# Supplementary material for: Comparative Transcriptome and iTRAQ Proteome Analyses Reveal the Mechanisms of Diapause in Aphidius gifuensis Ashmead (Hymenoptera: Aphidiidae)
Source: Front Physiol. 2018 Nov 30;9:1697. doi: 10.3389/fphys.2018.01697 (PMC6284037; doi:10.3389/fphys.2018.01697)
Supplement: Table S1 — Expression of the quantified transcript. [file Table_1.xls]

## Sheet: group2_VS_group1_all
unigene_id	Unigene_length	protein_ID:protein_description	group2_RPKM	group1_RPKM	Fold_change-group2/group1	p-value	FDR	UP/DOWN regulate
First_Contig1	2813	tr|A8D4R0|A8D4R0_9HYME:tr|A8D4R0|A8D4R0_9HYME SubName: Full=Heat shock protein 70 {ECO:0000313|EMBL:ABV55505.1}; GN=unknown OS=Microplitis mediator.	3367.93	490.873	6.8611	0	0	UP
First_Contig10	2512	tr|A0A022T678|A0A022T678_9HYME:tr|A0A022T678|A0A022T678_9HYME SubName: Full=CECR5, HAD hydrolase, TIGR01456 family {ECO:0000313|EMBL:EZA46116.1}; GN=K425_323 OS=Microplitis demolitor.	12.9802	10.5918	1.22549	0.687863	1	UP
First_Contig100	7044	-	4.93598	4.49349	1.09847	1	1	UP
First_Contig101	403	tr|D6WV30|D6WV30_TRICA:tr|D6WV30|D6WV30_TRICA SubName: Full=Putative uncharacterized protein {ECO:0000313|EMBL:EFA08326.1}; GN=TcasGA2_TC005968 OS=Tribolium castaneum	15.0141	1.91544	7.83847	0.000667171	0.0486904	UP
First_Contig102	1113	tr|A0A088AAB8|A0A088AAB8_APIME:tr|A0A088AAB8|A0A088AAB8_APIME SubName: Full=Uncharacterized protein {ECO:0000313|EnsemblMetazoa:GB48337-PA}; GN=crn OS=Apis mellifera	35.6612	30.7394	1.16011	0.542218	1	UP
First_Contig103	4128	tr|A0A087ZXW7|A0A087ZXW7_APIME:tr|A0A087ZXW7|A0A087ZXW7_APIME SubName: Full=Uncharacterized protein {ECO:0000313|EnsemblMetazoa:GB43736-PA}; GN=LOC411661 OS=Apis mellifera	14.4102	11.7855	1.22271	0.568785	1	UP
First_Contig104	977	-	3.45251	4.15039	0.831852	1	1	DOWN
First_Contig105	439	-	17.8355	12.8195	1.39128	0.373683	1	UP
First_Contig106	1137	tr|E2AX83|E2AX83_CAMFO:tr|E2AX83|E2AX83_CAMFO SubName: Full=IWS1-like protein {ECO:0000313|EMBL:EFN61966.1}; GN=EAG_01718 OS=Camponotus floridanus	25.6099	34.1402	0.750139	0.306623	1	DOWN
First_Contig107	1454	-	6.34777	2.98291	2.12804	0.222924	1	UP
First_Contig108	362	-	4.44012	4.51249	0.983962	1	1	DOWN
First_Contig109	3518	tr|A0A088AAJ7|A0A088AAJ7_APIME:tr|A0A088AAJ7|A0A088AAJ7_APIME SubName: Full=Uncharacterized protein {ECO:0000313|EnsemblMetazoa:GB48422-PA}; GN=LOC410239 OS=Apis mellifera	11.9098	15.5781	0.764526	0.571936	1	DOWN
First_Contig11	859	tr|A0A084VG17|A0A084VG17_9DIPT:tr|A0A084VG17|A0A084VG17_9DIPT SubName: Full=Uncharacterized protein {ECO:0000313|EMBL:KFB36911.1}; GN=ZHAS_00004081 OS=Anopheles sinensis.	79.7496	76.9099	1.03692	0.750048	1	UP
First_Contig110	1469	-	6.51734	5.20554	1.252	0.788922	1	UP
First_Contig111	6509	-	7.93023	8.39555	0.944575	1	1	DOWN
First_Contig112	1300	-	1.86671	0.889465	2.09869	0.622005	1	UP
First_Contig113	2442	tr|E2BTH0|E2BTH0_HARSA:tr|E2BTH0|E2BTH0_HARSA RecName: Full=Protein tweety homolog {ECO:0000256|RuleBase:RU361114}; GN=EAI_12843 OS=Harpegnathos saltator	22.2298	15.6425	1.42112	0.264908	1	UP
First_Contig114	2501	tr|K7J933|K7J933_NASVI:tr|K7J933|K7J933_NASVI SubName: Full=Uncharacterized protein {ECO:0000313|EnsemblMetazoa:NV17901-PA}; GN=LOC100114578 OS=Nasonia vitripennis	6.04399	6.88859	0.877391	1	1	DOWN
First_Contig115	1120	tr|A0A088ASU6|A0A088ASU6_APIME:tr|A0A088ASU6|A0A088ASU6_APIME SubName: Full=Uncharacterized protein {ECO:0000313|EnsemblMetazoa:GB54762-PA}; GN=NGIGNRERQI OS=Apis mellifera	17.1606	6.49366	2.64267	0.027811	1	UP
First_Contig116	1804	tr|E2BXH2|E2BXH2_HARSA:tr|E2BXH2|E2BXH2_HARSA SubName: Full=Metastasis suppressor protein 1 {ECO:0000313|EMBL:EFN79620.1}; GN=EAI_00823 OS=Harpegnathos saltator	30.5865	22.9732	1.3314	0.277548	1	UP
First_Contig117	4056	tr|K7J5N8|K7J5N8_NASVI:tr|K7J5N8|K7J5N8_NASVI SubName: Full=Uncharacterized protein {ECO:0000313|EnsemblMetazoa:NV16686-PA}; GN=unknown OS=Nasonia vitripennis	73.1006	49.1226	1.48813	0.0307118	1	UP
First_Contig118	1498	-	11551.8	18581.6	0.621681	0	0	DOWN
First_Contig119	1488	tr|D7EJL1|D7EJL1_TRICA:tr|D7EJL1|D7EJL1_TRICA SubName: Full=Putative uncharacterized protein {ECO:0000313|EMBL:EFA12775.1}; GN=TcasGA2_TC005018 OS=Tribolium castaneum	10.3994	18.9049	0.550091	0.200921	1	DOWN
First_Contig12	1501	tr|A0A088AKG2|A0A088AKG2_APIME:tr|A0A088AKG2|A0A088AKG2_APIME SubName: Full=Uncharacterized protein {ECO:0000313|EnsemblMetazoa:GB52052-PA}; GN=LOC408395 OS=Apis mellifera	38.2289	48.4111	0.789673	0.338761	1	DOWN
First_Contig120	2743	tr|V9IBE5|V9IBE5_APICE:tr|V9IBE5|V9IBE5_APICE SubName: Full=Poly(U)-binding-splicing factor half pint {ECO:0000313|EMBL:AEY57619.1}; GN=ACCB00309.3 OS=Apis cerana	38.1213	34.6545	1.10004	0.642569	1	UP
First_Contig121	325	-	1.52202	1.19902	1.26939	1	1	UP
First_Contig122	555	tr|A0A087ZSR5|A0A087ZSR5_APIME:tr|A0A087ZSR5|A0A087ZSR5_APIME SubName: Full=Uncharacterized protein {ECO:0000313|EnsemblMetazoa:GB41855-PA}; GN=unknown OS=Apis mellifera	7.1144	6.22945	1.14206	0.802127	1	UP
First_Contig123	1444	tr|D8WUS7|D8WUS7_9HYME:tr|D8WUS7|D8WUS7_9HYME SubName: Full=Homothorax {ECO:0000313|EMBL:ADI56665.1}; GN=unknown OS=Polyrhachis vicina	20.4715	20.6774	0.990041	1	1	DOWN
First_Contig124	11967	tr|A0A088AB52|A0A088AB52_APIME:tr|A0A088AB52|A0A088AB52_APIME SubName: Full=Uncharacterized protein {ECO:0000313|EnsemblMetazoa:GB48639-PA}; GN=Ser OS=Apis mellifera	21.6436	18.7614	1.15362	0.641712	1	UP
First_Contig125	6541	tr|A0A088ANI3|A0A088ANI3_APIME:tr|A0A088ANI3|A0A088ANI3_APIME SubName: Full=Uncharacterized protein {ECO:0000313|EnsemblMetazoa:GB53173-PA}; GN=Aats-ile OS=Apis mellifera	19.3199	20.0989	0.961239	1	1	DOWN
First_Contig126	1999	tr|A0A026WJN5|A0A026WJN5_CERBI:tr|A0A026WJN5|A0A026WJN5_CERBI SubName: Full=Trypsin-1 {ECO:0000313|EMBL:EZA56168.1}; GN=X777_03500 OS=Cerapachys biroi	29.4466	59.9647	0.491065	0.00212099	0.133899	DOWN
First_Contig127	2227	tr|A0A026W574|A0A026W574_CERBI:tr|A0A026W574|A0A026W574_CERBI SubName: Full=DNA repair protein complementing XP-A cells-like protein {ECO:0000313|EMBL:EZA51230.1}; GN=X777_09907 OS=Cerapachys biroi	19.6037	16.0385	1.22229	0.62471	1	UP
First_Contig128	345	-	1.22689	6.60191	0.185839	0.179813	1	DOWN
First_Contig129	2846	tr|A0A026W8M9|A0A026W8M9_CERBI:tr|A0A026W8M9|A0A026W8M9_CERBI RecName: Full=Sodium/hydrogen exchanger {ECO:0000256|RuleBase:RU003722}; GN=X777_09430 OS=Cerapachys biroi	25.8899	21.2218	1.21997	0.565628	1	UP
First_Contig13	1044	tr|W4WY60|W4WY60_ATTCE:tr|W4WY60|W4WY60_ATTCE RecName: Full=40S ribosomal protein SA {ECO:0000256|HAMAP-Rule:MF_03015}; GN=unknown OS=Atta cephalotes	774.261	943.415	0.8207	0.000181914	0.0151882	DOWN
First_Contig130	3503	tr|A0A088ASW0|A0A088ASW0_APIME:tr|A0A088ASW0|A0A088ASW0_APIME SubName: Full=Uncharacterized protein {ECO:0000313|EnsemblMetazoa:GB54777-PA}; GN=Cad OS=Apis mellifera	1.37459	0.960391	1.43128	0.622005	1	UP
First_Contig131	2026	tr|E2BBB1|E2BBB1_HARSA:tr|E2BBB1|E2BBB1_HARSA SubName: Full=Maltase 1 {ECO:0000313|EMBL:EFN87019.1}; GN=EAI_08530 OS=Harpegnathos saltator	2.53833	0.195588	12.978	0.371023	1	UP
First_Contig132	772	-	22.9257	24.3004	0.943427	0.885609	1	DOWN
First_Contig133	2409	tr|K7INT8|K7INT8_NASVI:tr|K7INT8|K7INT8_NASVI SubName: Full=Uncharacterized protein {ECO:0000313|EnsemblMetazoa:NV10727-PA}; GN=LOC100122070 OS=Nasonia vitripennis	14.2181	11.9964	1.18519	0.568785	1	UP
First_Contig134	410	-	2.3325	1.19994	1.94384	0.685024	1	UP
First_Contig135	3580	tr|E2C8W8|E2C8W8_HARSA:tr|E2C8W8|E2C8W8_HARSA SubName: Full=A disintegrin and metalloproteinase with thrombospondin motifs 16 {ECO:0000313|EMBL:EFN75612.1}; GN=EAI_02522 OS=Harpegnathos saltator	1.2856	4.11968	0.312063	0.45323	1	DOWN
First_Contig136	472	-	4.60292	1.5301	3.00825	0.285195	1	UP
First_Contig137	8579	tr|E2BGW4|E2BGW4_HARSA:tr|E2BGW4|E2BGW4_HARSA SubName: Full=DNA-dependent protein kinase catalytic subunit {ECO:0000313|EMBL:EFN85096.1}; GN=EAI_14892 OS=Harpegnathos saltator	0.698962	0.583162	1.19857	1	1	UP
First_Contig138	658	-	11.165	8.11966	1.37505	0.520353	1	UP
First_Contig139	621	-	6.51009	6.15272	1.05808	1	1	UP
First_Contig14	1750	tr|V5GGK9|V5GGK9_ANOGL:tr|V5GGK9|V5GGK9_ANOGL SubName: Full=Transposon Ty3-I Gag-Pol polyprotein {ECO:0000313|EMBL:JAB63109.1}; GN=YI31B OS=Anoplophora glabripennis.	9.47014	14.1	0.671639	0.42473	1	DOWN
First_Contig140	525	-	5.01234	2.35166	2.13141	0.339914	1	UP
First_Contig141	10491	tr|A0A088AID0|A0A088AID0_APIME:tr|A0A088AID0|A0A088AID0_APIME SubName: Full=Uncharacterized protein {ECO:0000313|EnsemblMetazoa:GB51276-PA}; GN=LOC551848 OS=Apis mellifera	16.8996	16.018	1.05504	1	1	UP
First_Contig142	544	-	13.6195	7.69411	1.77012	0.206665	1	UP
First_Contig143	1745	tr|A0A087ZVI5|A0A087ZVI5_APIME:tr|A0A087ZVI5|A0A087ZVI5_APIME SubName: Full=Uncharacterized protein {ECO:0000313|EnsemblMetazoa:GB42867-PA}; GN=LOC100859932 OS=Apis mellifera	7.11535	2.76365	2.57462	0.142882	1	UP
First_Contig144	1428	-	1.55804	1.30478	1.1941	1	1	UP
First_Contig145	3583	-	0.711412	0.596692	1.19226	1	1	UP
First_Contig146	773	tr|M3VKS7|M3VKS7_9HYME:tr|M3VKS7|M3VKS7_9HYME RecName: Full=Cytochrome c oxidase subunit 1 {ECO:0000256|RuleBase:RU000369}; GN=COI OS=Hymenoptera sp. BOLD:AAG0780.	0.0469548	1e-05	4695.48	1	1	UP
First_Contig147	499	-	7.41584	3.57779	2.07275	0.263125	1	UP
First_Contig148	587	-	12.1211	25.5559	0.474299	0.0535469	1	DOWN
First_Contig149	2510	tr|F4WBE4|F4WBE4_ACREC:tr|F4WBE4|F4WBE4_ACREC SubName: Full=Protein FAN {ECO:0000313|EMBL:EGI68500.1}; GN=G5I_02854 OS=octospinosus echinatior).	9.96373	11.2283	0.887376	0.83193	1	DOWN
First_Contig15	1071	tr|F4WXC8|F4WXC8_ACREC:tr|F4WXC8|F4WXC8_ACREC SubName: Full=Putative uncharacterized protein {ECO:0000313|EMBL:EGI61094.1}; GN=G5I_10612 OS=octospinosus echinatior).	875.767	481.199	1.81997	2.14972e-28	7.07876e-26	UP
First_Contig150	1776	-	1.05864	0.709694	1.49169	0.622005	1	UP
First_Contig151	796	-	0.21941	0.770221	0.284866	1	1	DOWN
First_Contig152	3068	tr|F4WU85|F4WU85_ACREC:tr|F4WU85|F4WU85_ACREC RecName: Full=Metalloendopeptidase {ECO:0000256|RuleBase:RU361183}; GN=G5I_09443 OS=octospinosus echinatior).	3.18751	1.31664	2.42095	0.449427	1	UP
First_Contig153	820	-	4.598	4.76189	0.965583	1	1	DOWN
First_Contig154	1697	tr|G6DE53|G6DE53_DANPL:tr|G6DE53|G6DE53_DANPL SubName: Full=Putative ATP-dependent bile acid permease {ECO:0000313|EMBL:EHJ68225.1}; GN=KGM_22391 OS=Danaus plexippus	8.13261	5.97768	1.3605	0.451016	1	UP
First_Contig155	2045	tr|A0A022T5X3|A0A022T5X3_9HYME:tr|A0A022T5X3|A0A022T5X3_9HYME SubName: Full=Maltase 1-like protein-3 {ECO:0000313|EMBL:EZA45717.1}; GN=K425_159 OS=Microplitis demolitor.	162.162	196.849	0.82379	0.102483	1	DOWN
First_Contig156	704	-	1.95921	2.15519	0.909065	1	1	DOWN
First_Contig157	4096	tr|A0A088A4E8|A0A088A4E8_APIME:tr|A0A088A4E8|A0A088A4E8_APIME SubName: Full=Uncharacterized protein {ECO:0000313|EnsemblMetazoa:GB46159-PA}; GN=Ame.14651 OS=Apis mellifera	11.5701	5.81068	1.99118	0.163879	1	UP
First_Contig158	3351	tr|V9IF06|V9IF06_APICE:tr|V9IF06|V9IF06_APICE RecName: Full=Annexin {ECO:0000256|RuleBase:RU003540}; GN=ACCB04161 OS=Apis cerana	46.906	35.835	1.30894	0.227337	1	UP
First_Contig159	3958	tr|A0A022T7B7|A0A022T7B7_9HYME:tr|A0A022T7B7|A0A022T7B7_9HYME SubName: Full=Down syndrome cell adhesion molecule-like protein-2 {ECO:0000313|EMBL:EZA46197.1}; GN=K425_404 OS=Microplitis demolitor.	16.0525	9.87986	1.62476	0.181758	1	UP
First_Contig16	367	-	17.1372	21.0066	0.815803	0.636263	1	DOWN
First_Contig160	4900	-	3.50987	2.85801	1.22808	0.724414	1	UP
First_Contig161	3282	tr|V9I653|V9I653_APICE:tr|V9I653|V9I653_APICE SubName: Full=Protein turtle {ECO:0000313|EMBL:AEY56260.1}; GN=ACCB00013.3 OS=Apis cerana	34.1264	23.771	1.43563	0.152446	1	UP
First_Contig162	5115	tr|A0A026WML2|A0A026WML2_CERBI:tr|A0A026WML2|A0A026WML2_CERBI SubName: Full=Voltage-dependent calcium channel subunit alpha-2/delta-3 {ECO:0000313|EMBL:EZA57148.1}; GN=X777_01754 OS=Cerapachys biroi	14.3929	8.86178	1.62416	0.226104	1	UP
First_Contig163	3513	tr|A0A088A1C1|A0A088A1C1_APIME:tr|A0A088A1C1|A0A088A1C1_APIME SubName: Full=Uncharacterized protein {ECO:0000313|EnsemblMetazoa:GB45017-PA}; GN=LOC410341 OS=Apis mellifera	18.5341	7.29072	2.54214	0.034384	1	UP
First_Contig164	4067	-	35.9324	23.0081	1.56173	0.12142	1	UP
First_Contig165	1486	tr|A0A088ALX7|A0A088ALX7_APIME:tr|A0A088ALX7|A0A088ALX7_APIME SubName: Full=Uncharacterized protein {ECO:0000313|EnsemblMetazoa:GB52589-PA}; GN=LOC551513 OS=Apis mellifera	5.54005	1.67222	3.31299	0.176263	1	UP
First_Contig166	1215	-	0.81358	0.796623	1.02129	1	1	UP
First_Contig167	1696	-	45.3683	49.5462	0.915676	0.760366	1	DOWN
First_Contig168	2418	tr|K7JVZ2|K7JVZ2_NASVI:tr|K7JVZ2|K7JVZ2_NASVI SubName: Full=Uncharacterized protein {ECO:0000313|EnsemblMetazoa:NV30098-PA}; GN=unknown OS=Nasonia vitripennis	1.71277	1.88507	0.908595	1	1	DOWN
First_Contig169	1472	-	8.32425	8.64792	0.962574	1	1	DOWN
First_Contig17	4742	tr|K7JAC5|K7JAC5_NASVI:tr|K7JAC5|K7JAC5_NASVI SubName: Full=Uncharacterized protein {ECO:0000313|EnsemblMetazoa:NV18346-PA}; GN=LOC100117061 OS=Nasonia vitripennis	32.9561	38.3421	0.859527	0.55691	1	DOWN
First_Contig170	2370	tr|F4WE51|F4WE51_ACREC:tr|F4WE51|F4WE51_ACREC SubName: Full=Coiled-coil domain-containing protein 93 {ECO:0000313|EMBL:EGI67489.1}; GN=G5I_03882 OS=octospinosus echinatior).	6.28337	6.25565	1.00443	1	1	UP
First_Contig171	9810	tr|E2AC02|E2AC02_CAMFO:tr|E2AC02|E2AC02_CAMFO SubName: Full=FH2 domain-containing protein 1 {ECO:0000313|EMBL:EFN69020.1}; GN=EAG_13470 OS=Camponotus floridanus	18.2773	8.47905	2.15558	0.0595787	1	UP
First_Contig172	1622	tr|E1ZV72|E1ZV72_CAMFO:tr|E1ZV72|E1ZV72_CAMFO SubName: Full=Tudor domain-containing protein PHF20L1 {ECO:0000313|EMBL:EFN74931.1}; GN=EAG_09451 OS=Camponotus floridanus	6.49146	3.78074	1.71698	0.383959	1	UP
First_Contig173	2478	-	10.4929	7.56801	1.38649	0.500213	1	UP
First_Contig174	2293	-	1.11703	0.57072	1.95723	0.622005	1	UP
First_Contig175	987	-	0.125336	0.069629	1.80005	1	1	UP
First_Contig176	1336	-	1.70364	3.43236	0.496346	0.68756	1	DOWN
First_Contig177	3173	tr|W4X078|W4X078_ATTCE:tr|W4X078|W4X078_ATTCE SubName: Full=Uncharacterized protein {ECO:0000313|EnsemblMetazoa:ACEP24837-PA}; GN=unknown OS=Atta cephalotes	9.70347	11.8772	0.816983	0.83193	1	DOWN
First_Contig178	1763	tr|V9ILH1|V9ILH1_APICE:tr|V9ILH1|V9ILH1_APICE SubName: Full=Protein RFT1 {ECO:0000313|EMBL:AEY61920.1}; GN=ACCB14628 OS=Apis cerana	5.98514	7.5713	0.790504	0.790621	1	DOWN
First_Contig179	477	tr|E2BK31|E2BK31_HARSA:tr|E2BK31|E2BK31_HARSA SubName: Full=Pre-mRNA-splicing factor SYF1 {ECO:0000313|EMBL:EFN83939.1}; GN=EAI_09608 OS=Harpegnathos saltator	6.12204	5.75621	1.06355	0.788922	1	UP
First_Contig18	769	tr|A0A026WWY0|A0A026WWY0_CERBI:tr|A0A026WWY0|A0A026WWY0_CERBI SubName: Full=Hyccin {ECO:0000313|EMBL:EZA59614.1}; GN=X777_16784 OS=Cerapachys biroi	17.5799	15.0812	1.16568	0.734086	1	UP
First_Contig180	1862	-	5.50079	1.81964	3.02301	0.176263	1	UP
First_Contig181	1175	-	4.31102	1.32609	3.25092	0.285195	1	UP
First_Contig182	920	-	3.2974	2.11132	1.56177	0.724414	1	UP
First_Contig183	2238	tr|A0A088AUY7|A0A088AUY7_APIME:tr|A0A088AUY7|A0A088AUY7_APIME SubName: Full=Uncharacterized protein {ECO:0000313|EnsemblMetazoa:GB55540-PA}; GN=LOC552580 OS=Apis mellifera	19.7085	14.3165	1.37663	0.401744	1	UP
First_Contig184	1564	tr|A0A026WUN4|A0A026WUN4_CERBI:tr|A0A026WUN4|A0A026WUN4_CERBI SubName: Full=Cell cycle regulator Mat89Bb-like protein {ECO:0000313|EMBL:EZA59376.1}; GN=X777_16022 OS=Cerapachys biroi	4.33786	3.14421	1.37963	0.751988	1	UP
First_Contig185	5085	tr|W4WS52|W4WS52_ATTCE:tr|W4WS52|W4WS52_ATTCE SubName: Full=Uncharacterized protein {ECO:0000313|EnsemblMetazoa:ACEP22022-PA}; GN=unknown OS=Atta cephalotes	7.54403	7.6898	0.981043	1	1	DOWN
First_Contig186	1150	tr|V9ICZ4|V9ICZ4_APICE:tr|V9ICZ4|V9ICZ4_APICE SubName: Full=Junctophilin-2 {ECO:0000313|EMBL:AEY58522.1}; GN=ACCB01122.1 OS=Apis cerana	9.88759	3.06662	3.22426	0.115671	1	UP
First_Contig187	1692	-	1.25242	0.982285	1.27501	0.622005	1	UP
First_Contig188	2901	-	2.28104	2.31683	0.984551	1	1	DOWN
First_Contig189	2577	tr|A0A067R844|A0A067R844_ZOONE:tr|A0A067R844|A0A067R844_ZOONE SubName: Full=FRG1-like protein {ECO:0000313|EMBL:KDR15716.1}; GN=L798_09793 OS=Zootermopsis nevadensis	21.2076	22.9083	0.925758	1	1	DOWN
First_Contig19	2395	tr|A0A084VJI4|A0A084VJI4_9DIPT:tr|A0A084VJI4|A0A084VJI4_9DIPT SubName: Full=AGAP010392-PA-like protein {ECO:0000313|EMBL:KFB38128.1}; GN=ZHAS_00005403 OS=Anopheles sinensis.	34.6266	29.549	1.17184	0.53614	1	UP
First_Contig190	1310	tr|B4LN52|B4LN52_DROVI:tr|B4LN52|B4LN52_DROVI SubName: Full=GJ21082 {ECO:0000313|EMBL:EDW60056.1}; GN=Dvir\GJ21082 OS=Drosophila virilis	6.8299	6.7366	1.01385	1	1	UP
First_Contig191	2535	tr|F4X1C0|F4X1C0_ACREC:tr|F4X1C0|F4X1C0_ACREC SubName: Full=PAB-dependent poly(A)-specific ribonuclease subunit 2 {ECO:0000313|EMBL:EGI59792.1}; GN=G5I_12079 OS=octospinosus echinatior).	8.44487	7.10126	1.18921	0.813132	1	UP
First_Contig192	411	-	0.177135	0.0848904	2.08663	1	1	UP
First_Contig193	1129	tr|A0A022T236|A0A022T236_9HYME:tr|A0A022T236|A0A022T236_9HYME SubName: Full=NAD nucleotidase {ECO:0000313|EMBL:EZA44748.1}; GN=K425_242 OS=Microplitis demolitor.	8.99948	13.6132	0.661084	0.405222	1	DOWN
First_Contig194	2997	tr|E9J4X1|E9J4X1_SOLIN:tr|E9J4X1|E9J4X1_SOLIN SubName: Full=Putative uncharacterized protein {ECO:0000313|EMBL:EFZ12107.1}; GN=SINV_00022 OS=Solenopsis invicta	7.33951	8.66467	0.847061	1	1	DOWN
First_Contig195	1015	-	1.48381	0.573326	2.58807	0.622005	1	UP
First_Contig196	374	-	8.70389	8.52716	1.02072	1	1	UP
First_Contig197	8154	tr|F4WL50|F4WL50_ACREC:tr|F4WL50|F4WL50_ACREC SubName: Full=Tyrosine-protein phosphatase 99A {ECO:0000313|EMBL:EGI65013.1}; GN=G5I_06474 OS=octospinosus echinatior).	6.93712	4.42184	1.56883	0.578078	1	UP
First_Contig198	390	-	4.07791	2.89794	1.40717	0.504389	1	UP
First_Contig199	370	-	2.23353	1.02328	2.18272	0.685024	1	UP
First_Contig2	2809	tr|A0A026WYF1|A0A026WYF1_CERBI:tr|A0A026WYF1|A0A026WYF1_CERBI SubName: Full=Uncharacterized protein {ECO:0000313|EMBL:EZA61062.1}; GN=X777_08274 OS=Cerapachys biroi	193.921	0.293417	660.905	9.00921e-58	4.57813e-55	UP
First_Contig20	4560	tr|E2B6A1|E2B6A1_HARSA:tr|E2B6A1|E2B6A1_HARSA SubName: Full=Homeotic protein female sterile {ECO:0000313|EMBL:EFN88794.1}; GN=EAI_13036 OS=Harpegnathos saltator	32.5229	25.2999	1.2855	0.363319	1	UP
First_Contig200	1229	tr|O96420|O96420_DROME:tr|O96420|O96420_DROME SubName: Full=Multiple inositol polyphosphate phosphatase 2 {ECO:0000313|EMBL:AAD02435.1}; GN=Mipp2 OS=Drosophila melanogaster	16.5502	14.0022	1.18197	0.726475	1	UP
First_Contig201	1309	tr|A0A088AHT0|A0A088AHT0_APIME:tr|A0A088AHT0|A0A088AHT0_APIME SubName: Full=Uncharacterized protein {ECO:0000313|EnsemblMetazoa:GB51063-PA}; GN=unknown OS=Apis mellifera	66.7473	12.8918	5.17751	3.00387e-10	4.71917e-08	UP
First_Contig202	4885	tr|K7K0J3|K7K0J3_NASVI:tr|K7K0J3|K7K0J3_NASVI SubName: Full=Uncharacterized protein {ECO:0000313|EnsemblMetazoa:NV31815-PA}; GN=unknown OS=Nasonia vitripennis	0.819257	1.06182	0.771559	1	1	DOWN
First_Contig203	1004	tr|K7IYT4|K7IYT4_NASVI:tr|K7IYT4|K7IYT4_NASVI SubName: Full=Uncharacterized protein {ECO:0000313|EnsemblMetazoa:NV14260-PA}; GN=LOC100117211 OS=Nasonia vitripennis	18.8941	15.2943	1.23537	0.615254	1	UP
First_Contig204	2221	tr|A0A026W1I6|A0A026W1I6_CERBI:tr|A0A026W1I6|A0A026W1I6_CERBI SubName: Full=Bone morphogenetic protein {ECO:0000313|EMBL:EZA49935.1}; GN=X777_11423 OS=Cerapachys biroi	1.8229	1.91347	0.952666	1	1	DOWN
First_Contig205	675	tr|W4WJ85|W4WJ85_ATTCE:tr|W4WJ85|W4WJ85_ATTCE SubName: Full=Uncharacterized protein {ECO:0000313|EnsemblMetazoa:ACEP19257-PA}; GN=unknown OS=Atta cephalotes	14.8963	6.15191	2.42141	0.0907393	1	UP
First_Contig206	5856	tr|W4W369|W4W369_ATTCE:tr|W4W369|W4W369_ATTCE SubName: Full=Uncharacterized protein {ECO:0000313|EnsemblMetazoa:ACEP13644-PA}; GN=unknown OS=Atta cephalotes	26.4777	24.4929	1.08103	0.782487	1	UP
First_Contig207	423	-	9.15666	6.66776	1.37327	0.477328	1	UP
First_Contig208	2313	tr|W4WYC2|W4WYC2_ATTCE:tr|W4WYC2|W4WYC2_ATTCE SubName: Full=Uncharacterized protein {ECO:0000313|EnsemblMetazoa:ACEP24181-PA}; GN=unknown OS=Atta cephalotes	3.91752	2.99077	1.30987	0.724414	1	UP
First_Contig209	3162	tr|A0A087ZQF1|A0A087ZQF1_APIME:tr|A0A087ZQF1|A0A087ZQF1_APIME SubName: Full=Uncharacterized protein {ECO:0000313|EnsemblMetazoa:GB40994-PA}; GN=LOC102655366 OS=Apis mellifera	1.33325	0.434087	3.07138	0.622005	1	UP
First_Contig21	787	-	1.98693	3.09676	0.641618	0.68756	1	DOWN
First_Contig210	4744	tr|W8C8N7|W8C8N7_CERCA:tr|W8C8N7|W8C8N7_CERCA SubName: Full=Retrovirus-related Pol polyprotein from transposon TNT 1-94 {ECO:0000313|EMBL:JAC03687.1}; GN=POLX OS=Ceratitis capitata	11.0599	11.9078	0.9288	1	1	DOWN
First_Contig211	3380	tr|A0A026X5P6|A0A026X5P6_CERBI:tr|A0A026X5P6|A0A026X5P6_CERBI SubName: Full=Nuclear inhibitor of protein phosphatase {ECO:0000313|EMBL:EZA62784.1}; GN=X777_07600 OS=Cerapachys biroi	16.1425	15.7785	1.02307	0.863213	1	UP
First_Contig212	1093	-	0.412739	0.466262	0.885207	1	1	DOWN
First_Contig213	4847	tr|A0A087ZQP0|A0A087ZQP0_APIME:tr|A0A087ZQP0|A0A087ZQP0_APIME SubName: Full=Uncharacterized protein {ECO:0000313|EnsemblMetazoa:GB41085-PA}; GN=LOC727267 OS=Apis mellifera	26.8348	26.2977	1.02042	1	1	UP
First_Contig214	5653	tr|A0A022T3Z2|A0A022T3Z2_9HYME:tr|A0A022T3Z2|A0A022T3Z2_9HYME SubName: Full=Disintegrin and metalloproteinase domain-containing protein-2 {ECO:0000313|EMBL:EZA45175.1}; GN=K425_1053 OS=Microplitis demolitor.	37.7522	35.8609	1.05274	0.816528	1	UP
First_Contig215	2964	tr|A0A022T6X1|A0A022T6X1_9HYME:tr|A0A022T6X1|A0A022T6X1_9HYME RecName: Full=Phosphatidylinositol 3-kinase {ECO:0000256|PIRNR:PIRNR000587}; GN=K425_1295 OS=Microplitis demolitor.	11.6287	9.70173	1.19862	0.675366	1	UP
First_Contig216	3641	tr|A0A088A7C8|A0A088A7C8_APIME:tr|A0A088A7C8|A0A088A7C8_APIME SubName: Full=Uncharacterized protein {ECO:0000313|EnsemblMetazoa:GB47244-PA}; GN=HIQPPISMDS PPQRTTASGT LSVSKSSYIG OS=Apis mellifera	18.8132	12.0955	1.55539	0.292783	1	UP
First_Contig217	1301	tr|A0A088ACB0|A0A088ACB0_APIME:tr|A0A088ACB0|A0A088ACB0_APIME SubName: Full=Uncharacterized protein {ECO:0000313|EnsemblMetazoa:GB49069-PA}; GN=MED22 OS=Apis mellifera	26.4978	103.324	0.256453	8.87394e-12	1.52192e-09	DOWN
First_Contig218	468	-	5.06871	3.56256	1.42277	0.545645	1	UP
First_Contig219	782	tr|F4WVC0|F4WVC0_ACREC:tr|F4WVC0|F4WVC0_ACREC SubName: Full=Putative uncharacterized protein {ECO:0000313|EMBL:EGI61886.1}; GN=G5I_09787 OS=octospinosus echinatior).	59.961	134.54	0.445673	1.24599e-07	1.56838e-05	DOWN
First_Contig22	3371	tr|E2A737|E2A737_CAMFO:tr|E2A737|E2A737_CAMFO SubName: Full=Putative helicase Mov10l1 {ECO:0000313|EMBL:EFN70769.1}; GN=EAG_04744 OS=Camponotus floridanus	7.63242	7.09349	1.07597	1	1	UP
First_Contig220	2702	tr|A0A026WGF1|A0A026WGF1_CERBI:tr|A0A026WGF1|A0A026WGF1_CERBI SubName: Full=Golgi to ER traffic protein 4-like protein {ECO:0000313|EMBL:EZA55053.1}; GN=X777_04519 OS=Cerapachys biroi	16.5517	16.4867	1.00394	1	1	UP
First_Contig221	2321	tr|N6T223|N6T223_DENPD:tr|N6T223|N6T223_DENPD SubName: Full=Uncharacterized protein {ECO:0000313|EMBL:ENN74149.1}; GN=YQE_09122 OS=Dendroctonus ponderosae	85.2112	79.1024	1.07723	0.587499	1	UP
First_Contig222	1063	tr|A0A026WVX3|A0A026WVX3_CERBI:tr|A0A026WVX3|A0A026WVX3_CERBI SubName: Full=UDP-glucuronosyltransferase 2C1 {ECO:0000313|EMBL:EZA59836.1}; GN=X777_16038 OS=Cerapachys biroi	1.52303	0.285484	5.3349	0.622005	1	UP
First_Contig223	411	-	4.53469	7.97437	0.568658	0.581216	1	DOWN
First_Contig224	1472	tr|E2CAD3|E2CAD3_HARSA:tr|E2CAD3|E2CAD3_HARSA SubName: Full=DNA mismatch repair protein Mlh1 {ECO:0000313|EMBL:EFN75099.1}; GN=EAI_08280 OS=Harpegnathos saltator	2.00096	2.93238	0.682368	1	1	DOWN
First_Contig225	1024	-	1.29119	2.79769	0.461518	1	1	DOWN
First_Contig226	628	tr|A0A026VUL7|A0A026VUL7_CERBI:tr|A0A026VUL7|A0A026VUL7_CERBI SubName: Full=Uncharacterized protein {ECO:0000313|EMBL:EZA47186.1}; GN=X777_16448 OS=Cerapachys biroi	19.3685	13.277	1.4588	0.307106	1	UP
First_Contig227	838	tr|A0A088AVT0|A0A088AVT0_APIME:tr|A0A088AVT0|A0A088AVT0_APIME SubName: Full=Uncharacterized protein {ECO:0000313|EnsemblMetazoa:GB55848-PA}; GN=LOC408752 OS=Apis mellifera	2.19848	1.91679	1.14696	0.685024	1	UP
First_Contig228	1444	tr|K7IPM7|K7IPM7_NASVI:tr|K7IPM7|K7IPM7_NASVI SubName: Full=Uncharacterized protein {ECO:0000313|EnsemblMetazoa:NV11014-PA}; GN=TBC1D9 OS=Nasonia vitripennis	3.03252	1.76555	1.7176	0.449427	1	UP
First_Contig229	736	tr|K7IZD0|K7IZD0_NASVI:tr|K7IZD0|K7IZD0_NASVI SubName: Full=Uncharacterized protein {ECO:0000313|EnsemblMetazoa:NV14457-PA}; GN=LOC100122184 OS=Nasonia vitripennis	13.6886	11.9718	1.14341	0.699023	1	UP
First_Contig23	6404	tr|A0A022T4U0|A0A022T4U0_9HYME:tr|A0A022T4U0|A0A022T4U0_9HYME SubName: Full=Spalt major-like protein {ECO:0000313|EMBL:EZA45621.1}; GN=K425_599 OS=Microplitis demolitor.	23.3472	14.7645	1.58131	0.151048	1	UP
First_Contig230	1371	-	3.17495	1.78483	1.77885	0.449427	1	UP
First_Contig231	590	-	2.61016	2.48438	1.05063	1	1	UP
First_Contig232	7247	tr|K7JBN6|K7JBN6_NASVI:tr|K7JBN6|K7JBN6_NASVI SubName: Full=Uncharacterized protein {ECO:0000313|EnsemblMetazoa:NV18823-PA}; GN=unknown OS=Nasonia vitripennis	3.09602	1.65972	1.86539	0.449427	1	UP
First_Contig233	730	tr|K7J943|K7J943_NASVI:tr|K7J943|K7J943_NASVI SubName: Full=Uncharacterized protein {ECO:0000313|EnsemblMetazoa:NV17912-PA}; GN=LOC100116521 OS=Nasonia vitripennis	7.07312	8.21767	0.86072	1	1	DOWN
First_Contig234	1290	-	1.76749	1.35213	1.30719	1	1	UP
First_Contig235	712	-	1.55055	3.42444	0.452789	0.68756	1	DOWN
First_Contig236	379	tr|V9IFK0|V9IFK0_APICE:tr|V9IFK0|V9IFK0_APICE SubName: Full=Apoptosis inhibitor IAP {ECO:0000313|EMBL:AEY59256.1}; GN=ACCB01951.1 OS=Apis cerana	2.03191	1.04417	1.94596	0.685024	1	UP
First_Contig237	791	-	3.75153	2.56542	1.46235	0.724414	1	UP
First_Contig238	1800	tr|A1IIC5|A1IIC5_APIME:tr|A1IIC5|A1IIC5_APIME SubName: Full=Ecdysone-induced protein 75 {ECO:0000313|EMBL:BAF43600.1}; GN=AmE75 OS=Apis mellifera	10.0949	4.07626	2.47651	0.140436	1	UP
First_Contig239	7321	tr|E2A8F9|E2A8F9_CAMFO:tr|E2A8F9|E2A8F9_CAMFO SubName: Full=Asparagine-linked glycosylation protein 11-like protein {ECO:0000313|EMBL:EFN70279.1}; GN=EAG_06632 OS=Camponotus floridanus	9.37118	8.19019	1.1442	0.822487	1	UP
First_Contig24	2937	tr|K7IZZ7|K7IZZ7_NASVI:tr|K7IZZ7|K7IZZ7_NASVI SubName: Full=Uncharacterized protein {ECO:0000313|EnsemblMetazoa:NV14676-PA}; GN=Gfat1 OS=Nasonia vitripennis	114.816	71.2292	1.61193	0.00124094	0.0840106	UP
First_Contig240	1725	tr|F4W6D1|F4W6D1_ACREC:tr|F4W6D1|F4W6D1_ACREC SubName: Full=Transcriptional adapter 2B {ECO:0000313|EMBL:EGI70266.1}; GN=G5I_01025 OS=octospinosus echinatior).	15.4123	11.3614	1.35655	0.455003	1	UP
First_Contig241	764	-	1.00176	0.244274	4.10096	0.622005	1	UP
First_Contig242	459	-	2.36015	2.44426	0.96559	1	1	DOWN
First_Contig243	3133	tr|A0A034VIC2|A0A034VIC2_BACDO:tr|A0A034VIC2|A0A034VIC2_BACDO SubName: Full=FGGY carbohydrate kinase domain-containing protein {ECO:0000313|EMBL:JAC42209.1}; GN=FGGY OS=Bactrocera dorsalis	2.83693	3.01811	0.939968	1	1	DOWN
First_Contig244	396	-	3.1726	0.997953	3.17911	0.215036	1	UP
First_Contig245	2437	tr|A0A088AKR0|A0A088AKR0_APIME:tr|A0A088AKR0|A0A088AKR0_APIME SubName: Full=Uncharacterized protein {ECO:0000313|EnsemblMetazoa:GB52152-PA}; GN=LOC725570 OS=Apis mellifera	5.30456	4.8493	1.09388	0.772671	1	UP
First_Contig246	1091	tr|A0A026WV36|A0A026WV36_CERBI:tr|A0A026WV36|A0A026WV36_CERBI SubName: Full=UDP-glucuronosyltransferase 2C1 {ECO:0000313|EMBL:EZA59828.1}; GN=X777_16030 OS=Cerapachys biroi	2.84196	2.88335	0.985646	1	1	DOWN
First_Contig247	4392	tr|K7JVC9|K7JVC9_NASVI:tr|K7JVC9|K7JVC9_NASVI SubName: Full=Uncharacterized protein {ECO:0000313|EnsemblMetazoa:NV26125-PA}; GN=unknown OS=Nasonia vitripennis	0.5284	0.471381	1.12096	1	1	UP
First_Contig248	468	-	10.7924	6.50466	1.65918	0.355639	1	UP
First_Contig249	2329	tr|J9L2X8|J9L2X8_ACYPI:tr|J9L2X8|J9L2X8_ACYPI SubName: Full=Uncharacterized protein {ECO:0000313|EnsemblMetazoa:ACYPI34057-PA}; GN=unknown OS=Acyrthosiphon pisum	2.83321	1.72773	1.63984	0.685024	1	UP
First_Contig25	2988	-	83.2178	82.0277	1.01451	0.877207	1	UP
First_Contig250	1027	-	9.0651	12.2345	0.740947	0.677866	1	DOWN
First_Contig251	756	-	14.5635	8.58523	1.69634	0.226104	1	UP
First_Contig252	2722	-	0.448278	0.722615	0.620355	1	1	DOWN
First_Contig253	1021	-	4.10072	3.15213	1.30094	0.751988	1	UP
First_Contig254	2942	tr|W4X6X9|W4X6X9_ATTCE:tr|W4X6X9|W4X6X9_ATTCE SubName: Full=Uncharacterized protein {ECO:0000313|EnsemblMetazoa:ACEP27185-PA}; GN=unknown OS=Atta cephalotes	16.7174	13.2072	1.26579	0.59399	1	UP
First_Contig255	1923	-	3.20381	1.77341	1.80658	0.449427	1	UP
First_Contig256	5200	tr|K7JMW2|K7JMW2_NASVI:tr|K7JMW2|K7JMW2_NASVI SubName: Full=Uncharacterized protein {ECO:0000313|EnsemblMetazoa:NV23508-PA}; GN=RPIFPEHYTG YAWGKAVEIS ILPSWKGFME ILSQDKIFAL SNITCLPFIN QPPSKLTTLN OS=Nasonia vitripennis	2.10343	2.78943	0.754072	1	1	DOWN
First_Contig257	2823	-	5.09896	5.95874	0.855711	1	1	DOWN
First_Contig258	2542	tr|K7J7U2|K7J7U2_NASVI:tr|K7J7U2|K7J7U2_NASVI SubName: Full=Uncharacterized protein {ECO:0000313|EnsemblMetazoa:NV17450-PA}; GN=unknown OS=Nasonia vitripennis	0.256357	0.334443	0.76652	1	1	DOWN
First_Contig259	866	-	1.05526	0.822068	1.28367	0.622005	1	UP
First_Contig26	1957	tr|A0A026W3E5|A0A026W3E5_CERBI:tr|A0A026W3E5|A0A026W3E5_CERBI SubName: Full=Glucose transporter type {ECO:0000313|EMBL:EZA50096.1}; GN=X777_11539 OS=Cerapachys biroi	23.9326	13.4642	1.77751	0.105714	1	UP
First_Contig260	6461	tr|A0A088AVL7|A0A088AVL7_APIME:tr|A0A088AVL7|A0A088AVL7_APIME SubName: Full=Uncharacterized protein {ECO:0000313|EnsemblMetazoa:GB55781-PA}; GN=Ame.17727 OS=Apis mellifera	0.429065	0.0891036	4.81535	1	1	UP
First_Contig261	1707	-	1.13594	117.359	0.00967918	1.59003e-32	5.79178e-30	DOWN
First_Contig262	3273	tr|A0A023F0Y8|A0A023F0Y8_TRIIF:tr|A0A023F0Y8|A0A023F0Y8_TRIIF SubName: Full=Uncharacterized protein {ECO:0000313|EMBL:JAC14664.1}; GN=unknown OS=Triatoma infestans	0.799971	0.671215	1.19182	1	1	UP
First_Contig263	1748	-	21.2899	27.6551	0.769837	0.480593	1	DOWN
First_Contig264	2819	-	4.61698	5.95715	0.775032	1	1	DOWN
First_Contig265	904	tr|E2BLT9|E2BLT9_HARSA:tr|E2BLT9|E2BLT9_HARSA SubName: Full=Two pore calcium channel protein 1 {ECO:0000313|EMBL:EFN83423.1}; GN=EAI_02242 OS=Harpegnathos saltator	12.483	14.1862	0.879937	0.850688	1	DOWN
First_Contig266	4491	tr|A0A088A3L0|A0A088A3L0_APIME:tr|A0A088A3L0|A0A088A3L0_APIME SubName: Full=Uncharacterized protein {ECO:0000313|EnsemblMetazoa:GB45853-PA}; GN=LOC102656618 OS=Apis mellifera	10.1064	8.27353	1.22153	0.661241	1	UP
First_Contig267	1157	-	0.822181	0.55705	1.47595	1	1	UP
First_Contig268	2732	tr|A0A087ZTW5|A0A087ZTW5_APIME:tr|A0A087ZTW5|A0A087ZTW5_APIME SubName: Full=Uncharacterized protein {ECO:0000313|EnsemblMetazoa:GB42275-PA}; GN=LOC100576591 OS=Apis mellifera	3.13149	1.15349	2.7148	0.449427	1	UP
First_Contig269	1157	tr|A0A088A2D0|A0A088A2D0_APIME:tr|A0A088A2D0|A0A088A2D0_APIME SubName: Full=Uncharacterized protein {ECO:0000313|EnsemblMetazoa:GB45400-PA}; GN=inx7 OS=Apis mellifera	2.27388	1.6417	1.38507	0.685024	1	UP
First_Contig27	884	-	37.106	27.6265	1.34313	0.218789	1	UP
First_Contig270	4408	tr|F4X447|F4X447_ACREC:tr|F4X447|F4X447_ACREC SubName: Full=Putative ATP-dependent RNA helicase DHX34 {ECO:0000313|EMBL:EGI58771.1}; GN=G5I_13100 OS=octospinosus echinatior).	4.13765	3.8999	1.06096	0.751988	1	UP
First_Contig271	7845	tr|E1ZV01|E1ZV01_CAMFO:tr|E1ZV01|E1ZV01_CAMFO SubName: Full=Vacuolar protein sorting-associated protein 13A {ECO:0000313|EMBL:EFN74999.1}; GN=EAG_05142 OS=Camponotus floridanus	5.10209	2.70544	1.88586	0.339914	1	UP
First_Contig272	651	-	13.0047	12.987	1.00136	0.849476	1	UP
First_Contig273	665	-	0.305652	0.477438	0.640191	1	1	DOWN
First_Contig274	973	-	0.872807	0.774643	1.12672	1	1	UP
First_Contig275	718	-	0.461583	0.2791	1.65383	1	1	UP
First_Contig276	764	tr|A0A026WG63|A0A026WG63_CERBI:tr|A0A026WG63|A0A026WG63_CERBI SubName: Full=Dyslexia susceptibility 1 candidate gene 1 protein-like protein {ECO:0000313|EMBL:EZA54641.1}; GN=X777_04926 OS=Cerapachys biroi	2.52837	2.14321	1.17972	1	1	UP
First_Contig277	12479	tr|E2ALP1|E2ALP1_CAMFO:tr|E2ALP1|E2ALP1_CAMFO SubName: Full=Uncharacterized protein KIAA1843 {ECO:0000313|EMBL:EFN65650.1}; GN=EAG_10907 OS=Camponotus floridanus	6.11501	4.12326	1.48305	0.578078	1	UP
First_Contig278	456	-	3.56772	1.21229	2.94295	0.449427	1	UP
First_Contig279	1538	tr|A0A087ZUR5|A0A087ZUR5_APIME:tr|A0A087ZUR5|A0A087ZUR5_APIME SubName: Full=Uncharacterized protein {ECO:0000313|EnsemblMetazoa:GB42585-PA}; GN=CPR9 OS=Apis mellifera	1.58918	0.974133	1.63138	0.622005	1	UP
First_Contig28	9746	tr|A0A026WGS7|A0A026WGS7_CERBI:tr|A0A026WGS7|A0A026WGS7_CERBI SubName: Full=Filamin-A {ECO:0000313|EMBL:EZA54284.1}; GN=X777_06159 OS=Cerapachys biroi	67.3545	39.8473	1.69032	0.00677764	0.347415	UP
First_Contig280	3579	tr|E1ZZU2|E1ZZU2_CAMFO:tr|E1ZZU2|E1ZZU2_CAMFO SubName: Full=Adenylate cyclase type 5 {ECO:0000313|EMBL:EFN73315.1}; GN=EAG_13086 OS=Camponotus floridanus	0.930297	0.389211	2.39021	1	1	UP
First_Contig281	713	-	2.81442	1.99432	1.41121	0.685024	1	UP
First_Contig282	1791	-	0.403712	0.183619	2.19864	1	1	UP
First_Contig283	2844	tr|K7IUY6|K7IUY6_NASVI:tr|K7IUY6|K7IUY6_NASVI SubName: Full=Uncharacterized protein {ECO:0000313|EnsemblMetazoa:NV12894-PA}; GN=LOC100118085 OS=Nasonia vitripennis	10.2987	9.21104	1.11809	0.830566	1	UP
First_Contig284	534	-	1.99637	1.34615	1.48303	1	1	UP
First_Contig285	1728	-	0.17522	0.0746583	2.34697	1	1	UP
First_Contig286	529	-	4.21814	2.77411	1.52054	0.504389	1	UP
First_Contig287	2967	tr|A0A026WDL6|A0A026WDL6_CERBI:tr|A0A026WDL6|A0A026WDL6_CERBI RecName: Full=Inhibitor of growth protein {ECO:0000256|RuleBase:RU361213}; GN=X777_07282 OS=Cerapachys biroi	13.6081	10.9923	1.23796	0.554297	1	UP
First_Contig288	1695	tr|A0A088A4R0|A0A088A4R0_APIME:tr|A0A088A4R0|A0A088A4R0_APIME SubName: Full=Uncharacterized protein {ECO:0000313|EnsemblMetazoa:GB46274-PA}; GN=LOC100577707 OS=Apis mellifera	41.2381	34.9886	1.17862	0.42561	1	UP
First_Contig289	762	-	0.437192	0.496135	0.881195	1	1	DOWN
First_Contig29	3728	tr|K7IWZ5|K7IWZ5_NASVI:tr|K7IWZ5|K7IWZ5_NASVI SubName: Full=Uncharacterized protein {ECO:0000313|EnsemblMetazoa:NV13613-PA}; GN=unknown OS=Nasonia vitripennis	70.9295	26.5919	2.66734	6.18555e-06	0.00065789	UP
First_Contig290	398	-	2.42246	2.69732	0.898098	1	1	DOWN
First_Contig291	482	-	6.49109	6.56439	0.988835	1	1	DOWN
First_Contig293	328	-	18.3249	16.7654	1.09302	0.741097	1	UP
First_Contig294	2099	tr|A0A088AI51|A0A088AI51_APIME:tr|A0A088AI51|A0A088AI51_APIME SubName: Full=Uncharacterized protein {ECO:0000313|EnsemblMetazoa:GB51195-PA}; GN=LOC551086 OS=Apis mellifera	3.65594	2.54198	1.43823	0.724414	1	UP
First_Contig295	820	-	2.86725	1.57035	1.82586	0.685024	1	UP
First_Contig296	1370	tr|A0A088A4U5|A0A088A4U5_APIME:tr|A0A088A4U5|A0A088A4U5_APIME SubName: Full=Uncharacterized protein {ECO:0000313|EnsemblMetazoa:GB46309-PA}; GN=unknown OS=Apis mellifera	4.0025	1.36325	2.93601	0.285195	1	UP
First_Contig297	1584	-	10.64	9.21017	1.15525	0.830566	1	UP
First_Contig298	1996	-	0.485404	0.25667	1.89116	1	1	UP
First_Contig299	366	tr|A0A034VFZ2|A0A034VFZ2_BACDO:tr|A0A034VFZ2|A0A034VFZ2_BACDO SubName: Full=Esterase FE4 {ECO:0000313|EMBL:JAC41042.1}; GN=ESTF OS=Bactrocera dorsalis	2.59276	49.4903	0.0523892	5.90618e-12	1.02576e-09	DOWN
First_Contig3	11221	tr|E2BTW9|E2BTW9_HARSA:tr|E2BTW9|E2BTW9_HARSA SubName: Full=Collagen alpha-1(IV) chain {ECO:0000313|EMBL:EFN80868.1}; GN=EAI_11901 OS=Harpegnathos saltator	44.2076	27.6254	1.60025	0.0461239	1	UP
First_Contig30	2243	tr|E2BAR5|E2BAR5_HARSA:tr|E2BAR5|E2BAR5_HARSA SubName: Full=CD63 antigen {ECO:0000313|EMBL:EFN87200.1}; GN=EAI_12890 OS=Harpegnathos saltator	11.7149	5.86385	1.99781	0.163879	1	UP
First_Contig300	1325	-	1.06797	0.275152	3.88141	0.622005	1	UP
First_Contig301	351	-	1.21269	0.506912	2.39231	0.622005	1	UP
First_Contig302	486	-	1.10496	2.61357	0.422777	1	1	DOWN
First_Contig303	884	-	1.25108	1.46328	0.854985	1	1	DOWN
First_Contig304	1980	-	2.07267	1.67079	1.24053	0.685024	1	UP
First_Contig305	2804	tr|M4M1A8|M4M1A8_PERAM:tr|M4M1A8|M4M1A8_PERAM SubName: Full=Caudal protein {ECO:0000313|EMBL:AGG14204.1}; GN=unknown OS=Periplaneta americana	36.1132	23.6229	1.52874	0.0959001	1	UP
First_Contig306	710	-	6.67347	4.06604	1.64127	0.578078	1	UP
First_Contig307	846	tr|Q56FD1|Q56FD1_LYSTE:tr|Q56FD1|Q56FD1_LYSTE SubName: Full=Ribosomal protein L10a isoform B {ECO:0000313|EMBL:AAX62471.1}; GN=RpL10a OS=Lysiphlebus testaceipes	245.582	231.608	1.06033	0.436764	1	UP
First_Contig308	444	tr|D7EKZ0|D7EKZ0_TRICA:tr|D7EKZ0|D7EKZ0_TRICA SubName: Full=Putative uncharacterized protein {ECO:0000313|EMBL:EFA11742.1}; GN=TcasGA2_TC005292 OS=Tribolium castaneum	1.96132	1.65817	1.18283	1	1	UP
First_Contig309	971	-	2.81369	2.37114	1.18664	1	1	UP
First_Contig31	7648	tr|E9IV67|E9IV67_SOLIN:tr|E9IV67|E9IV67_SOLIN SubName: Full=Putative uncharacterized protein {ECO:0000313|EMBL:EFZ15537.1}; GN=SINV_02779 OS=Solenopsis invicta	28.9812	20.1423	1.43883	0.259339	1	UP
First_Contig310	1101	-	1.42505	1.03489	1.377	1	1	UP
First_Contig311	1016	tr|C4WX31|C4WX31_ACYPI:tr|C4WX31|C4WX31_ACYPI SubName: Full=ACYPI009796 protein {ECO:0000313|EMBL:BAH72451.1}; GN=ACYPI009796 OS=Acyrthosiphon pisum	21.324	15.5551	1.37087	0.333453	1	UP
First_Contig312	1035	tr|M4LJW1|M4LJW1_COTVE:tr|M4LJW1|M4LJW1_COTVE SubName: Full=Heat shock protein 70 {ECO:0000313|EMBL:AGF34717.1}; GN=hsp70 OS=Cotesia vestalis	0.428526	0.466949	0.917715	1	1	DOWN
First_Contig313	2205	tr|E2BX94|E2BX94_HARSA:tr|E2BX94|E2BX94_HARSA SubName: Full=Outer dense fiber protein 3 {ECO:0000313|EMBL:EFN79677.1}; GN=EAI_13785 OS=Harpegnathos saltator	9.63182	3.468	2.77734	0.115671	1	UP
First_Contig314	2229	tr|K7IMJ7|K7IMJ7_NASVI:tr|K7IMJ7|K7IMJ7_NASVI SubName: Full=Uncharacterized protein {ECO:0000313|EnsemblMetazoa:NV10283-PA}; GN=unknown OS=Nasonia vitripennis	15.7634	12.0311	1.31022	0.581954	1	UP
First_Contig315	2092	tr|V5T722|V5T722_ANOGA:tr|V5T722|V5T722_ANOGA SubName: Full=CYP6n1 {ECO:0000313|EMBL:AHB59618.1}; GN=LAGVGKKRHM SEILQSCYKQ OS=Anopheles gambiae	2.87505	1.52982	1.87934	0.685024	1	UP
First_Contig316	504	-	0.556967	0.024137	23.0752	1	1	UP
First_Contig317	1463	-	0.809336	0.348419	2.32288	1	1	UP
First_Contig318	1580	-	1.18413	2.72974	0.433788	1	1	DOWN
First_Contig319	905	-	2.59411	0.991495	2.61637	0.371023	1	UP
First_Contig32	2136	tr|J9JQP3|J9JQP3_ACYPI:tr|J9JQP3|J9JQP3_ACYPI SubName: Full=Uncharacterized protein {ECO:0000313|EnsemblMetazoa:ACYPI002604-PA}; GN=LOC100163094 OS=Acyrthosiphon pisum	6.9124	2.36015	2.9288	0.222924	1	UP
First_Contig320	1858	tr|A0A087ZNX5|A0A087ZNX5_APIME:tr|A0A087ZNX5|A0A087ZNX5_APIME SubName: Full=Uncharacterized protein {ECO:0000313|EnsemblMetazoa:GB40434-PA}; GN=LOC410085 OS=Apis mellifera	109.312	114.738	0.952711	0.841749	1	DOWN
First_Contig321	828	-	1.08732	1.127	0.964792	1	1	DOWN
First_Contig322	2998	tr|K7J9K6|K7J9K6_NASVI:tr|K7J9K6|K7J9K6_NASVI SubName: Full=Uncharacterized protein {ECO:0000313|EnsemblMetazoa:NV18076-PA}; GN=cycE OS=Nasonia vitripennis	5.63022	6.57621	0.85615	1	1	DOWN
First_Contig323	1620	-	0.964092	0.743628	1.29647	1	1	UP
First_Contig324	6554	tr|A0A088AVY8|A0A088AVY8_APIME:tr|A0A088AVY8|A0A088AVY8_APIME SubName: Full=Uncharacterized protein {ECO:0000313|EnsemblMetazoa:GB55908-PA}; GN=LOC413440 OS=Apis mellifera	34.315	23.0455	1.48901	0.152446	1	UP
First_Contig325	3429	tr|E9IUN7|E9IUN7_SOLIN:tr|E9IUN7|E9IUN7_SOLIN SubName: Full=Putative uncharacterized protein {ECO:0000313|EMBL:EFZ15716.1}; GN=SINV_80330 OS=Solenopsis invicta	0.554367	0.142857	3.88056	1	1	UP
First_Contig326	1049	-	2.65656	1.61876	1.64111	0.685024	1	UP
First_Contig327	470	-	3.26749	5.32575	0.613527	0.753985	1	DOWN
First_Contig328	686	-	9.95666	5.28161	1.88516	0.328607	1	UP
First_Contig329	2783	-	6.55686	12.296	0.533251	0.263483	1	DOWN
First_Contig33	7777	tr|E2B7T8|E2B7T8_HARSA:tr|E2B7T8|E2B7T8_HARSA SubName: Full=Neurabin-1 {ECO:0000313|EMBL:EFN88231.1}; GN=EAI_08757 OS=Harpegnathos saltator	14.7968	11.0511	1.33895	0.568785	1	UP
First_Contig330	2134	-	11.8868	11.7448	1.01209	1	1	UP
First_Contig331	463	-	0.584313	0.807318	0.72377	1	1	DOWN
First_Contig332	4703	tr|A0A088AND7|A0A088AND7_APIME:tr|A0A088AND7|A0A088AND7_APIME SubName: Full=Uncharacterized protein {ECO:0000313|EnsemblMetazoa:GB53122-PA}; GN=Ame.14959 OS=Apis mellifera	2.01679	1.37425	1.46756	0.685024	1	UP
First_Contig333	1447	-	1.04983	0.648513	1.61883	0.622005	1	UP
First_Contig334	654	-	0.58478	0.489544	1.19454	1	1	UP
First_Contig335	2106	-	0.248505	0.0613848	4.04832	1	1	UP
First_Contig336	1536	-	0.521386	0.357463	1.45857	1	1	UP
First_Contig337	4438	tr|E2C5L5|E2C5L5_HARSA:tr|E2C5L5|E2C5L5_HARSA SubName: Full=Niemann-Pick C1 protein {ECO:0000313|EMBL:EFN76828.1}; GN=EAI_16474 OS=Harpegnathos saltator	15.3784	10.4169	1.4763	0.341424	1	UP
First_Contig338	342	-	2.99884	11.293	0.265548	0.0352416	1	DOWN
First_Contig339	1979	-	0.558203	0.471716	1.18334	1	1	UP
First_Contig34	8529	tr|A0A022T712|A0A022T712_9HYME:tr|A0A022T712|A0A022T712_9HYME SubName: Full=Bifunctional protein NCOAT-like protein {ECO:0000313|EMBL:EZA46245.1}; GN=K425_1415 OS=Microplitis demolitor.	11.4994	10.4357	1.10192	0.837636	1	UP
First_Contig340	461	-	0.943091	0.8688	1.08551	1	1	UP
First_Contig341	871	-	1.69131	0.838034	2.01819	0.622005	1	UP
First_Contig342	419	tr|H8YQW7|H8YQW7_9HYME:tr|H8YQW7|H8YQW7_9HYME RecName: Full=Cytochrome b {ECO:0000256|RuleBase:RU000300}; GN=cytb OS=Myrmica rubra.	1e-05	0.141337	7.0753e-05	1	1	DOWN
First_Contig343	347	-	5.54431	6.00256	0.923657	1	1	DOWN
First_Contig344	2580	tr|F4WUL5|F4WUL5_ACREC:tr|F4WUL5|F4WUL5_ACREC SubName: Full=Nucleolar pre-ribosomal-associated protein 1 {ECO:0000313|EMBL:EGI62122.1}; GN=G5I_09587 OS=octospinosus echinatior).	3.99446	4.89472	0.816077	1	1	DOWN
First_Contig345	986	tr|A0A022T437|A0A022T437_9HYME:tr|A0A022T437|A0A022T437_9HYME SubName: Full=Proline--tRNA ligase {ECO:0000313|EMBL:EZA45220.1}; GN=K425_1097 OS=Microplitis demolitor.	22.0852	20.9156	1.05592	0.764467	1	UP
First_Contig346	845	tr|E9IBL5|E9IBL5_SOLIN:tr|E9IBL5|E9IBL5_SOLIN SubName: Full=Putative uncharacterized protein {ECO:0000313|EMBL:EFZ22135.1}; GN=SINV_09804 OS=Solenopsis invicta	0.890007	0.275614	3.22918	1	1	UP
First_Contig347	3197	-	0.70819	0.352177	2.01089	1	1	UP
First_Contig348	1900	tr|B0X5L2|B0X5L2_CULQU:tr|B0X5L2|B0X5L2_CULQU SubName: Full=Putative uncharacterized protein {ECO:0000313|EMBL:EDS40949.1}; GN=CpipJ_CPIJ014886 OS=Culex quinquefasciatus	31.0944	9.98482	3.11416	0.000556298	0.0414065	UP
First_Contig349	13932	tr|A0A087ZZB0|A0A087ZZB0_APIME:tr|A0A087ZZB0|A0A087ZZB0_APIME SubName: Full=Uncharacterized protein {ECO:0000313|EnsemblMetazoa:GB44262-PA}; GN=kst OS=Apis mellifera	22.4976	17.9302	1.25473	0.437691	1	UP
First_Contig35	1432	tr|K7J134|K7J134_NASVI:tr|K7J134|K7J134_NASVI SubName: Full=Uncharacterized protein {ECO:0000313|EnsemblMetazoa:NV15065-PA}; GN=LOC100119953 OS=Nasonia vitripennis	15.0603	16.0782	0.93669	1	1	DOWN
First_Contig350	1196	-	0.582546	0.900994	0.646559	1	1	DOWN
First_Contig351	4237	tr|F4W6H0|F4W6H0_ACREC:tr|F4W6H0|F4W6H0_ACREC SubName: Full=Exostosin-2 {ECO:0000313|EMBL:EGI70305.1}; GN=G5I_01064 OS=octospinosus echinatior).	31.741	30.6804	1.03457	0.900052	1	UP
First_Contig352	1455	tr|E0VT65|E0VT65_PEDHC:tr|E0VT65|E0VT65_PEDHC SubName: Full=Oligopeptide transporter, putative {ECO:0000313|EMBL:EEB16571.1}; GN=Phum_PHUM427360 OS=Pediculus humanus subsp. corporis	0.718909	0.303226	2.37087	1	1	UP
First_Contig353	2306	tr|K7JBE8|K7JBE8_NASVI:tr|K7JBE8|K7JBE8_NASVI SubName: Full=Uncharacterized protein {ECO:0000313|EnsemblMetazoa:NV18728-PA}; GN=unknown OS=Nasonia vitripennis	1.16195	0.797557	1.45688	0.622005	1	UP
First_Contig354	3454	tr|A0A026WUD3|A0A026WUD3_CERBI:tr|A0A026WUD3|A0A026WUD3_CERBI SubName: Full=DET1-like protein {ECO:0000313|EMBL:EZA58714.1}; GN=X777_14883 OS=Cerapachys biroi	4.29864	3.82797	1.12296	0.751988	1	UP
First_Contig355	843	-	6.76724	8.24936	0.820335	0.80372	1	DOWN
First_Contig356	2705	tr|A0A026WYD1|A0A026WYD1_CERBI:tr|A0A026WYD1|A0A026WYD1_CERBI SubName: Full=Uncharacterized protein {ECO:0000313|EMBL:EZA60761.1}; GN=X777_14002 OS=Cerapachys biroi	7.27912	9.02001	0.806997	0.814636	1	DOWN
First_Contig357	1685	-	0.347534	0.106072	3.27641	1	1	UP
First_Contig358	608	-	0.575904	0.476489	1.20864	1	1	UP
First_Contig359	1175	-	2.13032	0.730696	2.91547	0.371023	1	UP
First_Contig36	896	tr|A0A022T5E9|A0A022T5E9_9HYME:tr|A0A022T5E9|A0A022T5E9_9HYME RecName: Full=DNA-directed RNA polymerase {ECO:0000256|RuleBase:RU000431}; GN=K425_1185 OS=Microplitis demolitor.	30.8798	24.9786	1.23625	0.424127	1	UP
First_Contig360	2421	-	0.36026	0.252028	1.42944	1	1	UP
First_Contig361	2342	-	2.32077	1.89927	1.22193	0.685024	1	UP
First_Contig362	3968	tr|F4WBE7|F4WBE7_ACREC:tr|F4WBE7|F4WBE7_ACREC SubName: Full=Serine/threonine-protein phosphatase dullard-like protein {ECO:0000313|EMBL:EGI68503.1}; GN=G5I_02857 OS=octospinosus echinatior).	148.078	141.723	1.04485	0.59807	1	UP
First_Contig363	5040	tr|E2BTY2|E2BTY2_HARSA:tr|E2BTY2|E2BTY2_HARSA SubName: Full=Uncharacterized protein C05D11.1 {ECO:0000313|EMBL:EFN80881.1}; GN=EAI_11915 OS=Harpegnathos saltator	24.1978	21.6597	1.11718	0.663389	1	UP
First_Contig364	945	-	0.25577	0.335698	0.761904	1	1	DOWN
First_Contig365	413	-	0.653143	0.276473	2.36242	1	1	UP
First_Contig366	1774	-	0.853389	0.177023	4.82077	1	1	UP
First_Contig367	939	-	0.581989	0.562523	1.0346	1	1	UP
First_Contig368	853	-	0.522789	0.606227	0.862364	1	1	DOWN
First_Contig369	542	-	1.02121	0.999452	1.02177	0.622005	1	UP
First_Contig37	2227	tr|A0A022T5P0|A0A022T5P0_9HYME:tr|A0A022T5P0|A0A022T5P0_9HYME RecName: Full=Ubiquitin carboxyl-terminal hydrolase {ECO:0000256|RuleBase:RU004435}; GN=K425_689 OS=Microplitis demolitor.	47.2605	30.3097	1.55925	0.0552942	1	UP
First_Contig370	661	-	0.653143	0.962702	0.678448	1	1	DOWN
First_Contig371	798	-	0.733828	1.63242	0.449533	1	1	DOWN
First_Contig372	1185	-	0.262664	0.334182	0.785992	1	1	DOWN
First_Contig373	815	-	0.327163	0.236173	1.38527	1	1	UP
First_Contig374	382	-	6.6277	5.60712	1.18201	0.788922	1	UP
First_Contig375	461	-	0.439469	0.707593	0.621076	1	1	DOWN
First_Contig376	1512	-	0.406548	0.159951	2.54171	1	1	UP
First_Contig377	1105	-	0.233235	1e-05	23323.5	1	1	UP
First_Contig378	1618	tr|X1X3C5|X1X3C5_ACYPI:tr|X1X3C5|X1X3C5_ACYPI SubName: Full=Uncharacterized protein {ECO:0000313|EnsemblMetazoa:ACYPI073869-PA}; GN=YARS OS=Acyrthosiphon pisum	0.0836174	0.169288	0.493937	1	1	DOWN
First_Contig379	771	-	4.31087	2.81613	1.53078	0.504389	1	UP
First_Contig38	3510	tr|E2A756|E2A756_CAMFO:tr|E2A756|E2A756_CAMFO SubName: Full=Putative uncharacterized protein {ECO:0000313|EMBL:EFN70712.1}; GN=EAG_06595 OS=Camponotus floridanus	5.85063	4.95657	1.18038	0.772671	1	UP
First_Contig380	653	-	0.42142	0.267189	1.57723	1	1	UP
First_Contig381	411	-	0.7259	1.09911	0.660444	1	1	DOWN
First_Contig382	1262	-	0.747995	0.353597	2.11539	1	1	UP
First_Contig383	739	-	0.542735	0.17277	3.14138	1	1	UP
First_Contig384	1533	-	0.806173	0.457841	1.76081	1	1	UP
First_Contig385	6371	tr|E2A7K1|E2A7K1_CAMFO:tr|E2A7K1|E2A7K1_CAMFO SubName: Full=AP2-associated protein kinase 1 {ECO:0000313|EMBL:EFN70594.1}; GN=EAG_03185 OS=Camponotus floridanus	8.06415	5.64885	1.42757	0.451016	1	UP
First_Contig386	1398	-	4.9945	3.26283	1.53073	0.751988	1	UP
First_Contig387	2870	tr|E2B789|E2B789_HARSA:tr|E2B789|E2B789_HARSA SubName: Full=SET and MYND domain-containing protein 4 {ECO:0000313|EMBL:EFN88450.1}; GN=EAI_01378 OS=Harpegnathos saltator	15.47	2.20511	7.01553	0.002397	0.147921	UP
First_Contig388	688	-	0.612597	0.341594	1.79335	1	1	UP
First_Contig389	399	-	1.73899	0.859415	2.02345	0.622005	1	UP
First_Contig39	954	-	17.2594	4.87402	3.5411	0.0062272	0.327772	UP
First_Contig390	1222	-	0.121096	0.497567	0.243376	1	1	DOWN
First_Contig391	1854	-	9.68383	6.77661	1.42901	0.477328	1	UP
First_Contig392	752	-	1.3803	0.739364	1.86688	0.622005	1	UP
First_Contig393	2035	-	0.246537	0.304763	0.808949	1	1	DOWN
First_Contig394	4130	tr|E2BWJ5|E2BWJ5_HARSA:tr|E2BWJ5|E2BWJ5_HARSA SubName: Full=Sorting nexin-25 {ECO:0000313|EMBL:EFN79951.1}; GN=EAI_16238 OS=Harpegnathos saltator	26.0664	28.5464	0.913124	0.894043	1	DOWN
First_Contig395	415	-	2.43236	1125.64	0.00216087	0	0	DOWN
First_Contig396	3007	-	0.623966	0.315892	1.97525	1	1	UP
First_Contig397	1274	tr|A0A026W9E3|A0A026W9E3_CERBI:tr|A0A026W9E3|A0A026W9E3_CERBI SubName: Full=Uncharacterized protein {ECO:0000313|EMBL:EZA51624.1}; GN=X777_08808 OS=Cerapachys biroi	1.10768	0.274316	4.03795	0.622005	1	UP
First_Contig398	791	-	0.30146	0.149733	2.01331	1	1	UP
First_Contig399	1743	tr|E9IS98|E9IS98_SOLIN:tr|E9IS98|E9IS98_SOLIN SubName: Full=Putative uncharacterized protein {ECO:0000313|EMBL:EFZ16548.1}; GN=SINV_12348 OS=Solenopsis invicta	0.00702783	0.00682625	1.02953	1	1	UP
First_Contig4	2407	tr|Q56FD2|Q56FD2_LYSTE:tr|Q56FD2|Q56FD2_LYSTE SubName: Full=Ribosomal protein L14 {ECO:0000313|EMBL:AAX62470.1}; GN=RpL14 OS=Lysiphlebus testaceipes	509.216	458.421	1.11081	0.0622663	1	UP
First_Contig40	893	-	7.26593	6.27232	1.15841	0.802127	1	UP
First_Contig400	1410	tr|V9I8A0|V9I8A0_APICE:tr|V9I8A0|V9I8A0_APICE SubName: Full=ELAV-like protein 3 {ECO:0000313|EMBL:AEY56691.1}; GN=ACCB00048.10 OS=Apis cerana	0.419001	0.597532	0.70122	1	1	DOWN
First_Contig401	1073	-	0.672355	0.610744	1.10088	1	1	UP
First_Contig402	2101	tr|E2AEL1|E2AEL1_CAMFO:tr|E2AEL1|E2AEL1_CAMFO SubName: Full=Leukocyte receptor cluster member 8-like protein {ECO:0000313|EMBL:EFN68134.1}; GN=EAG_10720 OS=Camponotus floridanus	0.0128908	0.00566309	2.27628	1	1	UP
First_Contig403	795	-	3.40427	2.78662	1.22165	0.724414	1	UP
First_Contig404	2596	tr|E2BPN2|E2BPN2_HARSA:tr|E2BPN2|E2BPN2_HARSA SubName: Full=PDZ domain-containing protein 2 {ECO:0000313|EMBL:EFN82436.1}; GN=EAI_01580 OS=Harpegnathos saltator	20.5429	14.0458	1.46257	0.320642	1	UP
First_Contig405	1164	-	0.590468	0.393831	1.49929	1	1	UP
First_Contig407	1051	tr|A0A088AUE0|A0A088AUE0_APIME:tr|A0A088AUE0|A0A088AUE0_APIME SubName: Full=Uncharacterized protein {ECO:0000313|EnsemblMetazoa:GB55334-PA}; GN=unknown OS=Apis mellifera	0.563847	0.664252	0.848846	1	1	DOWN
First_Contig408	6486	tr|E9IBM4|E9IBM4_SOLIN:tr|E9IBM4|E9IBM4_SOLIN SubName: Full=Putative uncharacterized protein {ECO:0000313|EMBL:EFZ22064.1}; GN=SINV_03496 OS=Solenopsis invicta	5.32568	4.26123	1.2498	0.772671	1	UP
First_Contig409	1641	-	0.37085	0.150467	2.46466	1	1	UP
First_Contig41	1693	tr|E9IE19|E9IE19_SOLIN:tr|E9IE19|E9IE19_SOLIN SubName: Full=Putative uncharacterized protein {ECO:0000313|EMBL:EFZ21185.1}; GN=SINV_09055 OS=Solenopsis invicta	99.2389	118.545	0.837139	0.25118	1	DOWN
First_Contig410	1417	tr|F4WDJ6|F4WDJ6_ACREC:tr|F4WDJ6|F4WDJ6_ACREC SubName: Full=Short stature homeobox protein {ECO:0000313|EMBL:EGI67776.1}; GN=G5I_03649 OS=octospinosus echinatior).	0.693012	0.845534	0.819615	1	1	DOWN
First_Contig411	1366	tr|V9LL52|V9LL52_CLOSI:tr|V9LL52|V9LL52_CLOSI SubName: Full=Polyubiquitin {ECO:0000313|EMBL:AFQ02685.1}; GN=unknown OS=Clonorchis sinensis	1.55222	1.35196	1.14812	1	1	UP
First_Contig412	3048	tr|E9IQZ7|E9IQZ7_SOLIN:tr|E9IQZ7|E9IQZ7_SOLIN SubName: Full=Putative uncharacterized protein {ECO:0000313|EMBL:EFZ17007.1}; GN=SINV_09195 OS=Solenopsis invicta	0.230184	0.425679	0.540746	1	1	DOWN
First_Contig413	5907	tr|A0A034W3G9|A0A034W3G9_BACDO:tr|A0A034W3G9|A0A034W3G9_BACDO SubName: Full=Sodium/potassium-transporting ATPase subunit alpha {ECO:0000313|EMBL:JAC48313.1}; GN=ATNA OS=Bactrocera dorsalis	43.517	22.1134	1.9679	0.00988778	0.477129	UP
First_Contig414	1357	-	1.0563	0.816038	1.29443	0.622005	1	UP
First_Contig415	739	-	9.08649	4.35712	2.08543	0.20663	1	UP
First_Contig416	1068	-	0.280379	1.15948	0.241815	1	1	DOWN
First_Contig418	707	-	0.174356	0.260957	0.66814	1	1	DOWN
First_Contig419	849	-	0.213368	0.0818831	2.60576	1	1	UP
First_Contig42	6143	tr|F4X8I3|F4X8I3_ACREC:tr|F4X8I3|F4X8I3_ACREC SubName: Full=Dystroglycan {ECO:0000313|EMBL:EGI57252.1}; GN=G5I_14722 OS=octospinosus echinatior).	65.5858	36.2963	1.80696	0.00405023	0.228685	UP
First_Contig420	1102	-	0.242435	0.0947534	2.55859	1	1	UP
First_Contig421	1412	-	0.603757	0.474062	1.27358	1	1	UP
First_Contig422	520	-	0.609024	0.471764	1.29095	1	1	UP
First_Contig423	907	-	0.264117	0.325877	0.810482	1	1	DOWN
First_Contig424	1017	-	0.339958	0.245148	1.38675	1	1	UP
First_Contig425	1289	-	0.800875	0.796622	1.00534	1	1	UP
First_Contig426	332	-	0.773721	0.606794	1.2751	1	1	UP
First_Contig427	1085	-	1.05315	0.359398	2.9303	0.622005	1	UP
First_Contig428	738	-	3.71734	3.61506	1.02829	1	1	UP
First_Contig429	717	-	0.615133	1.32141	0.465511	1	1	DOWN
First_Contig43	3767	tr|K7IZ02|K7IZ02_NASVI:tr|K7IZ02|K7IZ02_NASVI SubName: Full=Uncharacterized protein {ECO:0000313|EnsemblMetazoa:NV14329-PA}; GN=LOC100120146 OS=Nasonia vitripennis	21.4468	23.5785	0.909591	0.883168	1	DOWN
First_Contig430	1515	tr|A0A087ZWI3|A0A087ZWI3_APIME:tr|A0A087ZWI3|A0A087ZWI3_APIME SubName: Full=Uncharacterized protein {ECO:0000313|EnsemblMetazoa:GB43225-PA}; GN=Picot OS=Apis mellifera	7.24465	6.16263	1.17558	0.802127	1	UP
First_Contig431	809	-	0.412332	0.305547	1.34949	1	1	UP
First_Contig432	2674	tr|K7IM22|K7IM22_NASVI:tr|K7IM22|K7IM22_NASVI SubName: Full=Uncharacterized protein {ECO:0000313|EnsemblMetazoa:NV10107-PA}; GN=LOC100121317 OS=Nasonia vitripennis	6.63994	3.00619	2.20876	0.383959	1	UP
First_Contig433	382	-	0.826751	1.82367	0.453344	1	1	DOWN
First_Contig434	1754	-	9.47858	8.36339	1.13334	0.822487	1	UP
First_Contig435	1201	-	0.224636	0.569601	0.394374	1	1	DOWN
First_Contig436	2930	tr|F4WN01|F4WN01_ACREC:tr|F4WN01|F4WN01_ACREC SubName: Full=Scaffold attachment factor B2 {ECO:0000313|EMBL:EGI64471.1}; GN=G5I_07139 OS=octospinosus echinatior).	0.0171606	0.00784703	2.1869	1	1	UP
First_Contig437	1066	tr|A0A087ZUW1|A0A087ZUW1_APIME:tr|A0A087ZUW1|A0A087ZUW1_APIME SubName: Full=Uncharacterized protein {ECO:0000313|EnsemblMetazoa:GB42632-PA}; GN=LOC413768 OS=Apis mellifera	0.292619	0.0642185	4.55661	1	1	UP
First_Contig438	881	-	0.687191	0.397283	1.72973	1	1	UP
First_Contig439	1152	-	0.400355	0.267826	1.49483	1	1	UP
First_Contig44	828	-	16.6424	17.1983	0.967675	1	1	DOWN
First_Contig440	2286	tr|Q2L7A6|Q2L7A6_BLAGE:tr|Q2L7A6|Q2L7A6_BLAGE RecName: Full=Alpha-amylase {ECO:0000256|RuleBase:RU361134}; GN=NAIKWLVNFG VGWGYIPDGD OS=Blattella germanica	43.8279	31.7627	1.37985	0.168644	1	UP
First_Contig441	863	-	0.428084	0.574693	0.744891	1	1	DOWN
First_Contig442	1684	tr|A0A087ZNN2|A0A087ZNN2_APIME:tr|A0A087ZNN2|A0A087ZNN2_APIME SubName: Full=Uncharacterized protein {ECO:0000313|EnsemblMetazoa:GB40336-PA}; GN=CDase OS=Apis mellifera	0.577092	0.325106	1.77509	1	1	UP
First_Contig443	895	-	1.15689	1.11089	1.04141	1	1	UP
First_Contig444	798	-	0.187099	0.413437	0.452546	1	1	DOWN
First_Contig445	439	-	2.33705	2.96821	0.787361	1	1	DOWN
First_Contig446	816	-	0.359279	0.231981	1.54874	1	1	UP
First_Contig447	1179	-	0.0216889	0.0197275	1.09943	1	1	UP
First_Contig448	852	-	0.177776	0.472931	0.375903	1	1	DOWN
First_Contig449	660	tr|E0VPB9|E0VPB9_PEDHC:tr|E0VPB9|E0VPB9_PEDHC SubName: Full=Putative uncharacterized protein {ECO:0000313|EMBL:EEB15225.1}; GN=Phum_PHUM356850 OS=Pediculus humanus subsp. corporis	0.337171	0.0704954	4.78288	1	1	UP
First_Contig45	623	-	9.48741	6.97208	1.36077	0.477328	1	UP
First_Contig450	3373	tr|E2C1L8|E2C1L8_HARSA:tr|E2C1L8|E2C1L8_HARSA SubName: Full=ABC transporter G family member 20 {ECO:0000313|EMBL:EFN78194.1}; GN=EAI_08168 OS=Harpegnathos saltator	1e-05	0.0105824	0.000944964	1	1	DOWN
First_Contig451	844	-	0.332223	0.544726	0.609891	1	1	DOWN
First_Contig452	2058	-	0.565761	0.589713	0.959384	1	1	DOWN
First_Contig453	1004	-	0.671243	0.414922	1.61776	1	1	UP
First_Contig454	1044	-	0.258379	0.299272	0.863361	1	1	DOWN
First_Contig455	3113	tr|V9IBM7|V9IBM7_APICE:tr|V9IBM7|V9IBM7_APICE SubName: Full=Solute carrier family 46 member 3 {ECO:0000313|EMBL:AEY57709.1}; GN=ACCB00354.4 OS=Apis cerana	8.83344	6.81226	1.2967	0.626417	1	UP
First_Contig456	1740	-	0.0425868	0.0202051	2.10773	1	1	UP
First_Contig457	1048	-	0.080524	0.189689	0.424505	1	1	DOWN
First_Contig458	1086	-	0.511759	0.16114	3.17587	1	1	UP
First_Contig459	2602	tr|A0A088ANX7|A0A088ANX7_APIME:tr|A0A088ANX7|A0A088ANX7_APIME SubName: Full=Uncharacterized protein {ECO:0000313|EnsemblMetazoa:GB53320-PA}; GN=LOC411301 OS=Apis mellifera	0.745161	0.372656	1.9996	1	1	UP
First_Contig46	4038	-	9.14211	9.23886	0.989528	1	1	DOWN
First_Contig460	791	-	0.363916	0.797418	0.456369	1	1	DOWN
First_Contig461	1000	tr|W4WNN7|W4WNN7_ATTCE:tr|W4WNN7|W4WNN7_ATTCE SubName: Full=Uncharacterized protein {ECO:0000313|EnsemblMetazoa:ACEP20808-PA}; GN=unknown OS=Atta cephalotes	0.510714	0.0605478	8.43489	1	1	UP
First_Contig462	1813	-	5.75216	4.64399	1.23862	0.772671	1	UP
First_Contig463	1155	-	0.487269	0.245839	1.98206	1	1	UP
First_Contig464	1246	-	12.1905	5.31674	2.29285	0.112611	1	UP
First_Contig465	2248	tr|J9M6M2|J9M6M2_ACYPI:tr|J9M6M2|J9M6M2_ACYPI SubName: Full=Uncharacterized protein {ECO:0000313|EnsemblMetazoa:ACYPI54418-PA}; GN=NVISMKGKLY DKYCNLKKHI KKININSNTD VATHSGDVDN HYFIDSDYED OS=Acyrthosiphon pisum	0.27659	0.577746	0.478739	1	1	DOWN
First_Contig466	3910	tr|E2C021|E2C021_HARSA:tr|E2C021|E2C021_HARSA SubName: Full=Dosage compensation regulator {ECO:0000313|EMBL:EFN78717.1}; GN=EAI_11337 OS=Harpegnathos saltator	18.4475	17.4401	1.05776	0.870529	1	UP
First_Contig467	5898	tr|B9WPT8|B9WPT8_PAPDA:tr|B9WPT8|B9WPT8_PAPDA SubName: Full=Putative uncharacterized protein ORF4 {ECO:0000313|EMBL:CAX36788.1}; GN=ORF4 OS=Papilio dardanus	0.379327	1.78797	0.212155	1	1	DOWN
First_Contig468	4096	tr|A0A067QMX9|A0A067QMX9_ZOONE:tr|A0A067QMX9|A0A067QMX9_ZOONE SubName: Full=Aminopeptidase N {ECO:0000313|EMBL:KDR09587.1}; GN=L798_00323 OS=Zootermopsis nevadensis	14.8076	9.90442	1.49505	0.323394	1	UP
First_Contig469	2394	tr|A0A022T5U6|A0A022T5U6_9HYME:tr|A0A022T5U6|A0A022T5U6_9HYME SubName: Full=Reverse transcriptase-like protein-2 {ECO:0000313|EMBL:EZA46038.1}; GN=K425_551 OS=Microplitis demolitor.	0.115941	0.447364	0.259164	1	1	DOWN
First_Contig47	2237	tr|E2BMV0|E2BMV0_HARSA:tr|E2BMV0|E2BMV0_HARSA SubName: Full=Protein pelota {ECO:0000313|EMBL:EFN82985.1}; GN=EAI_00265 OS=Harpegnathos saltator	29.9311	28.4355	1.0526	0.896788	1	UP
First_Contig470	978	-	1.19428	0.648475	1.84168	0.622005	1	UP
First_Contig471	1960	-	1.2182	1.83864	0.662558	1	1	DOWN
First_Contig472	3144	tr|K7JYK8|K7JYK8_NASVI:tr|K7JYK8|K7JYK8_NASVI SubName: Full=Uncharacterized protein {ECO:0000313|EnsemblMetazoa:NV31078-PA}; GN=unknown OS=Nasonia vitripennis	0.1459	0.365385	0.399306	1	1	DOWN
First_Contig473	1400	-	0.293824	0.548775	0.535419	1	1	DOWN
First_Contig474	673	-	1.17326	1.16903	1.00362	1	1	UP
First_Contig475	780	-	0.602721	0.124756	4.83119	1	1	UP
First_Contig476	892	-	0.211474	0.472994	0.447096	1	1	DOWN
First_Contig477	1433	-	0.300158	0.603984	0.496964	1	1	DOWN
First_Contig478	914	tr|A0A022T5J6|A0A022T5J6_9HYME:tr|A0A022T5J6|A0A022T5J6_9HYME SubName: Full=Putative reverse transcriptase-1 {ECO:0000313|EMBL:EZA45953.1}; GN=K425_691 OS=Microplitis demolitor.	0.366618	0.271316	1.35126	1	1	UP
First_Contig479	2274	-	0.430023	0.255979	1.67991	1	1	UP
First_Contig48	1823	tr|K7J866|K7J866_NASVI:tr|K7J866|K7J866_NASVI SubName: Full=Uncharacterized protein {ECO:0000313|EnsemblMetazoa:NV17579-PA}; GN=SPH39 OS=Nasonia vitripennis	62.4672	12.5402	4.98136	2.43587e-09	3.55542e-07	UP
First_Contig480	1330	tr|X1WU40|X1WU40_ACYPI:tr|X1WU40|X1WU40_ACYPI SubName: Full=Uncharacterized protein {ECO:0000313|EnsemblMetazoa:ACYPI067094-PA}; GN=DITNCFAQHF OS=Acyrthosiphon pisum	0.173509	0.416757	0.416331	1	1	DOWN
First_Contig481	1237	-	0.428891	0.227383	1.8862	1	1	UP
First_Contig482	985	-	0.141565	0.132322	1.06986	1	1	UP
First_Contig483	934	-	0.321314	0.191075	1.68162	1	1	UP
First_Contig484	1126	-	0.307405	0.543066	0.566055	1	1	DOWN
First_Contig485	1207	-	0.304027	0.279673	1.08708	1	1	UP
First_Contig486	795	tr|E2A4D2|E2A4D2_CAMFO:tr|E2A4D2|E2A4D2_CAMFO SubName: Full=Papilin {ECO:0000313|EMBL:EFN71679.1}; GN=EAG_14262 OS=Camponotus floridanus	9.2428	4.0587	2.27728	0.20663	1	UP
First_Contig487	3551	tr|T1IWR4|T1IWR4_STRMM:tr|T1IWR4|T1IWR4_STRMM SubName: Full=Uncharacterized protein {ECO:0000313|EnsemblMetazoa:SMAR005639-PA}; GN=unknown OS=Strigamia maritima	0.0178484	0.0161514	1.10507	1	1	UP
First_Contig488	770	-	0.305185	0.594671	0.5132	1	1	DOWN
First_Contig489	1340	-	0.0902206	1.22097	0.0738925	1	1	DOWN
First_Contig49	5666	tr|F4WII5|F4WII5_ACREC:tr|F4WII5|F4WII5_ACREC SubName: Full=Macrophage erythroblast attacher {ECO:0000313|EMBL:EGI66116.1}; GN=G5I_05509 OS=octospinosus echinatior).	25.0981	21.6881	1.15723	0.565628	1	UP
First_Contig490	1078	-	0.57755	0.29576	1.95277	1	1	UP
First_Contig491	325	-	1e-05	14.1668	7.05875e-07	0.000521847	0.0392683	DOWN
First_Contig492	1237	-	0.260552	0.523622	0.497595	1	1	DOWN
First_Contig493	1202	-	0.548997	0.310081	1.7705	1	1	UP
First_Contig494	2043	-	0.488036	0.35277	1.38344	1	1	UP
First_Contig495	1577	-	8.68627	5.95992	1.45745	0.451016	1	UP
First_Contig496	5185	tr|W4WKC6|W4WKC6_ATTCE:tr|W4WKC6|W4WKC6_ATTCE SubName: Full=Uncharacterized protein {ECO:0000313|EnsemblMetazoa:ACEP19648-PA}; GN=unknown OS=Atta cephalotes	13.5708	11.7831	1.15172	0.699023	1	UP
First_Contig497	722	-	0.747696	0.423273	1.76646	1	1	UP
First_Contig498	818	-	2.46614	2.18756	1.12735	1	1	UP
First_Contig5	358	-	7.89374	1.56768	5.0353	0.0633826	1	UP
First_Contig50	2848	tr|V9IAG4|V9IAG4_APICE:tr|V9IAG4|V9IAG4_APICE SubName: Full=Solute carrier family 2, facilitated glucose transporter member 1 {ECO:0000313|EMBL:AEY58065.1}; GN=ACCB00585.1 OS=Apis cerana	17.5403	13.4841	1.30081	0.483754	1	UP
First_Contig500	2745	tr|F4X6I0|F4X6I0_ACREC:tr|F4X6I0|F4X6I0_ACREC SubName: Full=Akirin {ECO:0000313|EMBL:EGI57940.1}; GN=G5I_14128 OS=octospinosus echinatior).	0.0180757	1e-05	1807.57	1	1	UP
First_Contig501	5136	tr|F4WE47|F4WE47_ACREC:tr|F4WE47|F4WE47_ACREC SubName: Full=Nesprin-1 {ECO:0000313|EMBL:EGI67485.1}; GN=G5I_03878 OS=octospinosus echinatior).	0.00238503	0.00215997	1.10419	1	1	UP
First_Contig502	1815	-	0.172441	0.317244	0.543559	1	1	DOWN
First_Contig503	2703	tr|K7IXF0|K7IXF0_NASVI:tr|K7IXF0|K7IXF0_NASVI SubName: Full=Uncharacterized protein {ECO:0000313|EnsemblMetazoa:NV13771-PA}; GN=LOC100120144 OS=Nasonia vitripennis	0.00897994	0.0525212	0.170978	1	1	DOWN
First_Contig504	1943	tr|A0A087ZR59|A0A087ZR59_APIME:tr|A0A087ZR59|A0A087ZR59_APIME SubName: Full=Uncharacterized protein {ECO:0000313|EnsemblMetazoa:GB41266-PA}; GN=LOC413805 OS=Apis mellifera	0.0250932	1e-05	2509.32	1	1	UP
First_Contig505	2292	tr|A0A022T6N3|A0A022T6N3_9HYME:tr|A0A022T6N3|A0A022T6N3_9HYME SubName: Full=Scavenger receptor class B member-like protein-3 {ECO:0000313|EMBL:EZA45952.1}; GN=K425_690 OS=Microplitis demolitor.	10.7409	19.5398	0.549693	0.150016	1	DOWN
First_Contig506	6180	tr|A0A026X4P0|A0A026X4P0_CERBI:tr|A0A026X4P0|A0A026X4P0_CERBI SubName: Full=Interferon-inducible double stranded RNA-dependent protein kinase activator A {ECO:0000313|EMBL:EZA62384.1}; GN=X777_03419 OS=Cerapachys biroi	0.00785271	0.00385054	2.03938	1	1	UP
First_Contig507	3117	tr|V9IGS1|V9IGS1_APICE:tr|V9IGS1|V9IGS1_APICE SubName: Full=Repressor of RNA polymerase III transcription MAF1 {ECO:0000313|EMBL:AEY60298.1}; GN=ACCB08233 OS=Apis cerana	0.027563	0.0263784	1.04491	1	1	UP
First_Contig508	6062	tr|E2BED1|E2BED1_HARSA:tr|E2BED1|E2BED1_HARSA SubName: Full=Putative uncharacterized protein {ECO:0000313|EMBL:EFN85976.1}; GN=EAI_07901 OS=Harpegnathos saltator	0.108834	0.0408196	2.66623	1	1	UP
First_Contig509	5554	tr|A0A026VW58|A0A026VW58_CERBI:tr|A0A026VW58|A0A026VW58_CERBI SubName: Full=Uncharacterized protein {ECO:0000313|EMBL:EZA47992.1}; GN=X777_14440 OS=Cerapachys biroi	0.00432959	0.0106626	0.406054	1	1	DOWN
First_Contig51	1606	tr|W4WL36|W4WL36_ATTCE:tr|W4WL36|W4WL36_ATTCE SubName: Full=Uncharacterized protein {ECO:0000313|EnsemblMetazoa:ACEP19908-PA}; GN=unknown OS=Atta cephalotes	14.2415	10.3857	1.37127	0.438731	1	UP
First_Contig510	3733	tr|V9IJG8|V9IJG8_APICE:tr|V9IJG8|V9IJG8_APICE SubName: Full=Segmentation protein cap'n'collar {ECO:0000313|EMBL:AEY60802.1}; GN=ACCB10143 OS=Apis cerana	0.0101315	0.0092049	1.10066	1	1	UP
First_Contig511	1823	tr|E9ISY5|E9ISY5_SOLIN:tr|E9ISY5|E9ISY5_SOLIN SubName: Full=Putative uncharacterized protein {ECO:0000313|EMBL:EFZ16376.1}; GN=SINV_10728 OS=Solenopsis invicta	0.0200255	0.0259583	0.77145	1	1	DOWN
First_Contig512	2122	tr|V9IMC7|V9IMC7_APICE:tr|V9IMC7|V9IMC7_APICE SubName: Full=Aquaporin AQPAn.G {ECO:0000313|EMBL:AEY61741.1}; GN=ACCB13844 OS=Apis cerana	0.107324	0.0610428	1.75818	1	1	UP
First_Contig513	871	tr|A0A088A5K7|A0A088A5K7_APIME:tr|A0A088A5K7|A0A088A5K7_APIME SubName: Full=Uncharacterized protein {ECO:0000313|EnsemblMetazoa:GB46587-PA}; GN=LOC100579019 OS=Apis mellifera	0.0140637	1e-05	1406.37	1	1	UP
First_Contig516	2258	tr|A0A067R112|A0A067R112_ZOONE:tr|A0A067R112|A0A067R112_ZOONE SubName: Full=Nuclear protein localization protein 4-like protein {ECO:0000313|EMBL:KDR16594.1}; GN=L798_09910 OS=Zootermopsis nevadensis	0.0239945	0.0201309	1.19192	1	1	UP
First_Contig518	4160	tr|A0A088ADR7|A0A088ADR7_APIME:tr|A0A088ADR7|A0A088ADR7_APIME SubName: Full=Uncharacterized protein {ECO:0000313|EnsemblMetazoa:GB49596-PA}; GN=LOC409394 OS=Apis mellifera	0.0116152	0.0113755	1.02108	1	1	UP
First_Contig519	1019	-	0.0240267	0.0233526	1.02887	1	1	UP
First_Contig52	372	tr|B4JGF4|B4JGF4_DROGR:tr|B4JGF4|B4JGF4_DROGR SubName: Full=GH18868 {ECO:0000313|EMBL:EDV92623.1}; GN=Dgri\GH18868 OS=Drosophila grimshawi	11.6382	8.37143	1.39022	0.520353	1	UP
First_Contig520	762	tr|D1FKB5|D1FKB5_9HYME:tr|D1FKB5|D1FKB5_9HYME RecName: Full=ATP synthase subunit a {ECO:0000256|RuleBase:RU004450}; GN=ATP6 OS=Philotrypesis sp. 'colon2'.	0.115306	0.030173	3.82149	1	1	UP
First_Contig521	3904	tr|V9IEE5|V9IEE5_APICE:tr|V9IEE5|V9IEE5_APICE SubName: Full=FCH and double SH3 domains protein 2 {ECO:0000313|EMBL:AEY59498.1}; GN=ACCB02918 OS=Apis cerana	0.00313768	0.0208547	0.150454	1	1	DOWN
First_Contig522	1006	tr|F4WX98|F4WX98_ACREC:tr|F4WX98|F4WX98_ACREC SubName: Full=Putative adenylate kinase isoenzyme F38B2.4 {ECO:0000313|EMBL:EGI61147.1}; GN=G5I_10582 OS=octospinosus echinatior).	1e-05	0.0110275	0.000906827	1	1	DOWN
First_Contig523	1408	tr|E1ZV62|E1ZV62_CAMFO:tr|E1ZV62|E1ZV62_CAMFO SubName: Full=Translation initiation factor eIF-2B subunit beta {ECO:0000313|EMBL:EFN74921.1}; GN=EAG_09441 OS=Camponotus floridanus	0.0357107	1e-05	3571.07	1	1	UP
First_Contig524	3382	tr|E2BGL0|E2BGL0_HARSA:tr|E2BGL0|E2BGL0_HARSA SubName: Full=CCAAT/enhancer-binding protein {ECO:0000313|EMBL:EFN85203.1}; GN=EAI_06398 OS=Harpegnathos saltator	0.0148003	0.0068772	2.15208	1	1	UP
First_Contig525	3090	-	0.0160575	0.00385054	4.17021	1	1	UP
First_Contig527	4099	tr|A0A026WY91|A0A026WY91_CERBI:tr|A0A026WY91|A0A026WY91_CERBI SubName: Full=Chromatin-remodeling complex ATPase chain Iswi {ECO:0000313|EMBL:EZA60706.1}; GN=X777_13946 OS=Cerapachys biroi	0.0661044	0.0945472	0.699168	1	1	DOWN
First_Contig528	5187	tr|A0A088ADP0|A0A088ADP0_APIME:tr|A0A088ADP0|A0A088ADP0_APIME SubName: Full=Uncharacterized protein {ECO:0000313|EnsemblMetazoa:GB49567-PA}; GN=unknown OS=Apis mellifera	0.0375933	0.0359308	1.04627	1	1	UP
First_Contig53	644	tr|B7S8W8|B7S8W8_GLYIN:tr|B7S8W8|B7S8W8_GLYIN SubName: Full=Cytochrome P450 {ECO:0000313|EMBL:ACE75343.1}; GN=GIP_L4_0250 OS=Glyptapanteles indiensis	21.2127	31.0147	0.683956	0.221127	1	DOWN
First_Contig530	1649	tr|E9JD82|E9JD82_SOLIN:tr|E9JD82|E9JD82_SOLIN SubName: Full=Putative uncharacterized protein {ECO:0000313|EMBL:EFZ09176.1}; GN=SINV_03430 OS=Solenopsis invicta	0.0294298	0.0145926	2.01676	1	1	UP
First_Contig531	1597	tr|K7ITG2|K7ITG2_NASVI:tr|K7ITG2|K7ITG2_NASVI SubName: Full=Uncharacterized protein {ECO:0000313|EnsemblMetazoa:NV12368-PA}; GN=CYP6BD2 OS=Nasonia vitripennis	0.015199	1e-05	1519.9	1	1	UP
First_Contig532	3875	tr|A0A088AHI4|A0A088AHI4_APIME:tr|A0A088AHI4|A0A088AHI4_APIME SubName: Full=Uncharacterized protein {ECO:0000313|EnsemblMetazoa:GB50964-PA}; GN=Ame.17431 OS=Apis mellifera	0.0124695	0.0182842	0.681982	1	1	DOWN
First_Contig533	3230	tr|A0A088AC66|A0A088AC66_APIME:tr|A0A088AC66|A0A088AC66_APIME SubName: Full=Uncharacterized protein {ECO:0000313|EnsemblMetazoa:GB49022-PA}; GN=Ame.1051 OS=Apis mellifera	0.0121774	0.00720083	1.69111	1	1	UP
First_Contig534	1771	tr|K7ITI0|K7ITI0_NASVI:tr|K7ITI0|K7ITI0_NASVI SubName: Full=Uncharacterized protein {ECO:0000313|EnsemblMetazoa:NV12386-PA}; GN=LOC100123555 OS=Nasonia vitripennis	0.0213556	1e-05	2135.56	1	1	UP
First_Contig535	3248	tr|A0A088A8H7|A0A088A8H7_APIME:tr|A0A088A8H7|A0A088A8H7_APIME SubName: Full=Uncharacterized protein {ECO:0000313|EnsemblMetazoa:GB47666-PA}; GN=LOC552163 OS=Apis mellifera	0.0414624	0.0183939	2.25414	1	1	UP
First_Contig537	1545	tr|K7J0R3|K7J0R3_NASVI:tr|K7J0R3|K7J0R3_NASVI SubName: Full=Uncharacterized protein {ECO:0000313|EnsemblMetazoa:NV14944-PA}; GN=LOC100122119 OS=Nasonia vitripennis	1e-05	0.00770108	0.00129852	1	1	DOWN
First_Contig538	2212	tr|A0A088AEJ8|A0A088AEJ8_APIME:tr|A0A088AEJ8|A0A088AEJ8_APIME SubName: Full=Uncharacterized protein {ECO:0000313|EnsemblMetazoa:GB49884-PA}; GN=LOC412935 OS=Apis mellifera	0.00612477	0.0213933	0.286294	1	1	DOWN
First_Contig539	5731	-	3.32606	4.20144	0.791647	1	1	DOWN
First_Contig54	780	-	57.2385	69.3128	0.825799	0.376792	1	DOWN
First_Contig540	2564	tr|F4WAM8|F4WAM8_ACREC:tr|F4WAM8|F4WAM8_ACREC SubName: Full=Transcription factor Sp4 {ECO:0000313|EMBL:EGI68786.1}; GN=G5I_02566 OS=octospinosus echinatior).	9.9515	12.5364	0.79381	0.677866	1	DOWN
First_Contig541	1188	-	0.0217151	0.0398333	0.545149	1	1	DOWN
First_Contig542	5090	tr|E2B7H5|E2B7H5_HARSA:tr|E2B7H5|E2B7H5_HARSA SubName: Full=JmjC domain-containing histone demethylation protein 2B {ECO:0000313|EMBL:EFN88350.1}; GN=EAI_02483 OS=Harpegnathos saltator	0.0145582	0.027369	0.531921	1	1	DOWN
First_Contig543	5114	tr|A0A088ABZ7|A0A088ABZ7_APIME:tr|A0A088ABZ7|A0A088ABZ7_APIME SubName: Full=Uncharacterized protein {ECO:0000313|EnsemblMetazoa:GB48949-PA}; GN=IPO7 OS=Apis mellifera	1.24603	0.828489	1.50398	0.622005	1	UP
First_Contig544	999	tr|E2BVA1|E2BVA1_HARSA:tr|E2BVA1|E2BVA1_HARSA SubName: Full=Putative uncharacterized protein {ECO:0000313|EMBL:EFN80393.1}; GN=EAI_14742 OS=Harpegnathos saltator	0.0378586	1e-05	3785.86	1	1	UP
First_Contig545	5383	tr|A0A088AH61|A0A088AH61_APIME:tr|A0A088AH61|A0A088AH61_APIME SubName: Full=Uncharacterized protein {ECO:0000313|EnsemblMetazoa:GB50828-PA}; GN=LOC725164 OS=Apis mellifera	0.0213139	0.0196949	1.0822	1	1	UP
First_Contig546	2838	tr|A0A088AUP4|A0A088AUP4_APIME:tr|A0A088AUP4|A0A088AUP4_APIME SubName: Full=Uncharacterized protein {ECO:0000313|EnsemblMetazoa:GB55443-PA}; GN=LOC724341 OS=Apis mellifera	0.0127893	0.00390896	3.27179	1	1	UP
First_Contig547	3394	-	1e-05	0.00677424	0.00147618	1	1	DOWN
First_Contig548	2163	tr|E9IXG1|E9IXG1_SOLIN:tr|E9IXG1|E9IXG1_SOLIN SubName: Full=Putative uncharacterized protein {ECO:0000313|EMBL:EFZ14742.1}; GN=SINV_11707 OS=Solenopsis invicta	0.00555861	1e-05	555.861	1	1	UP
First_Contig549	1665	tr|A0A026X012|A0A026X012_CERBI:tr|A0A026X012|A0A026X012_CERBI RecName: Full=S-adenosylmethionine synthase {ECO:0000256|RuleBase:RU000541}; GN=X777_07771 OS=Cerapachys biroi	14.377	11.0716	1.29854	0.568785	1	UP
First_Contig55	528	tr|K7J452|K7J452_NASVI:tr|K7J452|K7J452_NASVI SubName: Full=Uncharacterized protein {ECO:0000313|EnsemblMetazoa:NV16138-PA}; GN=RKKYMYYVTD GAYGSFLDEL IQLKARLPDP OS=Nasonia vitripennis	4.4789	5.83694	0.767337	1	1	DOWN
First_Contig550	1551	tr|E2ARS6|E2ARS6_CAMFO:tr|E2ARS6|E2ARS6_CAMFO SubName: Full=DnaJ-like protein subfamily C member 2 {ECO:0000313|EMBL:EFN63844.1}; GN=EAG_10274 OS=Camponotus floridanus	0.00789781	1e-05	789.781	1	1	UP
First_Contig551	734	tr|K7IWB8|K7IWB8_NASVI:tr|K7IWB8|K7IWB8_NASVI SubName: Full=Uncharacterized protein {ECO:0000313|EnsemblMetazoa:NV13381-PA}; GN=LOC100119502 OS=Nasonia vitripennis	1e-05	0.0151139	0.000661641	1	1	DOWN
First_Contig552	2765	tr|E9J1P3|E9J1P3_SOLIN:tr|E9J1P3|E9J1P3_SOLIN SubName: Full=Putative uncharacterized protein {ECO:0000313|EMBL:EFZ13172.1}; GN=SINV_00047 OS=Solenopsis invicta	0.013127	1e-05	1312.7	1	1	UP
First_Contig553	2568	tr|E2C385|E2C385_HARSA:tr|E2C385|E2C385_HARSA SubName: Full=cGMP-dependent protein kinase, isozyme 1 {ECO:0000313|EMBL:EFN77617.1}; GN=EAI_04081 OS=Harpegnathos saltator	0.525903	1.09029	0.482349	1	1	DOWN
First_Contig554	2777	tr|W4WIV3|W4WIV3_ATTCE:tr|W4WIV3|W4WIV3_ATTCE SubName: Full=Uncharacterized protein {ECO:0000313|EnsemblMetazoa:ACEP19125-PA}; GN=unknown OS=Atta cephalotes	0.281641	0.12565	2.24147	1	1	UP
First_Contig555	2908	-	0.0171403	0.0234491	0.730958	1	1	DOWN
First_Contig556	3154	tr|F4WM78|F4WM78_ACREC:tr|F4WM78|F4WM78_ACREC SubName: Full=DnaJ-like protein subfamily C member 14 {ECO:0000313|EMBL:EGI64722.1}; GN=G5I_06911 OS=octospinosus echinatior).	0.0557191	0.0743452	0.749464	1	1	DOWN
First_Contig557	2232	-	0.00548813	0.010781	0.509055	1	1	DOWN
First_Contig558	1636	tr|E2A9H9|E2A9H9_CAMFO:tr|E2A9H9|E2A9H9_CAMFO SubName: Full=GTP-binding protein GUF1-like protein {ECO:0000313|EMBL:EFN69903.1}; GN=EAG_13588 OS=Camponotus floridanus	0.00748748	0.0135678	0.551858	1	1	DOWN
First_Contig559	2636	tr|K7IWB2|K7IWB2_NASVI:tr|K7IWB2|K7IWB2_NASVI RecName: Full=GMP reductase {ECO:0000256|RuleBase:RU003929}; GN=LOC100119268 OS=Nasonia vitripennis	0.0183305	0.00451372	4.06108	1	1	UP
First_Contig56	2081	tr|F4WG58|F4WG58_ACREC:tr|F4WG58|F4WG58_ACREC SubName: Full=Putative uncharacterized protein {ECO:0000313|EMBL:EGI66825.1}; GN=G5I_04631 OS=octospinosus echinatior).	18.1277	26.4092	0.686416	0.302709	1	DOWN
First_Contig560	1229	-	0.112219	0.134445	0.834684	1	1	DOWN
First_Contig561	2639	-	0.0844901	0.0792282	1.06641	1	1	UP
First_Contig562	1404	tr|K7J2J2|K7J2J2_NASVI:tr|K7J2J2|K7J2J2_NASVI SubName: Full=Uncharacterized protein {ECO:0000313|EnsemblMetazoa:NV15573-PA}; GN=LOC100120150 OS=Nasonia vitripennis	0.0182131	0.00847447	2.14918	1	1	UP
First_Contig564	1124	-	0.0120534	0.010823	1.11368	1	1	UP
First_Contig565	3366	tr|E9INK5|E9INK5_SOLIN:tr|E9INK5|E9INK5_SOLIN SubName: Full=Putative uncharacterized protein {ECO:0000313|EMBL:EFZ17862.1}; GN=SINV_10300 OS=Solenopsis invicta	0.0112986	1e-05	1129.86	1	1	UP
First_Contig566	6316	tr|V9I9L0|V9I9L0_APICE:tr|V9I9L0|V9I9L0_APICE SubName: Full=Myosin-10 {ECO:0000313|EMBL:AEY57332.1}; GN=ACCB00193.3 OS=Apis cerana	0.0162976	0.0225621	0.722343	1	1	DOWN
First_Contig568	3774	tr|A0A088ACE2|A0A088ACE2_APIME:tr|A0A088ACE2|A0A088ACE2_APIME SubName: Full=Uncharacterized protein {ECO:0000313|EnsemblMetazoa:GB49105-PA}; GN=E74 OS=Apis mellifera	0.115256	0.0747423	1.54204	1	1	UP
First_Contig569	4920	tr|K7IXR4|K7IXR4_NASVI:tr|K7IXR4|K7IXR4_NASVI SubName: Full=Uncharacterized protein {ECO:0000313|EnsemblMetazoa:NV13886-PA}; GN=LQLISPVVNY RKGELKCHLS SRSDWKFHGA ANLDLDKRKY TAHLLGDLTR OS=Nasonia vitripennis	0.00244375	0.00736347	0.331875	1	1	DOWN
First_Contig57	1393	tr|A0A088AKG2|A0A088AKG2_APIME:tr|A0A088AKG2|A0A088AKG2_APIME SubName: Full=Uncharacterized protein {ECO:0000313|EnsemblMetazoa:GB52052-PA}; GN=LOC408395 OS=Apis mellifera	111.976	130.927	0.855251	0.276289	1	DOWN
First_Contig570	5108	-	0.024561	0.00238157	10.3129	1	1	UP
First_Contig571	1021	-	0.0357556	0.0116534	3.06825	1	1	UP
First_Contig572	2170	tr|A0A088ANQ5|A0A088ANQ5_APIME:tr|A0A088ANQ5|A0A088ANQ5_APIME SubName: Full=Uncharacterized protein {ECO:0000313|EnsemblMetazoa:GB53247-PA}; GN=LOC552602 OS=Apis mellifera	0.0811865	0.171768	0.472651	1	1	DOWN
First_Contig574	2435	tr|A0A026W2V9|A0A026W2V9_CERBI:tr|A0A026W2V9|A0A026W2V9_CERBI SubName: Full=Uncharacterized protein {ECO:0000313|EMBL:EZA50415.1}; GN=X777_10608 OS=Cerapachys biroi	0.0248678	0.0427667	0.581475	1	1	DOWN
First_Contig575	1725	tr|A0A026WWJ6|A0A026WWJ6_CERBI:tr|A0A026WWJ6|A0A026WWJ6_CERBI SubName: Full=Tyrosine-protein kinase Src42A {ECO:0000313|EMBL:EZA60450.1}; GN=X777_13539 OS=Cerapachys biroi	1e-05	0.00705221	0.001418	1	1	DOWN
First_Contig576	2026	tr|A0A088ATH4|A0A088ATH4_APIME:tr|A0A088ATH4|A0A088ATH4_APIME SubName: Full=Uncharacterized protein {ECO:0000313|EnsemblMetazoa:GB55001-PA}; GN=LOC411882 OS=Apis mellifera	1e-05	0.00600447	0.00166543	1	1	DOWN
First_Contig577	1186	tr|A0A026VSF0|A0A026VSF0_CERBI:tr|A0A026VSF0|A0A026VSF0_CERBI SubName: Full=Nucleotide exchange factor SIL1 {ECO:0000313|EMBL:EZA46617.1}; GN=X777_03184 OS=Cerapachys biroi	0.0103284	0.0289729	0.356485	1	1	DOWN
First_Contig578	5128	tr|W4WK56|W4WK56_ATTCE:tr|W4WK56|W4WK56_ATTCE SubName: Full=Uncharacterized protein {ECO:0000313|EnsemblMetazoa:ACEP19578-PA}; GN=TKLENNINYL SDDVQYSKNK YAFALTGKTW ALIKQYYPEL IPKVVTRGAI FARMSPDQKQ OS=Atta cephalotes	0.00711905	0.0111844	0.636515	1	1	DOWN
First_Contig579	3585	tr|E2C200|E2C200_HARSA:tr|E2C200|E2C200_HARSA SubName: Full=Probable multidrug resistance-associated protein lethal(2)03659 {ECO:0000313|EMBL:EFN78037.1}; GN=EAI_06425 OS=Harpegnathos saltator	0.0172573	0.0162227	1.06378	1	1	UP
First_Contig58	6770	tr|E2AE87|E2AE87_CAMFO:tr|E2AE87|E2AE87_CAMFO RecName: Full=Lipoyl synthase, mitochondrial {ECO:0000256|HAMAP-Rule:MF_03123}; GN=EAG_13231 OS=Camponotus floridanus	53.9512	53.0045	1.01786	1	1	UP
First_Contig580	2785	tr|A0A088A653|A0A088A653_APIME:tr|A0A088A653|A0A088A653_APIME SubName: Full=Uncharacterized protein {ECO:0000313|EnsemblMetazoa:GB46792-PA}; GN=ras OS=Apis mellifera	0.00439839	0.00854446	0.514765	1	1	DOWN
First_Contig581	1733	-	0.0287617	0.020905	1.37583	1	1	UP
First_Contig582	2387	tr|B0XG66|B0XG66_CULQU:tr|B0XG66|B0XG66_CULQU SubName: Full=Monocarboxylate transporter {ECO:0000313|EMBL:EDS27284.1}; GN=CpipJ_CPIJ018499 OS=Culex quinquefasciatus	0.0203309	1e-05	2033.09	1	1	UP
First_Contig584	2006	tr|E2BH30|E2BH30_HARSA:tr|E2BH30|E2BH30_HARSA SubName: Full=VIP36-like protein {ECO:0000313|EMBL:EFN84951.1}; GN=EAI_17289 OS=Harpegnathos saltator	0.0180937	0.0226598	0.798496	1	1	DOWN
First_Contig585	2787	tr|K7IQZ8|K7IQZ8_NASVI:tr|K7IQZ8|K7IQZ8_NASVI SubName: Full=Uncharacterized protein {ECO:0000313|EnsemblMetazoa:NV11487-PB}; GN=LOC100114458 OS=Nasonia vitripennis	0.00917519	0.0126146	0.727348	1	1	DOWN
First_Contig587	5111	tr|A0A088AR51|A0A088AR51_APIME:tr|A0A088AR51|A0A088AR51_APIME SubName: Full=Uncharacterized protein {ECO:0000313|EnsemblMetazoa:GB54131-PA}; GN=LOC726184 OS=Apis mellifera	0.0195434	0.00951861	2.05317	1	1	UP
First_Contig589	3278	-	0.0190067	0.0433083	0.438869	1	1	DOWN
First_Contig59	1715	tr|E2A9Z3|E2A9Z3_CAMFO:tr|E2A9Z3|E2A9Z3_CAMFO SubName: Full=26S proteasome non-ATPase regulatory subunit 4 {ECO:0000313|EMBL:EFN69761.1}; GN=EAG_13007 OS=Camponotus floridanus	108.767	121.744	0.893408	0.469962	1	DOWN
First_Contig590	4207	tr|E2C534|E2C534_HARSA:tr|E2C534|E2C534_HARSA SubName: Full=Heterogeneous nuclear ribonucleoprotein U-like protein 1 {ECO:0000313|EMBL:EFN76942.1}; GN=EAI_12656 OS=Harpegnathos saltator	0.260481	0.229749	1.13377	1	1	UP
First_Contig591	4707	tr|K7JBK8|K7JBK8_NASVI:tr|K7JBK8|K7JBK8_NASVI SubName: Full=Uncharacterized protein {ECO:0000313|EnsemblMetazoa:NV18793-PA}; GN=LOC100118369 OS=Nasonia vitripennis	0.00510868	0.00258446	1.97669	1	1	UP
First_Contig592	7493	tr|V9IFD9|V9IFD9_APICE:tr|V9IFD9|V9IFD9_APICE SubName: Full=Pre-mRNA-processing factor 39 {ECO:0000313|EMBL:AEY59029.1}; GN=ACCB01692.1 OS=Apis cerana	0.0337186	0.03133	1.07624	1	1	UP
First_Contig593	1992	tr|E9IS13|E9IS13_SOLIN:tr|E9IS13|E9IS13_SOLIN SubName: Full=Putative uncharacterized protein {ECO:0000313|EMBL:EFZ16690.1}; GN=SINV_10530 OS=Solenopsis invicta	0.851285	0.542666	1.56871	1	1	UP
First_Contig594	2947	tr|W4VZ87|W4VZ87_ATTCE:tr|W4VZ87|W4VZ87_ATTCE SubName: Full=Uncharacterized protein {ECO:0000313|EnsemblMetazoa:ACEP12264-PA}; GN=unknown OS=Atta cephalotes	0.00407983	1e-05	407.983	1	1	UP
First_Contig595	3657	tr|A0A026W2Z9|A0A026W2Z9_CERBI:tr|A0A026W2Z9|A0A026W2Z9_CERBI SubName: Full=Host cell factor {ECO:0000313|EMBL:EZA50398.1}; GN=X777_11209 OS=Cerapachys biroi	0.00328774	0.00954059	0.344606	1	1	DOWN
First_Contig596	1887	-	0.0127433	0.0428664	0.297279	1	1	DOWN
First_Contig598	3400	-	0.00752096	0.00357796	2.10202	1	1	UP
First_Contig599	1201	-	0.0101994	0.0294952	0.345799	1	1	DOWN
First_Contig6	3570	tr|K7IRR5|K7IRR5_NASVI:tr|K7IRR5|K7IRR5_NASVI SubName: Full=Uncharacterized protein {ECO:0000313|EnsemblMetazoa:NV11762-PA}; GN=LOC100123491 OS=Nasonia vitripennis	78.124	63.0212	1.23965	0.181752	1	UP
First_Contig60	3059	tr|E2AE23|E2AE23_CAMFO:tr|E2AE23|E2AE23_CAMFO SubName: Full=Cerebellar degeneration-related protein 2-like {ECO:0000313|EMBL:EFN68256.1}; GN=EAG_13167 OS=Camponotus floridanus	34.815	24.2152	1.43773	0.197259	1	UP
First_Contig600	2527	tr|A0A088A3M8|A0A088A3M8_APIME:tr|A0A088A3M8|A0A088A3M8_APIME SubName: Full=Uncharacterized protein {ECO:0000313|EnsemblMetazoa:GB45871-PA}; GN=LOC412164 OS=Apis mellifera	0.019294	0.0190449	1.01308	1	1	UP
First_Contig602	3265	tr|A0A088A014|A0A088A014_APIME:tr|A0A088A014|A0A088A014_APIME SubName: Full=Uncharacterized protein {ECO:0000313|EnsemblMetazoa:GB44532-PA}; GN=LOC408852 OS=Apis mellifera	0.0306623	1e-05	3066.23	1	1	UP
First_Contig603	3626	tr|F4WX01|F4WX01_ACREC:tr|F4WX01|F4WX01_ACREC SubName: Full=Protein cueball {ECO:0000313|EMBL:EGI61244.1}; GN=G5I_10491 OS=octospinosus echinatior).	0.00373634	1e-05	373.634	1	1	UP
First_Contig604	2024	-	0.0179328	0.00587854	3.05056	1	1	UP
First_Contig605	1568	-	1e-05	0.0146631	0.000681983	1	1	DOWN
First_Contig606	2495	tr|A0A088A9C6|A0A088A9C6_APIME:tr|A0A088A9C6|A0A088A9C6_APIME SubName: Full=Uncharacterized protein {ECO:0000313|EnsemblMetazoa:GB47977-PA}; GN=LOC552504 OS=Apis mellifera	0.00543005	0.0047688	1.13866	1	1	UP
First_Contig607	2125	-	0.163753	0.0999002	1.63916	1	1	UP
First_Contig608	5985	tr|E2C5J7|E2C5J7_HARSA:tr|E2C5J7|E2C5J7_HARSA SubName: Full=Rho GTPase-activating protein 5 {ECO:0000313|EMBL:EFN76810.1}; GN=EAI_16455 OS=Harpegnathos saltator	11.8018	8.34063	1.41498	0.520353	1	UP
First_Contig609	897	tr|V9ICT2|V9ICT2_APICE:tr|V9ICT2|V9ICT2_APICE SubName: Full=Dystrophin {ECO:0000313|EMBL:AEY58099.1}; GN=ACCB00614 OS=Apis cerana	0.0423982	0.0259294	1.63514	1	1	UP
First_Contig61	6901	tr|H9JVA0|H9JVA0_BOMMO:tr|H9JVA0|H9JVA0_BOMMO SubName: Full=Uncharacterized protein {ECO:0000313|EnsemblMetazoa:BGIBMGA013463-TA}; GN=LRLAVMLPEG EDLNEWVAVN OS=Bombyx mori	11.5071	13.0001	0.885157	0.845148	1	DOWN
First_Contig610	3279	tr|U5EUZ2|U5EUZ2_9DIPT:tr|U5EUZ2|U5EUZ2_9DIPT RecName: Full=Adenylyl cyclase-associated protein {ECO:0000256|RuleBase:RU000647}; GN=unknown OS=Corethrella appendiculata.	1e-05	0.010398	0.000961725	1	1	DOWN
First_Contig611	4823	-	1e-05	0.00964689	0.0010366	1	1	DOWN
First_Contig612	4603	tr|E2BW16|E2BW16_HARSA:tr|E2BW16|E2BW16_HARSA SubName: Full=Rho GDP-dissociation inhibitor 1 {ECO:0000313|EMBL:EFN80048.1}; GN=EAI_06467 OS=Harpegnathos saltator	0.0243123	0.0377855	0.643429	1	1	DOWN
First_Contig613	2975	-	0.0126368	0.0197284	0.640539	1	1	DOWN
First_Contig614	3219	tr|A0A026W901|A0A026W901_CERBI:tr|A0A026W901|A0A026W901_CERBI SubName: Full=Ets DNA-binding protein pokkuri {ECO:0000313|EMBL:EZA51509.1}; GN=X777_09794 OS=Cerapachys biroi	1e-05	0.00689557	0.00145021	1	1	DOWN
First_Contig615	1021	-	1.33999	0.502563	2.66632	0.622005	1	UP
First_Contig616	1625	tr|F4WJC5|F4WJC5_ACREC:tr|F4WJC5|F4WJC5_ACREC SubName: Full=Putative uncharacterized protein {ECO:0000313|EMBL:EGI65703.1}; GN=G5I_05804 OS=octospinosus echinatior).	0.00833722	1e-05	833.722	1	1	UP
First_Contig617	4254	tr|V9IE91|V9IE91_APICE:tr|V9IE91|V9IE91_APICE SubName: Full=6-phosphofructo-2-kinase/fructose-2, 6-biphosphatase {ECO:0000313|EMBL:AEY59448.1}; GN=ACCB02656 OS=Apis cerana	0.0174191	0.00260781	6.6796	1	1	UP
First_Contig618	2105	tr|A0A088A673|A0A088A673_APIME:tr|A0A088A673|A0A088A673_APIME SubName: Full=Uncharacterized protein {ECO:0000313|EnsemblMetazoa:GB46814-PA}; GN=CYP6BE1 OS=Apis mellifera	0.0179671	0.0105448	1.70388	1	1	UP
First_Contig619	1181	tr|D6X292|D6X292_TRICA:tr|D6X292|D6X292_TRICA SubName: Full=Putative uncharacterized protein {ECO:0000313|EMBL:EFA10821.1}; GN=TcasGA2_TC030694 OS=Tribolium castaneum	0.0101806	1e-05	1018.06	1	1	UP
First_Contig62	463	-	15.8361	0.203859	77.682	0.000130263	0.0111704	UP
First_Contig620	2365	-	0.00508384	0.00469075	1.0838	1	1	UP
First_Contig621	1657	tr|A0A088A6M7|A0A088A6M7_APIME:tr|A0A088A6M7|A0A088A6M7_APIME SubName: Full=Uncharacterized protein {ECO:0000313|EnsemblMetazoa:GB46983-PA}; GN=LOC411655 OS=Apis mellifera	0.023601	1e-05	2360.1	1	1	UP
First_Contig622	5884	tr|W4W800|W4W800_ATTCE:tr|W4W800|W4W800_ATTCE SubName: Full=Uncharacterized protein {ECO:0000313|EnsemblMetazoa:ACEP15323-PA}; GN=unknown OS=Atta cephalotes	0.00646349	0.00799711	0.808228	1	1	DOWN
First_Contig623	840	tr|A0A087ZSU0|A0A087ZSU0_APIME:tr|A0A087ZSU0|A0A087ZSU0_APIME SubName: Full=Uncharacterized protein {ECO:0000313|EnsemblMetazoa:GB41882-PA}; GN=LOC409240 OS=Apis mellifera	1e-05	0.0144822	0.000690502	1	1	DOWN
First_Contig624	4123	tr|E9IWJ9|E9IWJ9_SOLIN:tr|E9IWJ9|E9IWJ9_SOLIN SubName: Full=Putative uncharacterized protein {ECO:0000313|EMBL:EFZ15058.1}; GN=SINV_12997 OS=Solenopsis invicta	0.00588716	1e-05	588.716	1	1	UP
First_Contig625	2887	tr|K7INM4|K7INM4_NASVI:tr|K7INM4|K7INM4_NASVI SubName: Full=Uncharacterized protein {ECO:0000313|EnsemblMetazoa:NV10661-PA}; GN=LOC100119452 OS=Nasonia vitripennis	0.0166585	0.0164838	1.0106	1	1	UP
First_Contig626	3903	tr|F4WWX6|F4WWX6_ACREC:tr|F4WWX6|F4WWX6_ACREC RecName: Full=Alanine--tRNA ligase, cytoplasmic {ECO:0000256|HAMAP-Rule:MF_03133}; GN=G5I_10465 OS=octospinosus echinatior).	0.444231	0.795504	0.558428	1	1	DOWN
First_Contig627	1279	-	0.037779	0.054354	0.695055	1	1	DOWN
First_Contig628	2426	tr|K7J1Z9|K7J1Z9_NASVI:tr|K7J1Z9|K7J1Z9_NASVI SubName: Full=Uncharacterized protein {ECO:0000313|EnsemblMetazoa:NV15379-PA}; GN=LOC100115711 OS=Nasonia vitripennis	0.025775	0.0195061	1.32138	1	1	UP
First_Contig629	6922	tr|E2C4H1|E2C4H1_HARSA:tr|E2C4H1|E2C4H1_HARSA SubName: Full=Peroxidasin {ECO:0000313|EMBL:EFN77155.1}; GN=EAI_00239 OS=Harpegnathos saltator	0.0036942	0.00175745	2.10202	1	1	UP
First_Contig63	2762	tr|A0A088A1J6|A0A088A1J6_APIME:tr|A0A088A1J6|A0A088A1J6_APIME SubName: Full=Uncharacterized protein {ECO:0000313|EnsemblMetazoa:GB45095-PA}; GN=Ame.3883 OS=Apis mellifera	25.0066	20.3986	1.2259	0.467949	1	UP
First_Contig630	3810	tr|E9J9T7|E9J9T7_SOLIN:tr|E9J9T7|E9J9T7_SOLIN SubName: Full=Putative uncharacterized protein {ECO:0000313|EMBL:EFZ10452.1}; GN=SINV_09104 OS=Solenopsis invicta	0.006771	1e-05	677.1	1	1	UP
First_Contig631	1839	tr|E2C2H1|E2C2H1_HARSA:tr|E2C2H1|E2C2H1_HARSA RecName: Full=Transporter {ECO:0000256|RuleBase:RU003732}; GN=EAI_11733 OS=Harpegnathos saltator	0.00666096	0.00646991	1.02953	1	1	UP
First_Contig632	2914	tr|K7IP31|K7IP31_NASVI:tr|K7IP31|K7IP31_NASVI SubName: Full=Uncharacterized protein {ECO:0000313|EnsemblMetazoa:NV10820-PA}; GN=LOC100123701 OS=Nasonia vitripennis	0.0257984	1e-05	2579.84	1	1	UP
First_Contig633	1332	tr|K7IP88|K7IP88_NASVI:tr|K7IP88|K7IP88_NASVI SubName: Full=Uncharacterized protein {ECO:0000313|EnsemblMetazoa:NV10876-PA}; GN=LOC100123913 OS=Nasonia vitripennis	0.0641807	0.0444595	1.44358	1	1	UP
First_Contig635	1589	tr|A0A026W8R8|A0A026W8R8_CERBI:tr|A0A026W8R8|A0A026W8R8_CERBI SubName: Full=Calcium uptake protein 1-like protein, mitochondrial {ECO:0000313|EMBL:EZA52031.1}; GN=X777_09052 OS=Cerapachys biroi	0.0152755	1e-05	1527.55	1	1	UP
First_Contig638	2072	tr|K7J4S3|K7J4S3_NASVI:tr|K7J4S3|K7J4S3_NASVI RecName: Full=Non-lysosomal glucosylceramidase {ECO:0000256|PIRNR:PIRNR028944}; GN=LOC100121241 OS=Nasonia vitripennis	0.0182533	1e-05	1825.33	1	1	UP
First_Contig639	1871	tr|A0A022T3Y9|A0A022T3Y9_9HYME:tr|A0A022T3Y9|A0A022T3Y9_9HYME SubName: Full=Silver-like protein {ECO:0000313|EMBL:EZA45326.1}; GN=K425_1202 OS=Microplitis demolitor.	0.0268737	0.0242948	1.10615	1	1	UP
First_Contig64	1546	tr|A0A088AVF6|A0A088AVF6_APIME:tr|A0A088AVF6|A0A088AVF6_APIME SubName: Full=Uncharacterized protein {ECO:0000313|EnsemblMetazoa:GB55715-PA}; GN=unknown OS=Apis mellifera	19.7372	9.90978	1.99169	0.0687621	1	UP
First_Contig640	3698	tr|A0A088ALV2|A0A088ALV2_APIME:tr|A0A088ALV2|A0A088ALV2_APIME SubName: Full=Uncharacterized protein {ECO:0000313|EnsemblMetazoa:GB52563-PA}; GN=brm OS=Apis mellifera	0.0338646	0.0386793	0.875521	1	1	DOWN
First_Contig641	1198	tr|A0A026WBX5|A0A026WBX5_CERBI:tr|A0A026WBX5|A0A026WBX5_CERBI SubName: Full=Zinc finger matrin-type protein {ECO:0000313|EMBL:EZA53560.1}; GN=X777_06992 OS=Cerapachys biroi	1e-05	0.0191918	0.000521056	1	1	DOWN
First_Contig642	2051	tr|E2BEU2|E2BEU2_HARSA:tr|E2BEU2|E2BEU2_HARSA SubName: Full=Mediator of RNA polymerase II transcription subunit 23 {ECO:0000313|EMBL:EFN85808.1}; GN=EAI_04651 OS=Harpegnathos saltator	0.0185428	0.0117324	1.58047	1	1	UP
First_Contig643	1366	tr|A0A087ZUD4|A0A087ZUD4_APIME:tr|A0A087ZUD4|A0A087ZUD4_APIME SubName: Full=Uncharacterized protein {ECO:0000313|EnsemblMetazoa:GB42447-PA}; GN=LOC411218 OS=Apis mellifera	1e-05	0.00890561	0.00112289	1	1	DOWN
First_Contig646	2985	tr|A0A088A0Q8|A0A088A0Q8_APIME:tr|A0A088A0Q8|A0A088A0Q8_APIME SubName: Full=Uncharacterized protein {ECO:0000313|EnsemblMetazoa:GB44791-PA}; GN=Myb OS=Apis mellifera	0.00453869	0.0156744	0.28956	1	1	DOWN
First_Contig647	2261	tr|E2BM89|E2BM89_HARSA:tr|E2BM89|E2BM89_HARSA RecName: Full=AP-3 complex subunit delta {ECO:0000256|PIRNR:PIRNR037092}; GN=EAI_06005 OS=Harpegnathos saltator	0.0106354	0.015787	0.673677	1	1	DOWN
First_Contig648	1699	tr|F4WMZ2|F4WMZ2_ACREC:tr|F4WMZ2|F4WMZ2_ACREC SubName: Full=Vacuolar protein sorting-associated protein 16-like protein {ECO:0000313|EMBL:EGI64462.1}; GN=G5I_07130 OS=octospinosus echinatior).	1e-05	0.0276957	0.000361067	1	1	DOWN
First_Contig649	7095	tr|E2BPV9|E2BPV9_HARSA:tr|E2BPV9|E2BPV9_HARSA SubName: Full=Basement membrane-specific heparan sulfate proteoglycan core protein {ECO:0000313|EMBL:EFN82310.1}; GN=EAI_09286 OS=Harpegnathos saltator	0.00687188	0.0134146	0.512269	1	1	DOWN
First_Contig65	2520	-	4.23354	3.99976	1.05845	0.751988	1	UP
First_Contig650	3090	tr|E2A3K4|E2A3K4_CAMFO:tr|E2A3K4|E2A3K4_CAMFO SubName: Full=Tribbles-like protein 2 {ECO:0000313|EMBL:EFN71986.1}; GN=EAG_07895 OS=Camponotus floridanus	0.00876491	1e-05	876.491	1	1	UP
First_Contig651	1433	tr|A0A023EM49|A0A023EM49_AEDAL:tr|A0A023EM49|A0A023EM49_AEDAL RecName: Full=Inhibitor of growth protein {ECO:0000256|RuleBase:RU361213}; GN=unknown OS=Aedes albopictus	0.713089	0.973143	0.732769	1	1	DOWN
First_Contig652	4791	tr|E2BX06|E2BX06_HARSA:tr|E2BX06|E2BX06_HARSA SubName: Full=Putative uncharacterized protein {ECO:0000313|EMBL:EFN79725.1}; GN=EAI_16299 OS=Harpegnathos saltator	0.062731	0.0266493	2.35394	1	1	UP
First_Contig653	2180	tr|A0A022T4W3|A0A022T4W3_9HYME:tr|A0A022T4W3|A0A022T4W3_9HYME SubName: Full=Decaprenyl-diphosphate synthase subunit 2-like protein {ECO:0000313|EMBL:EZA45367.1}; GN=K425_1025 OS=Microplitis demolitor.	0.0277766	0.0105467	2.63368	1	1	UP
First_Contig654	854	-	0.0140788	1e-05	1407.88	1	1	UP
First_Contig655	2536	tr|W4X6H3|W4X6H3_ATTCE:tr|W4X6H3|W4X6H3_ATTCE SubName: Full=Uncharacterized protein {ECO:0000313|EnsemblMetazoa:ACEP27029-PA}; GN=unknown OS=Atta cephalotes	0.0261944	0.0046917	5.58313	1	1	UP
First_Contig656	4306	tr|W4X5L7|W4X5L7_ATTCE:tr|W4X5L7|W4X5L7_ATTCE SubName: Full=Uncharacterized protein {ECO:0000313|EnsemblMetazoa:ACEP26723-PA}; GN=unknown OS=Atta cephalotes	0.0031463	1e-05	314.63	1	1	UP
First_Contig657	2445	tr|K7IXM4|K7IXM4_NASVI:tr|K7IXM4|K7IXM4_NASVI SubName: Full=Uncharacterized protein {ECO:0000313|EnsemblMetazoa:NV13846-PA}; GN=LOC100122006 OS=Nasonia vitripennis	1e-05	0.00973265	0.00102747	1	1	DOWN
First_Contig658	2753	tr|E2B8U4|E2B8U4_HARSA:tr|E2B8U4|E2B8U4_HARSA RecName: Full=Defective in cullin neddylation protein {ECO:0000256|RuleBase:RU410713}; GN=EAI_05468 OS=Harpegnathos saltator	2.80049	1.75451	1.59617	0.685024	1	UP
First_Contig659	2444	tr|K7J059|K7J059_NASVI:tr|K7J059|K7J059_NASVI SubName: Full=Uncharacterized protein {ECO:0000313|EnsemblMetazoa:NV14738-PA}; GN=LOC100119310 OS=Nasonia vitripennis	0.0508015	0.046829	1.08483	1	1	UP
First_Contig66	1743	tr|K7J029|K7J029_NASVI:tr|K7J029|K7J029_NASVI SubName: Full=Uncharacterized protein {ECO:0000313|EnsemblMetazoa:NV14708-PA}; GN=SANERSNTGG GNNSAQADDE WYQDSYQSWS OS=Nasonia vitripennis	223.139	208.618	1.0696	0.387089	1	UP
First_Contig660	6709	tr|A0A088ANZ7|A0A088ANZ7_APIME:tr|A0A088ANZ7|A0A088ANZ7_APIME SubName: Full=Uncharacterized protein {ECO:0000313|EnsemblMetazoa:GB53340-PA}; GN=beta-Spec OS=Apis mellifera	0.00784839	0.00346679	2.26388	1	1	UP
First_Contig661	1163	tr|F4W4K3|F4W4K3_ACREC:tr|F4W4K3|F4W4K3_ACREC SubName: Full=Chaoptin {ECO:0000313|EMBL:EGI70898.1}; GN=G5I_00324 OS=octospinosus echinatior).	0.0116492	1e-05	1164.92	1	1	UP
First_Contig662	2258	tr|W4W2W0|W4W2W0_ATTCE:tr|W4W2W0|W4W2W0_ATTCE SubName: Full=Uncharacterized protein {ECO:0000313|EnsemblMetazoa:ACEP13535-PA}; GN=unknown OS=Atta cephalotes	1e-05	0.0105387	0.000948886	1	1	DOWN
First_Contig663	1773	tr|F4WP35|F4WP35_ACREC:tr|F4WP35|F4WP35_ACREC SubName: Full=Actin-binding LIM protein 1 {ECO:0000313|EMBL:EGI63966.1}; GN=G5I_07545 OS=octospinosus echinatior).	0.0221845	0.0396634	0.559318	1	1	DOWN
First_Contig664	1967	tr|E2A2Q0|E2A2Q0_CAMFO:tr|E2A2Q0|E2A2Q0_CAMFO SubName: Full=Probable phenylalanyl-tRNA synthetase beta chain {ECO:0000313|EMBL:EFN72288.1}; GN=EAG_08349 OS=Camponotus floridanus	0.01234	0.0185537	0.665096	1	1	DOWN
First_Contig665	2704	tr|V9IB12|V9IB12_APICE:tr|V9IB12|V9IB12_APICE SubName: Full=Protein KIAA0664 {ECO:0000313|EMBL:AEY58280.1}; GN=ACCB00825.2 OS=Apis cerana	0.00453014	0.00850288	0.532778	1	1	DOWN
First_Contig667	1134	tr|F4W474|F4W474_ACREC:tr|F4W474|F4W474_ACREC SubName: Full=15-hydroxyprostaglandin dehydrogenase {ECO:0000313|EMBL:EGI71070.1}; GN=G5I_00179 OS=octospinosus echinatior).	0.010802	1e-05	1080.2	1	1	UP
First_Contig668	1244	tr|W5JV89|W5JV89_ANODA:tr|W5JV89|W5JV89_ANODA SubName: Full=Helicase {ECO:0000313|EMBL:ETN68086.1}; GN=AND_000077 OS=Anopheles darlingi	0.00984687	0.0371865	0.264797	1	1	DOWN
First_Contig669	3662	tr|A0A088AGE3|A0A088AGE3_APIME:tr|A0A088AGE3|A0A088AGE3_APIME SubName: Full=Uncharacterized protein {ECO:0000313|EnsemblMetazoa:GB50551-PA}; GN=unknown OS=Apis mellifera	0.0165973	0.0220158	0.75388	1	1	DOWN
First_Contig67	4545	-	0.463692	0.478405	0.969246	1	1	DOWN
First_Contig670	1488	-	0.00808016	0.0149172	0.541666	1	1	DOWN
First_Contig673	1635	tr|C4WXB4|C4WXB4_ACYPI:tr|C4WXB4|C4WXB4_ACYPI SubName: Full=ACYPI002040 protein {ECO:0000313|EMBL:BAH72534.1}; GN=ACYPI002040 OS=Acyrthosiphon pisum	0.0147074	1e-05	1470.74	1	1	UP
First_Contig674	2311	tr|W4W1M0|W4W1M0_ATTCE:tr|W4W1M0|W4W1M0_ATTCE SubName: Full=Uncharacterized protein {ECO:0000313|EnsemblMetazoa:ACEP13096-PA}; GN=unknown OS=Atta cephalotes	0.0162676	0.00994885	1.63513	1	1	UP
First_Contig675	1508	tr|A0A087ZNW8|A0A087ZNW8_APIME:tr|A0A087ZNW8|A0A087ZNW8_APIME SubName: Full=Uncharacterized protein {ECO:0000313|EnsemblMetazoa:GB40427-PA}; GN=NF2 OS=Apis mellifera	0.00812302	1e-05	812.302	1	1	UP
First_Contig676	1429	tr|A0A026WQ05|A0A026WQ05_CERBI:tr|A0A026WQ05|A0A026WQ05_CERBI SubName: Full=HIV Tat-specific factor 1-like protein {ECO:0000313|EMBL:EZA58058.1}; GN=X777_01439 OS=Cerapachys biroi	0.00948075	1e-05	948.074	1	1	UP
First_Contig677	3718	tr|E2BFH4|E2BFH4_HARSA:tr|E2BFH4|E2BFH4_HARSA SubName: Full=Huntingtin-interacting protein 1 {ECO:0000313|EMBL:EFN85496.1}; GN=EAI_09148 OS=Harpegnathos saltator	0.0171033	0.0127278	1.34378	1	1	UP
First_Contig678	1324	-	0.00908102	0.017567	0.516937	1	1	DOWN
First_Contig68	419	-	4.50227	29.4233	0.153017	1	1	DOWN
First_Contig680	1861	tr|K7IYV1|K7IYV1_NASVI:tr|K7IYV1|K7IYV1_NASVI SubName: Full=Uncharacterized protein {ECO:0000313|EnsemblMetazoa:NV14277-PA}; GN=LOC100113716 OS=Nasonia vitripennis	1e-05	0.00596111	0.00167754	1	1	DOWN
First_Contig681	2614	tr|A0A087ZU64|A0A087ZU64_APIME:tr|A0A087ZU64|A0A087ZU64_APIME SubName: Full=Uncharacterized protein {ECO:0000313|EnsemblMetazoa:GB42377-PA}; GN=LOC100577214 OS=Apis mellifera	0.0480809	0.0390261	1.23202	1	1	UP
First_Contig683	4244	tr|W4WVE5|W4WVE5_ATTCE:tr|W4WVE5|W4WVE5_ATTCE SubName: Full=Uncharacterized protein {ECO:0000313|EnsemblMetazoa:ACEP23160-PA}; GN=unknown OS=Atta cephalotes	0.0143745	1e-05	1437.45	1	1	UP
First_Contig685	1425	tr|K7J6B8|K7J6B8_NASVI:tr|K7J6B8|K7J6B8_NASVI SubName: Full=Uncharacterized protein {ECO:0000313|EnsemblMetazoa:NV16918-PA}; GN=LOC100122620 OS=Nasonia vitripennis	0.00950736	1e-05	950.736	1	1	UP
First_Contig686	1796	tr|K7IRA1|K7IRA1_NASVI:tr|K7IRA1|K7IRA1_NASVI SubName: Full=Uncharacterized protein {ECO:0000313|EnsemblMetazoa:NV11594-PA}; GN=LOC100123610 OS=Nasonia vitripennis	0.00754342	0.0128017	0.589253	1	1	DOWN
First_Contig688	1714	tr|K7INP4|K7INP4_NASVI:tr|K7INP4|K7INP4_NASVI SubName: Full=Uncharacterized protein {ECO:0000313|EnsemblMetazoa:NV10681-PA}; GN=LOC100120406 OS=Nasonia vitripennis	1e-05	0.00694175	0.00144056	1	1	DOWN
First_Contig689	1902	tr|U5EWK2|U5EWK2_9DIPT:tr|U5EWK2|U5EWK2_9DIPT SubName: Full=Putative adaptor protein complex 1 {ECO:0000313|EMBL:JAB58492.1}; GN=unknown OS=Corethrella appendiculata.	4.63412	3.52792	1.31356	0.751988	1	UP
First_Contig69	4836	tr|J9L3S7|J9L3S7_ACYPI:tr|J9L3S7|J9L3S7_ACYPI SubName: Full=Uncharacterized protein {ECO:0000313|EnsemblMetazoa:ACYPI34514-PA}; GN=unknown OS=Acyrthosiphon pisum	3.29773	3.59948	0.916167	1	1	DOWN
First_Contig690	3768	tr|V9I902|V9I902_APICE:tr|V9I902|V9I902_APICE SubName: Full=Trithorax group protein osa {ECO:0000313|EMBL:AEY57107.1}; GN=ACCB00130.1 OS=Apis cerana	0.00649767	0.00294417	2.20696	1	1	UP
First_Contig691	1794	tr|E9IRB7|E9IRB7_SOLIN:tr|E9IRB7|E9IRB7_SOLIN SubName: Full=Putative uncharacterized protein {ECO:0000313|EMBL:EFZ16897.1}; GN=SINV_11899 OS=Solenopsis invicta	1e-05	0.00618374	0.00161714	1	1	DOWN
First_Contig692	1978	-	0.0627699	0.0359546	1.74581	1	1	UP
First_Contig693	955	-	0.0128267	1e-05	1282.67	1	1	UP
First_Contig696	1711	tr|V9IJ38|V9IJ38_APICE:tr|V9IJ38|V9IJ38_APICE SubName: Full=Eukaryotic translation initiation factor 4E {ECO:0000313|EMBL:AEY61128.1}; GN=ACCB11150 OS=Apis cerana	0.0647772	0.0627329	1.03259	1	1	UP
First_Contig697	4536	tr|R4G532|R4G532_RHOPR:tr|R4G532|R4G532_RHOPR SubName: Full=Putative translation initiation factor 5b eif-5b {ECO:0000313|EMBL:JAA77264.1}; GN=unknown OS=Rhodnius prolixus	0.336162	0.387583	0.867328	1	1	DOWN
First_Contig698	3306	tr|A8JNP1|A8JNP1_DROME:tr|A8JNP1|A8JNP1_DROME SubName: Full=Arginine kinase, isoform G {ECO:0000313|EMBL:ABW08502.2}; GN=Argk OS=Drosophila melanogaster	0.0187136	0.00695456	2.69084	1	1	UP
First_Contig699	950	-	0.014261	0.0128053	1.11368	1	1	UP
First_Contig7	2219	tr|K7J201|K7J201_NASVI:tr|K7J201|K7J201_NASVI SubName: Full=Uncharacterized protein {ECO:0000313|EnsemblMetazoa:NV15381-PA}; GN=LOC100117837 OS=Nasonia vitripennis	73.7527	17.4666	4.22249	1.56074e-09	2.31085e-07	UP
First_Contig70	710	tr|E9JCJ3|E9JCJ3_SOLIN:tr|E9JCJ3|E9JCJ3_SOLIN SubName: Full=Putative uncharacterized protein {ECO:0000313|EMBL:EFZ09462.1}; GN=SINV_12670 OS=Solenopsis invicta	9.10703	4.41376	2.06333	0.20663	1	UP
First_Contig701	957	-	0.134268	0.208572	0.643748	1	1	DOWN
First_Contig702	1922	tr|A0A026WBL0|A0A026WBL0_CERBI:tr|A0A026WBL0|A0A026WBL0_CERBI SubName: Full=DNA damage-binding protein {ECO:0000313|EMBL:EZA53445.1}; GN=X777_06526 OS=Cerapachys biroi	0.826961	0.875489	0.94457	1	1	DOWN
First_Contig703	1551	-	0.026197	0.0221547	1.18246	1	1	UP
First_Contig704	2647	tr|A0A087ZNP4|A0A087ZNP4_APIME:tr|A0A087ZNP4|A0A087ZNP4_APIME SubName: Full=Uncharacterized protein {ECO:0000313|EnsemblMetazoa:GB40348-PA}; GN=unknown OS=Apis mellifera	0.0233726	0.0132818	1.75975	1	1	UP
First_Contig706	4559	tr|E2ACP6|E2ACP6_CAMFO:tr|E2ACP6|E2ACP6_CAMFO SubName: Full=CD109 antigen {ECO:0000313|EMBL:EFN68790.1}; GN=EAG_15870 OS=Camponotus floridanus	0.0165855	0.0103799	1.59785	1	1	UP
First_Contig707	1327	tr|A0A088A8A2|A0A088A8A2_APIME:tr|A0A088A8A2|A0A088A8A2_APIME SubName: Full=Uncharacterized protein {ECO:0000313|EnsemblMetazoa:GB47584-PA}; GN=LOC409655 OS=Apis mellifera	1e-05	0.00896621	0.0011153	1	1	DOWN
First_Contig708	1096	-	1e-05	0.0101219	0.000987955	1	1	DOWN
First_Contig709	1633	tr|A0A026X3L7|A0A026X3L7_CERBI:tr|A0A026X3L7|A0A026X3L7_CERBI SubName: Full=Uncharacterized protein {ECO:0000313|EMBL:EZA62867.1}; GN=X777_04576 OS=Cerapachys biroi	1e-05	0.0135927	0.00073569	1	1	DOWN
First_Contig71	1261	tr|A0A088AV37|A0A088AV37_APIME:tr|A0A088AV37|A0A088AV37_APIME SubName: Full=Uncharacterized protein {ECO:0000313|EnsemblMetazoa:GB55591-PA}; GN=LOC408677 OS=Apis mellifera	65.6561	18.5543	3.5386	1.65659e-07	2.06627e-05	UP
First_Contig710	5033	tr|E2BHC6|E2BHC6_HARSA:tr|E2BHC6|E2BHC6_HARSA SubName: Full=E3 ubiquitin-protein ligase HUWE1 {ECO:0000313|EMBL:EFN84895.1}; GN=EAI_04764 OS=Harpegnathos saltator	0.00716666	0.0280488	0.255507	1	1	DOWN
First_Contig711	2202	-	0.0343385	0.0211294	1.62515	1	1	UP
First_Contig712	3257	tr|A0A026WMJ1|A0A026WMJ1_CERBI:tr|A0A026WMJ1|A0A026WMJ1_CERBI SubName: Full=E3 ubiquitin-protein ligase MYLIP {ECO:0000313|EMBL:EZA57292.1}; GN=X777_02543 OS=Cerapachys biroi	0.202784	0.191398	1.05949	1	1	UP
First_Contig713	1338	tr|A0A088A1L1|A0A088A1L1_APIME:tr|A0A088A1L1|A0A088A1L1_APIME SubName: Full=Uncharacterized protein {ECO:0000313|EnsemblMetazoa:GB45111-PA}; GN=LOC410316 OS=Apis mellifera	0.00915509	0.017785	0.514765	1	1	DOWN
First_Contig715	1627	tr|A0A088AKE9|A0A088AKE9_APIME:tr|A0A088AKE9|A0A088AKE9_APIME SubName: Full=Uncharacterized protein {ECO:0000313|EnsemblMetazoa:GB52039-PA}; GN=LOC726204 OS=Apis mellifera	1e-05	0.00747699	0.00133744	1	1	DOWN
First_Contig716	1365	-	0.0365158	0.120656	0.302644	1	1	DOWN
First_Contig717	2169	tr|E0VIN6|E0VIN6_PEDHC:tr|E0VIN6|E0VIN6_PEDHC SubName: Full=ABT1-associated protein, putative {ECO:0000313|EMBL:EEB13242.1}; GN=Phum_PHUM229880 OS=Pediculus humanus subsp. corporis	0.291943	0.268494	1.08733	1	1	UP
First_Contig718	869	tr|E9IRY2|E9IRY2_SOLIN:tr|E9IRY2|E9IRY2_SOLIN SubName: Full=Putative uncharacterized protein {ECO:0000313|EMBL:EFZ16653.1}; GN=SINV_06206 OS=Solenopsis invicta	0.0155903	0.0541485	0.287918	1	1	DOWN
First_Contig719	1819	tr|A0A022T7P7|A0A022T7P7_9HYME:tr|A0A022T7P7|A0A022T7P7_9HYME SubName: Full=Endoplasmic reticulum oxidoreductin-1-like protein {ECO:0000313|EMBL:EZA46144.1}; GN=K425_351 OS=Microplitis demolitor.	0.00744804	1e-05	744.804	1	1	UP
First_Contig72	1126	-	2.01976	2.01091	1.0044	1	1	UP
First_Contig720	1277	tr|F4X2I7|F4X2I7_ACREC:tr|F4X2I7|F4X2I7_ACREC SubName: Full=Homeobox protein extradenticle {ECO:0000313|EMBL:EGI59312.1}; GN=G5I_12517 OS=octospinosus echinatior).	0.989337	0.971937	1.0179	1	1	UP
First_Contig722	2595	tr|A0A088AQ94|A0A088AQ94_APIME:tr|A0A088AQ94|A0A088AQ94_APIME SubName: Full=Uncharacterized protein {ECO:0000313|EnsemblMetazoa:GB53812-PA}; GN=LOC411896 OS=Apis mellifera	0.00472043	0.00458503	1.02953	1	1	UP
First_Contig723	1558	-	0.0234316	0.0220551	1.06241	1	1	UP
First_Contig724	795	tr|E5L9V8|E5L9V8_BACOL:tr|E5L9V8|E5L9V8_BACOL SubName: Full=Putative uncharacterized protein {ECO:0000313|EMBL:ADQ64582.1}; GN=unknown OS=Bactrocera oleae	1e-05	0.0149662	0.00066817	1	1	DOWN
First_Contig725	3564	tr|E2AIU2|E2AIU2_CAMFO:tr|E2AIU2|E2AIU2_CAMFO SubName: Full=5'-AMP-activated protein kinase subunit gamma-2 {ECO:0000313|EMBL:EFN66621.1}; GN=EAG_15656 OS=Camponotus floridanus	0.00681054	0.00311269	2.18799	1	1	UP
First_Contig726	1913	tr|E2BI82|E2BI82_HARSA:tr|E2BI82|E2BI82_HARSA SubName: Full=Bifunctional coenzyme A synthase {ECO:0000313|EMBL:EFN84613.1}; GN=EAI_12765 OS=Harpegnathos saltator	0.0524426	0.0185174	2.83208	1	1	UP
First_Contig727	2973	tr|Q5TNU6|Q5TNU6_ANOGA:tr|Q5TNU6|Q5TNU6_ANOGA RecName: Full=Ribonucleoside-diphosphate reductase {ECO:0000256|RuleBase:RU003410}; GN=AgaP_AGAP010198 OS=Anopheles gambiae	0.00412025	0.00809392	0.509055	1	1	DOWN
First_Contig728	1056	tr|E2BYE1|E2BYE1_HARSA:tr|E2BYE1|E2BYE1_HARSA SubName: Full=Guanine nucleotide exchange factor MSS4-like protein {ECO:0000313|EMBL:EFN79290.1}; GN=EAI_10139 OS=Harpegnathos saltator	0.0600186	0.0438069	1.37007	1	1	UP
First_Contig73	5192	tr|V9ICK0|V9ICK0_APICE:tr|V9ICK0|V9ICK0_APICE SubName: Full=TAR DNA-binding protein 43 {ECO:0000313|EMBL:AEY58171.1}; GN=ACCB00691.2 OS=Apis cerana	15.8958	13.1785	1.2062	0.718172	1	UP
First_Contig730	4711	tr|A0A026WMR4|A0A026WMR4_CERBI:tr|A0A026WMR4|A0A026WMR4_CERBI SubName: Full=Transcription factor AP-1 {ECO:0000313|EMBL:EZA57213.1}; GN=X777_01819 OS=Cerapachys biroi	0.0209744	0.0248581	0.843765	1	1	DOWN
First_Contig731	734	-	1e-05	0.031324	0.000319244	1	1	DOWN
First_Contig732	1685	tr|E2BR93|E2BR93_HARSA:tr|E2BR93|E2BR93_HARSA SubName: Full=Tripeptidyl-peptidase 2 {ECO:0000313|EMBL:EFN81782.1}; GN=EAI_01395 OS=Harpegnathos saltator	1e-05	0.00706122	0.00141619	1	1	DOWN
First_Contig733	1742	tr|A0A088A512|A0A088A512_APIME:tr|A0A088A512|A0A088A512_APIME SubName: Full=Uncharacterized protein {ECO:0000313|EnsemblMetazoa:GB46378-PA}; GN=GlcAT-I OS=Apis mellifera	0.0357658	0.161466	0.221507	1	1	DOWN
First_Contig735	2117	tr|A0A026WQD1|A0A026WQD1_CERBI:tr|A0A026WQD1|A0A026WQD1_CERBI SubName: Full=2-oxoisovalerate dehydrogenase subunit alpha, mitochondrial {ECO:0000313|EMBL:EZA57901.1}; GN=X777_01003 OS=Cerapachys biroi	0.00567939	1e-05	567.939	1	1	UP
First_Contig736	941	tr|W4WFP8|W4WFP8_ATTCE:tr|W4WFP8|W4WFP8_ATTCE SubName: Full=Uncharacterized protein {ECO:0000313|EnsemblMetazoa:ACEP18019-PA}; GN=NTQHFRKVIV WLEDQKIRHY TIEDRQKLRD ITSSEWPKTF OS=Atta cephalotes	0.027415	0.0988822	0.277249	1	1	DOWN
First_Contig737	2547	tr|K7IV09|K7IV09_NASVI:tr|K7IV09|K7IV09_NASVI SubName: Full=Uncharacterized protein {ECO:0000313|EnsemblMetazoa:NV12918-PA}; GN=LOC100119395 OS=Nasonia vitripennis	0.00480939	0.00467144	1.02953	1	1	UP
First_Contig738	1765	tr|E2AY86|E2AY86_CAMFO:tr|E2AY86|E2AY86_CAMFO SubName: Full=NEDD8-activating enzyme E1 regulatory subunit {ECO:0000313|EMBL:EFN61621.1}; GN=EAG_05925 OS=Camponotus floridanus	1e-05	0.0263609	0.00037935	1	1	DOWN
First_Contig739	1608	tr|K7JQW2|K7JQW2_NASVI:tr|K7JQW2|K7JQW2_NASVI SubName: Full=Uncharacterized protein {ECO:0000313|EnsemblMetazoa:NV24558-PA}; GN=unknown OS=Nasonia vitripennis	0.247392	0.0802268	3.08365	1	1	UP
First_Contig74	795	-	64.4747	59.9529	1.07542	0.593087	1	UP
First_Contig741	2348	-	0.165319	0.13318	1.24132	1	1	UP
First_Contig743	3634	tr|V9ID87|V9ID87_APICE:tr|V9ID87|V9ID87_APICE SubName: Full=DumPY : shorter than wild-type family member (Dpy-6) {ECO:0000313|EMBL:AEY58602.1}; GN=ACCB01205.1 OS=Apis cerana	0.0508354	0.013022	3.90381	1	1	UP
First_Contig744	4029	tr|V9I9G0|V9I9G0_APICE:tr|V9I9G0|V9I9G0_APICE SubName: Full=Dynein heavy chain, cytoplasmic {ECO:0000313|EMBL:AEY56969.1}; GN=ACCB00097.2 OS=Apis cerana	0.387219	0.257193	1.50556	1	1	UP
First_Contig745	1461	tr|A0A088A202|A0A088A202_APIME:tr|A0A088A202|A0A088A202_APIME SubName: Full=Uncharacterized protein {ECO:0000313|EnsemblMetazoa:GB45261-PA}; GN=LOC409329 OS=Apis mellifera	0.0258869	0.0164704	1.57172	1	1	UP
First_Contig746	4478	tr|A0A026WED9|A0A026WED9_CERBI:tr|A0A026WED9|A0A026WED9_CERBI SubName: Full=Uncharacterized protein {ECO:0000313|EMBL:EZA54303.1}; GN=X777_06178 OS=Cerapachys biroi	0.0391942	0.0291053	1.34664	1	1	UP
First_Contig747	1723	tr|K7J6M1|K7J6M1_NASVI:tr|K7J6M1|K7J6M1_NASVI SubName: Full=Uncharacterized protein {ECO:0000313|EnsemblMetazoa:NV17024-PA}; GN=Err OS=Nasonia vitripennis	1e-05	0.00690549	0.00144812	1	1	DOWN
First_Contig748	6495	tr|K7J3V6|K7J3V6_NASVI:tr|K7J3V6|K7J3V6_NASVI SubName: Full=Uncharacterized protein {ECO:0000313|EnsemblMetazoa:NV16041-PA}; GN=unknown OS=Nasonia vitripennis	0.0287411	0.00529052	5.43257	1	1	UP
First_Contig749	1296	-	0.0971404	0.0450811	2.15479	1	1	UP
First_Contig75	1662	tr|T1FU72|T1FU72_HELRO:tr|T1FU72|T1FU72_HELRO SubName: Full=Uncharacterized protein {ECO:0000313|EMBL:ESO00005.1, ECO:0000313|EnsemblMetazoa:HelroP192690}; GN=HELRODRAFT_192690 OS=Helobdella robusta	12.2651	10.478	1.17056	0.687863	1	UP
First_Contig750	2788	tr|A0A088AEX4|A0A088AEX4_APIME:tr|A0A088AEX4|A0A088AEX4_APIME SubName: Full=Uncharacterized protein {ECO:0000313|EnsemblMetazoa:GB50017-PA}; GN=LOC409501 OS=Apis mellifera	0.479392	0.48871	0.980935	1	1	DOWN
First_Contig751	3969	tr|E9IE84|E9IE84_SOLIN:tr|E9IE84|E9IE84_SOLIN SubName: Full=Putative uncharacterized protein {ECO:0000313|EMBL:EFZ21109.1}; GN=SINV_06766 OS=Solenopsis invicta	0.0126114	0.0116553	1.08202	1	1	UP
First_Contig752	1460	-	0.0339848	0.0157478	2.15807	1	1	UP
First_Contig753	2193	tr|F4X5B7|F4X5B7_ACREC:tr|F4X5B7|F4X5B7_ACREC SubName: Full=UNC93-like protein {ECO:0000313|EMBL:EGI58365.1}; GN=G5I_13545 OS=octospinosus echinatior).	1e-05	0.00542552	0.00184314	1	1	DOWN
First_Contig754	1147	-	0.0327764	0.010606	3.09037	1	1	UP
First_Contig755	2372	tr|F4W5T8|F4W5T8_ACREC:tr|F4W5T8|F4W5T8_ACREC SubName: Full=Putative fatty acyl-CoA reductase {ECO:0000313|EMBL:EGI70414.1}; GN=G5I_00787 OS=octospinosus echinatior).	0.00571163	0.0144865	0.394273	1	1	DOWN
First_Contig756	1613	tr|W4WW04|W4WW04_ATTCE:tr|W4WW04|W4WW04_ATTCE SubName: Full=Uncharacterized protein {ECO:0000313|EnsemblMetazoa:ACEP23369-PA}; GN=unknown OS=Atta cephalotes	0.00839925	1e-05	839.925	1	1	UP
First_Contig757	1947	tr|E2AHG0|E2AHG0_CAMFO:tr|E2AHG0|E2AHG0_CAMFO SubName: Full=Uncharacterized protein KIAA0152 {ECO:0000313|EMBL:EFN67115.1}; GN=EAG_12098 OS=Camponotus floridanus	0.870133	0.716226	1.21489	1	1	UP
First_Contig758	2711	tr|A0A022T7K4|A0A022T7K4_9HYME:tr|A0A022T7K4|A0A022T7K4_9HYME SubName: Full=MFS family sugar transporter {ECO:0000313|EMBL:EZA46287.1}; GN=K425_1456 OS=Microplitis demolitor.	0.0274169	0.0212544	1.28994	1	1	UP
First_Contig759	1604	tr|A0A087ZXL9|A0A087ZXL9_APIME:tr|A0A087ZXL9|A0A087ZXL9_APIME SubName: Full=Uncharacterized protein {ECO:0000313|EnsemblMetazoa:GB43635-PA}; GN=LOC413435 OS=Apis mellifera	1e-05	0.00741781	0.00134811	1	1	DOWN
First_Contig76	7072	tr|E2AR34|E2AR34_CAMFO:tr|E2AR34|E2AR34_CAMFO SubName: Full=Galactoside 2-alpha-L-fucosyltransferase 3 {ECO:0000313|EMBL:EFN64104.1}; GN=EAG_05379 OS=Camponotus floridanus	10.3367	8.76269	1.17963	0.661241	1	UP
First_Contig760	688	-	1e-05	0.0349756	0.000285914	1	1	DOWN
First_Contig761	1707	tr|E2AJJ8|E2AJJ8_CAMFO:tr|E2AJJ8|E2AJJ8_CAMFO SubName: Full=Amyloid protein-binding protein 2 {ECO:0000313|EMBL:EFN66393.1}; GN=EAG_07751 OS=Camponotus floridanus	1e-05	0.0139404	0.000717338	1	1	DOWN
First_Contig762	2229	tr|V9IMF3|V9IMF3_APICE:tr|V9IMF3|V9IMF3_APICE SubName: Full=Multidrug resistance protein 1 {ECO:0000313|EMBL:AEY61791.1}; GN=ACCB14022 OS=Apis cerana	0.00539402	0.00545763	0.988345	1	1	DOWN
First_Contig763	1063	tr|A0A026WX87|A0A026WX87_CERBI:tr|A0A026WX87|A0A026WX87_CERBI SubName: Full=Proline dehydrogenase 1, mitochondrial {ECO:0000313|EMBL:EZA60361.1}; GN=X777_13450 OS=Cerapachys biroi	0.0113107	0.0333243	0.339413	1	1	DOWN
First_Contig764	1214	tr|A0A088A8E8|A0A088A8E8_APIME:tr|A0A088A8E8|A0A088A8E8_APIME SubName: Full=Uncharacterized protein {ECO:0000313|EnsemblMetazoa:GB47633-PA}; GN=PKD OS=Apis mellifera	1.16167	0.710601	1.63477	0.622005	1	UP
First_Contig765	2999	tr|K7J9Q0|K7J9Q0_NASVI:tr|K7J9Q0|K7J9Q0_NASVI SubName: Full=Uncharacterized protein {ECO:0000313|EnsemblMetazoa:NV18120-PB}; GN=unknown OS=Nasonia vitripennis	1e-05	0.00396738	0.00252056	1	1	DOWN
First_Contig766	3051	tr|A0A088A5W9|A0A088A5W9_APIME:tr|A0A088A5W9|A0A088A5W9_APIME SubName: Full=Uncharacterized protein {ECO:0000313|EnsemblMetazoa:GB46705-PA}; GN=Unc-89 OS=Apis mellifera	0.00838127	0.00363606	2.30504	1	1	UP
First_Contig767	2989	tr|F4WIM5|F4WIM5_ACREC:tr|F4WIM5|F4WIM5_ACREC RecName: Full=Putative rRNA methyltransferase {ECO:0000256|HAMAP-Rule:MF_03163}; GN=G5I_05549 OS=octospinosus echinatior).	0.0120675	0.0117621	1.02597	1	1	UP
First_Contig768	770	tr|C3ZJI8|C3ZJI8_BRAFL:tr|C3ZJI8|C3ZJI8_BRAFL RecName: Full=Ubiquitin-like protein ATG12 {ECO:0000256|RuleBase:RU361201}; GN=BRAFLDRAFT_216481 OS=Branchiostoma floridae	0.0312293	1e-05	3122.93	1	1	UP
First_Contig769	1658	-	0.00738812	1e-05	738.812	1	1	UP
First_Contig77	9360	tr|E2A0R8|E2A0R8_CAMFO:tr|E2A0R8|E2A0R8_CAMFO SubName: Full=High affinity cAMP-specific 3',5'-cyclic phosphodiesterase 7A {ECO:0000313|EMBL:EFN72971.1}; GN=EAG_11263 OS=Camponotus floridanus	32.6674	26.4177	1.23657	0.439808	1	UP
First_Contig770	1216	tr|U4U1F0|U4U1F0_DENPD:tr|U4U1F0|U4U1F0_DENPD SubName: Full=Uncharacterized protein {ECO:0000313|EMBL:ERL86143.1}; GN=D910_03556 OS=Dendroctonus ponderosae	1e-05	0.0191272	0.000522815	1	1	DOWN
First_Contig771	1696	-	1e-05	0.0143456	0.000697078	1	1	DOWN
First_Contig772	1300	tr|E9I9Q1|E9I9Q1_SOLIN:tr|E9I9Q1|E9I9Q1_SOLIN SubName: Full=Putative uncharacterized protein {ECO:0000313|EMBL:EFZ22720.1}; GN=SINV_12589 OS=Solenopsis invicta	1e-05	0.00915243	0.00109261	1	1	DOWN
First_Contig773	2579	tr|R4WS67|R4WS67_9HEMI:tr|R4WS67|R4WS67_9HEMI SubName: Full=Chaperone protein DNAj {ECO:0000313|EMBL:BAN20747.1}; GN=unknown OS=Riptortus pedestris.	0.0292373	1e-05	2923.73	1	1	UP
First_Contig774	1329	tr|E2BSJ1|E2BSJ1_HARSA:tr|E2BSJ1|E2BSJ1_HARSA SubName: Full=SPARC-related modular calcium-binding protein 1 {ECO:0000313|EMBL:EFN81324.1}; GN=EAI_14121 OS=Harpegnathos saltator	0.0184223	0.00895272	2.05773	1	1	UP
First_Contig775	2281	tr|W4W249|W4W249_ATTCE:tr|W4W249|W4W249_ATTCE SubName: Full=Uncharacterized protein {ECO:0000313|EnsemblMetazoa:ACEP13274-PA}; GN=unknown OS=Atta cephalotes	0.0219441	0.0258453	0.849055	1	1	DOWN
First_Contig776	1108	tr|W4WM32|W4WM32_ATTCE:tr|W4WM32|W4WM32_ATTCE RecName: Full=XK-related protein {ECO:0000256|RuleBase:RU910716}; GN=unknown OS=Atta cephalotes	1e-05	0.0100123	0.000998772	1	1	DOWN
First_Contig777	2328	tr|A0A088ARC5|A0A088ARC5_APIME:tr|A0A088ARC5|A0A088ARC5_APIME SubName: Full=Uncharacterized protein {ECO:0000313|EnsemblMetazoa:GB54209-PA}; GN=LOC551618 OS=Apis mellifera	0.0167985	0.0143	1.17472	1	1	UP
First_Contig778	2359	tr|K7J6N4|K7J6N4_NASVI:tr|K7J6N4|K7J6N4_NASVI SubName: Full=Uncharacterized protein {ECO:0000313|EnsemblMetazoa:NV17037-PA}; GN=LOC100119003 OS=Nasonia vitripennis	0.00509677	1e-05	509.677	1	1	UP
First_Contig779	901	tr|K7IUW4|K7IUW4_NASVI:tr|K7IUW4|K7IUW4_NASVI SubName: Full=Uncharacterized protein {ECO:0000313|EnsemblMetazoa:NV12872-PA}; GN=unknown OS=Nasonia vitripennis	0.094882	0.272582	0.348086	1	1	DOWN
First_Contig78	4225	tr|V9I882|V9I882_APICE:tr|V9I882|V9I882_APICE SubName: Full=Ankyrin-1 {ECO:0000313|EMBL:AEY56539.1}; GN=ACCB00033.6 OS=Apis cerana	36.094	24.7033	1.4611	0.12758	1	UP
First_Contig780	1290	-	0.0388019	1e-05	3880.19	1	1	UP
First_Contig781	1486	-	1e-05	0.00800684	0.00124893	1	1	DOWN
First_Contig782	3368	tr|K7JBM5|K7JBM5_NASVI:tr|K7JBM5|K7JBM5_NASVI SubName: Full=Uncharacterized protein {ECO:0000313|EnsemblMetazoa:NV18812-PA}; GN=LOC100119632 OS=Nasonia vitripennis	0.0220687	0.0139712	1.57958	1	1	UP
First_Contig784	1610	-	0.00760839	0.00689045	1.10419	1	1	UP
First_Contig785	962	-	0.0379485	1e-05	3794.85	1	1	UP
First_Contig786	4559	tr|E2AMP0|E2AMP0_CAMFO:tr|E2AMP0|E2AMP0_CAMFO SubName: Full=Pleckstrin-like proteiny domain-containing family M member 2 {ECO:0000313|EMBL:EFN65308.1}; GN=EAG_07247 OS=Camponotus floridanus	0.00796141	0.0155399	0.51232	1	1	DOWN
First_Contig787	1083	tr|K7ITZ6|K7ITZ6_NASVI:tr|K7ITZ6|K7ITZ6_NASVI SubName: Full=Uncharacterized protein {ECO:0000313|EnsemblMetazoa:NV12551-PA}; GN=LOC100122870 OS=Nasonia vitripennis	0.0113107	0.0334518	0.33812	1	1	DOWN
First_Contig788	1706	-	0.0142279	0.00713075	1.99529	1	1	UP
First_Contig79	2133	tr|K7J7K5|K7J7K5_NASVI:tr|K7J7K5|K7J7K5_NASVI SubName: Full=Uncharacterized protein {ECO:0000313|EnsemblMetazoa:NV17362-PA}; GN=CCE-F2 OS=Nasonia vitripennis	59.6226	35.4092	1.68382	0.0139013	0.623984	UP
First_Contig790	1494	tr|D6W8S8|D6W8S8_TRICA:tr|D6W8S8|D6W8S8_TRICA SubName: Full=Putative uncharacterized protein {ECO:0000313|EMBL:EEZ98265.1}; GN=TcasGA2_TC000707 OS=Tribolium castaneum	0.0786875	0.0159279	4.94022	1	1	UP
First_Contig792	1513	tr|K7INT2|K7INT2_NASVI:tr|K7INT2|K7INT2_NASVI SubName: Full=Uncharacterized protein {ECO:0000313|EnsemblMetazoa:NV10721-PA}; GN=LOC100121863 OS=Nasonia vitripennis	0.0161819	0.00786395	2.05773	1	1	UP
First_Contig793	1558	-	0.00786233	0.0213674	0.367958	1	1	DOWN
First_Contig795	2915	tr|A0A026W1C7|A0A026W1C7_CERBI:tr|A0A026W1C7|A0A026W1C7_CERBI SubName: Full=Membrane metallo-endopeptidase-like protein {ECO:0000313|EMBL:EZA49818.1}; GN=X777_11848 OS=Cerapachys biroi	0.0421465	0.0038057	11.0746	1	1	UP
First_Contig797	1188	tr|V9I8M7|V9I8M7_APICE:tr|V9I8M7|V9I8M7_APICE SubName: Full=Uncharacterized protein {ECO:0000313|EMBL:AEY57473.1}; GN=ACCB00246.2 OS=Apis cerana	0.010311	1e-05	1031.1	1	1	UP
First_Contig798	1484	tr|A0A088AHM6|A0A088AHM6_APIME:tr|A0A088AHM6|A0A088AHM6_APIME SubName: Full=Uncharacterized protein {ECO:0000313|EnsemblMetazoa:GB51008-PA}; GN=LOC726364 OS=Apis mellifera	1e-05	0.00819748	0.00121989	1	1	DOWN
First_Contig799	1927	tr|A0A026WSM5|A0A026WSM5_CERBI:tr|A0A026WSM5|A0A026WSM5_CERBI SubName: Full=Uncharacterized protein {ECO:0000313|EMBL:EZA58646.1}; GN=X777_14815 OS=Cerapachys biroi	0.0204116	1e-05	2041.16	1	1	UP
First_Contig8	1242	tr|K7IV43|K7IV43_NASVI:tr|K7IV43|K7IV43_NASVI SubName: Full=Uncharacterized protein {ECO:0000313|EnsemblMetazoa:NV12952-PA}; GN=LOC100115937 OS=Nasonia vitripennis	48.3004	40.1531	1.20291	0.399364	1	UP
First_Contig80	11370	tr|W4VVW4|W4VVW4_ATTCE:tr|W4VVW4|W4VVW4_ATTCE SubName: Full=Uncharacterized protein {ECO:0000313|EnsemblMetazoa:ACEP11093-PA}; GN=unknown OS=Atta cephalotes	43.9191	23.8309	1.84294	0.0148289	0.65561	UP
First_Contig800	5399	tr|E2A715|E2A715_CAMFO:tr|E2A715|E2A715_CAMFO SubName: Full=Double-stranded RNA-binding protein Staufen-like protein 2 {ECO:0000313|EMBL:EFN70747.1}; GN=EAG_04722 OS=Camponotus floridanus	0.025506	0.0104758	2.43476	1	1	UP
First_Contig801	841	tr|E9IJP5|E9IJP5_SOLIN:tr|E9IJP5|E9IJP5_SOLIN SubName: Full=Putative uncharacterized protein {ECO:0000313|EMBL:EFZ19228.1}; GN=SINV_16188 OS=Solenopsis invicta	1e-05	0.0141476	0.000706832	1	1	DOWN
First_Contig802	2037	tr|A0A026X3V7|A0A026X3V7_CERBI:tr|A0A026X3V7|A0A026X3V7_CERBI SubName: Full=Putative multidrug resistance-associated protein {ECO:0000313|EMBL:EZA62671.1}; GN=X777_07486 OS=Cerapachys biroi	1e-05	0.0176541	0.000566441	1	1	DOWN
First_Contig803	2316	tr|A0A087ZRH5|A0A087ZRH5_APIME:tr|A0A087ZRH5|A0A087ZRH5_APIME SubName: Full=Uncharacterized protein {ECO:0000313|EnsemblMetazoa:GB41393-PA}; GN=unknown OS=Apis mellifera	0.0104805	0.0203174	0.515838	1	1	DOWN
First_Contig804	1388	tr|W5JSP9|W5JSP9_ANODA:tr|W5JSP9|W5JSP9_ANODA SubName: Full=Uncharacterized protein {ECO:0000313|EMBL:ETN65925.1, ECO:0000313|EnsemblMetazoa:ADAC002312-PA}; GN=AND_002312 OS=Anopheles darlingi	1e-05	0.00799253	0.00125117	1	1	DOWN
First_Contig805	2973	tr|K7IZZ5|K7IZZ5_NASVI:tr|K7IZZ5|K7IZZ5_NASVI SubName: Full=Uncharacterized protein {ECO:0000313|EnsemblMetazoa:NV14674-PA}; GN=LOC100122518 OS=Nasonia vitripennis	0.0163235	1e-05	1632.35	1	1	UP
First_Contig806	2235	tr|A0A088ANF8|A0A088ANF8_APIME:tr|A0A088ANF8|A0A088ANF8_APIME SubName: Full=Uncharacterized protein {ECO:0000313|EnsemblMetazoa:GB53145-PA}; GN=LOC726949 OS=Apis mellifera	0.0115425	0.00496359	2.32543	1	1	UP
First_Contig807	969	-	0.0405914	0.0373873	1.0857	1	1	UP
First_Contig808	1094	tr|W4WAT7|W4WAT7_ATTCE:tr|W4WAT7|W4WAT7_ATTCE RecName: Full=Pyrroline-5-carboxylate reductase {ECO:0000256|RuleBase:RU003903}; GN=unknown OS=Atta cephalotes	1e-05	0.0430119	0.000232494	1	1	DOWN
First_Contig809	1306	tr|A0A067R6B1|A0A067R6B1_ZOONE:tr|A0A067R6B1|A0A067R6B1_ZOONE RecName: Full=DNA-directed RNA polymerase {ECO:0000256|RuleBase:RU004279}; GN=L798_06673 OS=Zootermopsis nevadensis	0.00920618	0.00931475	0.988345	1	1	DOWN
First_Contig81	1488	-	13.2479	11.2687	1.17563	0.699023	1	UP
First_Contig810	1193	-	0.0102678	1e-05	1026.78	1	1	UP
First_Contig811	1266	-	0.0481876	0.018161	2.65336	1	1	UP
First_Contig812	2023	-	0.0121024	1e-05	1210.24	1	1	UP
First_Contig813	1241	tr|K7JWW3|K7JWW3_NASVI:tr|K7JWW3|K7JWW3_NASVI SubName: Full=Uncharacterized protein {ECO:0000313|EnsemblMetazoa:NV30437-PA}; GN=Cyb561d1-like OS=Nasonia vitripennis	0.00968837	1e-05	968.837	1	1	UP
First_Contig814	1007	-	0.0241041	1e-05	2410.41	1	1	UP
First_Contig815	1132	tr|V9IAA8|V9IAA8_APICE:tr|V9IAA8|V9IAA8_APICE SubName: Full=Atrophin-1 like protein {ECO:0000313|EMBL:AEY57411.1}; GN=ACCB00214.3 OS=Apis cerana	0.0108211	0.00980002	1.10419	1	1	UP
First_Contig816	923	tr|A0A088AAG2|A0A088AAG2_APIME:tr|A0A088AAG2|A0A088AAG2_APIME SubName: Full=Uncharacterized protein {ECO:0000313|EnsemblMetazoa:GB48385-PA}; GN=Sulf1 OS=Apis mellifera	1e-05	0.0249098	0.000401448	1	1	DOWN
First_Contig817	1340	-	0.0574087	0.0179576	3.1969	1	1	UP
First_Contig818	1540	-	0.0235689	0.0298657	0.789162	1	1	DOWN
First_Contig819	2636	tr|A0A026WYK1|A0A026WYK1_CERBI:tr|A0A026WYK1|A0A026WYK1_CERBI SubName: Full=tRNA (Cytosine-5-)-methyltransferase {ECO:0000313|EMBL:EZA61105.1}; GN=X777_08317 OS=Cerapachys biroi	0.0148357	0.00882348	1.68139	1	1	UP
First_Contig82	414	-	12.1988	6.83601	1.78449	0.185946	1	UP
First_Contig820	2161	tr|W6JNH7|W6JNH7_ATHRO:tr|W6JNH7|W6JNH7_ATHRO SubName: Full=Cell division cycle 25 homologue {ECO:0000313|EMBL:BAO51655.1}; GN=cdc25 OS=Athalia rosae	0.0782628	0.605286	0.129299	1	1	DOWN
First_Contig821	1699	-	0.00707668	0.00700304	1.01052	1	1	UP
First_Contig822	2107	-	0.00570635	0.00526513	1.0838	1	1	UP
First_Contig824	880	-	0.408096	0.160122	2.54865	1	1	UP
First_Contig825	1872	tr|K7JDI7|K7JDI7_NASVI:tr|K7JDI7|K7JDI7_NASVI SubName: Full=Uncharacterized protein {ECO:0000313|EnsemblMetazoa:NV20233-PA}; GN=YNNHFNRVRN OS=Nasonia vitripennis	0.025924	0.0187804	1.38038	1	1	UP
First_Contig827	1530	tr|K7IRY3|K7IRY3_NASVI:tr|K7IRY3|K7IRY3_NASVI SubName: Full=Uncharacterized protein {ECO:0000313|EnsemblMetazoa:NV11832-PA}; GN=LOC100123814 OS=Nasonia vitripennis	1e-05	0.00777658	0.00128591	1	1	DOWN
First_Contig829	1347	tr|W4WTS8|W4WTS8_ATTCE:tr|W4WTS8|W4WTS8_ATTCE SubName: Full=Uncharacterized protein {ECO:0000313|EnsemblMetazoa:ACEP22597-PA}; GN=unknown OS=Atta cephalotes	0.0201066	0.131892	0.152447	1	1	DOWN
First_Contig83	4065	tr|E2BTT2|E2BTT2_HARSA:tr|E2BTT2|E2BTT2_HARSA SubName: Full=Sarcolemmal membrane-associated protein {ECO:0000313|EMBL:EFN80831.1}; GN=EAI_11859 OS=Harpegnathos saltator	11.0209	8.74701	1.25996	0.520353	1	UP
First_Contig830	1468	tr|A0A088AC93|A0A088AC93_APIME:tr|A0A088AC93|A0A088AC93_APIME SubName: Full=Uncharacterized protein {ECO:0000313|EnsemblMetazoa:GB49050-PA}; GN=LOC411780 OS=Apis mellifera	1e-05	0.0329655	0.000303348	1	1	DOWN
First_Contig831	2826	-	0.0138382	0.00421025	3.2868	1	1	UP
First_Contig833	546	-	0.424413	0.706385	0.600823	1	1	DOWN
First_Contig835	2365	tr|E9IN77|E9IN77_SOLIN:tr|E9IN77|E9IN77_SOLIN SubName: Full=Putative uncharacterized protein {ECO:0000313|EMBL:EFZ17970.1}; GN=SINV_09602 OS=Solenopsis invicta	0.158455	0.198868	0.796786	1	1	DOWN
First_Contig836	1684	-	0.0144138	0.0142893	1.00871	1	1	UP
First_Contig837	1559	tr|Q16IK4|Q16IK4_AEDAE:tr|Q16IK4|Q16IK4_AEDAE SubName: Full=AAEL013633-PA {ECO:0000313|EMBL:EAT34103.1}; GN=AAEL013633 OS=Aedes aegypti	0.0388409	0.022041	1.76221	1	1	UP
First_Contig838	2823	tr|E1ZX11|E1ZX11_CAMFO:tr|E1ZX11|E1ZX11_CAMFO SubName: Full=RING finger protein 115 {ECO:0000313|EMBL:EFN74281.1}; GN=EAG_02262 OS=Camponotus floridanus	0.00425904	1e-05	425.904	1	1	UP
First_Contig839	990	tr|W4W782|W4W782_ATTCE:tr|W4W782|W4W782_ATTCE SubName: Full=Uncharacterized protein {ECO:0000313|EnsemblMetazoa:ACEP15055-PA}; GN=unknown OS=Atta cephalotes	0.0136848	0.0120183	1.13866	1	1	UP
First_Contig84	1536	tr|E2BAY5|E2BAY5_HARSA:tr|E2BAY5|E2BAY5_HARSA SubName: Full=Putative uncharacterized protein {ECO:0000313|EMBL:EFN87148.1}; GN=EAI_01144 OS=Harpegnathos saltator	381.882	61.8927	6.17007	1.61688e-58	8.42438e-56	UP
First_Contig840	1542	tr|V9IJU3|V9IJU3_APICE:tr|V9IJU3|V9IJU3_APICE SubName: Full=Polyadenylate-binding protein 2 {ECO:0000313|EMBL:AEY61413.1}; GN=ACCB12271 OS=Apis cerana	0.0473598	0.00771606	6.13782	1	1	UP
First_Contig841	892	-	0.028921	1e-05	2892.1	1	1	UP
First_Contig842	1540	-	0.0569069	0.0530439	1.07283	1	1	UP
First_Contig845	1312	tr|K7IVL6|K7IVL6_NASVI:tr|K7IVL6|K7IVL6_NASVI SubName: Full=Uncharacterized protein {ECO:0000313|EnsemblMetazoa:NV13129-PA}; GN=LOC100117546 OS=Nasonia vitripennis	0.0492973	0.0354626	1.39012	1	1	UP
First_Contig846	2430	tr|K7IMU5|K7IMU5_NASVI:tr|K7IMU5|K7IMU5_NASVI SubName: Full=Uncharacterized protein {ECO:0000313|EnsemblMetazoa:NV10381-PA}; GN=LOC100124065 OS=Nasonia vitripennis	0.110159	0.132372	0.832194	1	1	DOWN
First_Contig847	1439	tr|K7J2U1|K7J2U1_NASVI:tr|K7J2U1|K7J2U1_NASVI RecName: Full=Tetraspanin {ECO:0000256|RuleBase:RU361218}; GN=LOC100122400 OS=Nasonia vitripennis	0.00851252	0.0167222	0.509055	1	1	DOWN
First_Contig849	2532	tr|K7J755|K7J755_NASVI:tr|K7J755|K7J755_NASVI SubName: Full=Uncharacterized protein {ECO:0000313|EnsemblMetazoa:NV17210-PA}; GN=CCE-B1 OS=Nasonia vitripennis	0.0240044	1e-05	2400.44	1	1	UP
First_Contig85	5546	tr|K7IP27|K7IP27_NASVI:tr|K7IP27|K7IP27_NASVI SubName: Full=Uncharacterized protein {ECO:0000313|EnsemblMetazoa:NV10816-PA}; GN=LOC100123683 OS=Nasonia vitripennis	8.11779	6.02658	1.347	0.626417	1	UP
First_Contig850	2415	tr|A0A087ZSU8|A0A087ZSU8_APIME:tr|A0A087ZSU8|A0A087ZSU8_APIME SubName: Full=Uncharacterized protein {ECO:0000313|EnsemblMetazoa:GB41890-PA}; GN=LOC411276 OS=Apis mellifera	0.00560993	0.0144472	0.388306	1	1	DOWN
First_Contig851	2120	tr|F4WR02|F4WR02_ACREC:tr|F4WR02|F4WR02_ACREC RecName: Full=Ubiquitin carboxyl-terminal hydrolase {ECO:0000256|RuleBase:RU004435}; GN=G5I_08250 OS=octospinosus echinatior).	0.00577807	0.00561234	1.02953	1	1	UP
First_Contig852	1222	-	0.0209257	0.00995504	2.10202	1	1	UP
First_Contig854	1721	tr|E9IQ47|E9IQ47_SOLIN:tr|E9IQ47|E9IQ47_SOLIN SubName: Full=Putative uncharacterized protein {ECO:0000313|EMBL:EFZ17328.1}; GN=SINV_05368 OS=Solenopsis invicta	3.77407	3.73566	1.01028	1	1	UP
First_Contig855	647	-	2.71248	2.01731	1.34461	1	1	UP
First_Contig857	1427	tr|E2AX48|E2AX48_CAMFO:tr|E2AX48|E2AX48_CAMFO SubName: Full=Poly [ADP-ribose] polymerase 16 {ECO:0000313|EMBL:EFN61998.1}; GN=EAG_01751 OS=Camponotus floridanus	1e-05	0.00833788	0.00119934	1	1	DOWN
First_Contig858	860	tr|A0A022T7F9|A0A022T7F9_9HYME:tr|A0A022T7F9|A0A022T7F9_9HYME SubName: Full=Protein phosphatase 1 regulatory subunit 3C-B-like protein {ECO:0000313|EMBL:EZA46247.1}; GN=K425_1417 OS=Microplitis demolitor.	1e-05	0.0138351	0.000722801	1	1	DOWN
First_Contig859	1140	tr|A0A088AUM4|A0A088AUM4_APIME:tr|A0A088AUM4|A0A088AUM4_APIME SubName: Full=Uncharacterized protein {ECO:0000313|EnsemblMetazoa:GB55422-PA}; GN=LOC408673 OS=Apis mellifera	0.133425	0.343467	0.388465	1	1	DOWN
First_Contig86	4529	tr|A0A088AAU9|A0A088AAU9_APIME:tr|A0A088AAU9|A0A088AAU9_APIME SubName: Full=Uncharacterized protein {ECO:0000313|EnsemblMetazoa:GB48530-PA}; GN=LOC551566 OS=Apis mellifera	13.2057	11.0181	1.19855	0.699023	1	UP
First_Contig860	2503	tr|A0A026W7S2|A0A026W7S2_CERBI:tr|A0A026W7S2|A0A026W7S2_CERBI SubName: Full=Sphingosine-1-phosphate phosphatase {ECO:0000313|EMBL:EZA51089.1}; GN=X777_10377 OS=Cerapachys biroi	0.00480355	0.0187994	0.255515	1	1	DOWN
First_Contig861	1193	tr|V5I7E6|V5I7E6_ANOGL:tr|V5I7E6|V5I7E6_ANOGL SubName: Full=Zinc finger matrin-type protein {ECO:0000313|EMBL:JAB61896.1}; GN=ZMAT2 OS=Anoplophora glabripennis.	1e-05	0.0192722	0.000518881	1	1	DOWN
First_Contig862	2028	tr|E2A878|E2A878_CAMFO:tr|E2A878|E2A878_CAMFO SubName: Full=Contactin {ECO:0000313|EMBL:EFN70344.1}; GN=EAG_11127 OS=Camponotus floridanus	0.0267157	0.052277	0.511042	1	1	DOWN
First_Contig863	748	-	0.414665	0.269333	1.5396	1	1	UP
First_Contig864	878	tr|A0A067R082|A0A067R082_ZOONE:tr|A0A067R082|A0A067R082_ZOONE SubName: Full=Receptor-type tyrosine-protein phosphatase R {ECO:0000313|EMBL:KDR16083.1}; GN=L798_10097 OS=Zootermopsis nevadensis	0.0139516	1e-05	1395.16	1	1	UP
First_Contig866	1024	-	0.0117415	0.0356398	0.329448	1	1	DOWN
First_Contig867	3971	tr|E2C5Z7|E2C5Z7_HARSA:tr|E2C5Z7|E2C5Z7_HARSA SubName: Full=E3 ubiquitin-protein ligase UBR4 {ECO:0000313|EMBL:EFN76602.1}; GN=EAI_07136 OS=Harpegnathos saltator	0.0061655	1e-05	616.55	1	1	UP
First_Contig868	972	-	6.89097	5.27505	1.30633	0.788922	1	UP
First_Contig869	931	-	0.281257	0.608146	0.462482	1	1	DOWN
First_Contig87	2342	tr|K7IRH1|K7IRH1_NASVI:tr|K7IRH1|K7IRH1_NASVI SubName: Full=Uncharacterized protein {ECO:0000313|EnsemblMetazoa:NV11668-PA}; GN=unknown OS=Nasonia vitripennis	22.2508	20.8999	1.06464	0.764467	1	UP
First_Contig871	1113	tr|E2B149|E2B149_CAMFO:tr|E2B149|E2B149_CAMFO SubName: Full=WD repeat-containing protein 3 {ECO:0000313|EMBL:EFN60573.1}; GN=EAG_03744 OS=Camponotus floridanus	753.766	2763.59	0.272749	6.55891e-261	1.12488e-257	DOWN
First_Contig873	1444	tr|K7J390|K7J390_NASVI:tr|K7J390|K7J390_NASVI SubName: Full=Uncharacterized protein {ECO:0000313|EnsemblMetazoa:NV15821-PA}; GN=unknown OS=Nasonia vitripennis	4.23188	3.77476	1.1211	0.751988	1	UP
First_Contig874	1168	tr|E2A638|E2A638_CAMFO:tr|E2A638|E2A638_CAMFO SubName: Full=Ankyrin-2 {ECO:0000313|EMBL:EFN71097.1}; GN=EAG_06252 OS=Camponotus floridanus	0.0207815	1e-05	2078.15	1	1	UP
First_Contig875	2012	-	0.013461	0.0059136	2.27628	1	1	UP
First_Contig876	1670	tr|E2C0R3|E2C0R3_HARSA:tr|E2C0R3|E2C0R3_HARSA SubName: Full=Sugar transporter ERD6-like 8 {ECO:0000313|EMBL:EFN78457.1}; GN=EAI_13329 OS=Harpegnathos saltator	1e-05	0.0208922	0.000478648	1	1	DOWN
First_Contig878	699	-	0.469033	0.218988	2.14182	1	1	UP
First_Contig879	1055	-	1.00355	0.319728	3.13874	0.622005	1	UP
First_Contig88	1014	-	5.83326	4.28285	1.36201	0.772671	1	UP
First_Contig880	766	-	0.0156962	1e-05	1569.62	1	1	UP
First_Contig881	2040	tr|E2AJI0|E2AJI0_CAMFO:tr|E2AJI0|E2AJI0_CAMFO SubName: Full=Nicastrin {ECO:0000313|EMBL:EFN66375.1}; GN=EAG_07733 OS=Camponotus floridanus	1e-05	0.0108808	0.00091905	1	1	DOWN
First_Contig882	2352	tr|A0A088A747|A0A088A747_APIME:tr|A0A088A747|A0A088A747_APIME SubName: Full=Uncharacterized protein {ECO:0000313|EnsemblMetazoa:GB47159-PA}; GN=LOC412235 OS=Apis mellifera	0.0643985	0.0149476	4.30827	1	1	UP
First_Contig884	1360	-	0.0278094	1e-05	2780.94	1	1	UP
First_Contig885	1483	tr|K7J1K2|K7J1K2_NASVI:tr|K7J1K2|K7J1K2_NASVI SubName: Full=Uncharacterized protein {ECO:0000313|EnsemblMetazoa:NV15232-PA}; GN=LOC100115330 OS=Nasonia vitripennis	0.0247692	1e-05	2476.92	1	1	UP
First_Contig888	1371	-	1e-05	0.00867845	0.00115228	1	1	DOWN
First_Contig889	725	tr|E2C2J5|E2C2J5_HARSA:tr|E2C2J5|E2C2J5_HARSA SubName: Full=Esterase FE4 {ECO:0000313|EMBL:EFN77851.1}; GN=EAI_11759 OS=Harpegnathos saltator	0.0165838	0.0167794	0.988345	1	1	DOWN
First_Contig89	2927	tr|F4WN62|F4WN62_ACREC:tr|F4WN62|F4WN62_ACREC SubName: Full=Guanine nucleotide exchange factor for Rab3A {ECO:0000313|EMBL:EGI64331.1}; GN=G5I_07210 OS=octospinosus echinatior).	29.6243	24.1399	1.22719	0.5017	1	UP
First_Contig890	1024	-	0.0117415	0.0343329	0.341989	1	1	DOWN
First_Contig891	2076	tr|V9I9A9|V9I9A9_APICE:tr|V9I9A9|V9I9A9_APICE SubName: Full=Upstream-binding protein 1 {ECO:0000313|EMBL:AEY56924.1}; GN=ACCB00090.9 OS=Apis cerana	0.03074	0.011075	2.77561	1	1	UP
First_Contig893	1492	tr|A0A088AFQ2|A0A088AFQ2_APIME:tr|A0A088AFQ2|A0A088AFQ2_APIME SubName: Full=Uncharacterized protein {ECO:0000313|EnsemblMetazoa:GB50303-PA}; GN=LOC408836 OS=Apis mellifera	1e-05	0.00743541	0.00134492	1	1	DOWN
First_Contig896	1017	-	0.0120447	0.0228699	0.526664	1	1	DOWN
First_Contig898	728	-	0.0168262	1e-05	1682.62	1	1	UP
First_Contig899	2114	tr|F6Y8C3|F6Y8C3_CIOIN:tr|F6Y8C3|F6Y8C3_CIOIN SubName: Full=Uncharacterized protein {ECO:0000313|Ensembl:ENSCINP00000007371}; GN=nat10 OS=Ciona intestinalis	0.0064087	0.00575452	1.11368	1	1	UP
First_Contig9	597	-	1.01717	0.658091	1.54564	0.622005	1	UP
First_Contig90	5427	tr|E2BQI8|E2BQI8_HARSA:tr|E2BQI8|E2BQI8_HARSA SubName: Full=1-acyl-sn-glycerol-3-phosphate acyltransferase gamma {ECO:0000313|EMBL:EFN82046.1}; GN=EAI_09405 OS=Harpegnathos saltator	14.611	12.8932	1.13323	0.709068	1	UP
First_Contig900	750	tr|K7J186|K7J186_NASVI:tr|K7J186|K7J186_NASVI SubName: Full=Uncharacterized protein {ECO:0000313|EnsemblMetazoa:NV15117-PA}; GN=LOC100119024 OS=Nasonia vitripennis	4.01136	3.55667	1.12784	0.751988	1	UP
First_Contig902	969	tr|K7INC3|K7INC3_NASVI:tr|K7INC3|K7INC3_NASVI SubName: Full=Uncharacterized protein {ECO:0000313|EnsemblMetazoa:NV10563-PA}; GN=LOC100124268 OS=Nasonia vitripennis	1e-05	0.0122788	0.000814412	1	1	DOWN
First_Contig903	986	tr|K7ITX4|K7ITX4_NASVI:tr|K7ITX4|K7ITX4_NASVI SubName: Full=Uncharacterized protein {ECO:0000313|EnsemblMetazoa:NV12530-PA}; GN=LOC100118789 OS=Nasonia vitripennis	0.0756121	0.0244049	3.09823	1	1	UP
First_Contig904	1121	tr|K7IWW2|K7IWW2_NASVI:tr|K7IWW2|K7IWW2_NASVI SubName: Full=Uncharacterized protein {ECO:0000313|EnsemblMetazoa:NV13580-PA}; GN=LOC100121841 OS=Nasonia vitripennis	0.0676535	1e-05	6765.35	1	1	UP
First_Contig905	2642	-	0.018866	0.00419895	4.49303	1	1	UP
First_Contig907	2216	tr|W4WJY7|W4WJY7_ATTCE:tr|W4WJY7|W4WJY7_ATTCE SubName: Full=Uncharacterized protein {ECO:0000313|EnsemblMetazoa:ACEP19509-PA}; GN=unknown OS=Atta cephalotes	1e-05	0.00548965	0.00182161	1	1	DOWN
First_Contig908	1141	-	1e-05	0.00972272	0.00102852	1	1	DOWN
First_Contig91	3265	tr|A0A087ZZZ5|A0A087ZZZ5_APIME:tr|A0A087ZZZ5|A0A087ZZZ5_APIME SubName: Full=Uncharacterized protein {ECO:0000313|EnsemblMetazoa:GB44512-PA}; GN=LOC413935 OS=Apis mellifera	15.9602	20.991	0.760336	0.511879	1	DOWN
First_Contig910	1121	tr|K7IVF5|K7IVF5_NASVI:tr|K7IVF5|K7IVF5_NASVI SubName: Full=Uncharacterized protein {ECO:0000313|EnsemblMetazoa:NV13066-PA}; GN=LOC100113484 OS=Nasonia vitripennis	0.0448534	0.0419759	1.06855	1	1	UP
First_Contig911	1980	tr|A0A026W2R9|A0A026W2R9_CERBI:tr|A0A026W2R9|A0A026W2R9_CERBI SubName: Full=GPI mannosyltransferase {ECO:0000313|EMBL:EZA50380.1}; GN=X777_11191 OS=Cerapachys biroi	0.0129148	0.00600917	2.14918	1	1	UP
First_Contig912	937	tr|K7JG90|K7JG90_NASVI:tr|K7JG90|K7JG90_NASVI SubName: Full=Uncharacterized protein {ECO:0000313|EnsemblMetazoa:NV21186-PA}; GN=LOC100678768 OS=Nasonia vitripennis	1e-05	0.0256811	0.000389391	1	1	DOWN
First_Contig915	1697	tr|E9IBH9|E9IBH9_SOLIN:tr|E9IBH9|E9IBH9_SOLIN SubName: Full=Putative uncharacterized protein {ECO:0000313|EMBL:EFZ22181.1}; GN=SINV_13577 OS=Solenopsis invicta	0.0150685	0.061057	0.246794	1	1	DOWN
First_Contig917	1040	-	0.0115608	1e-05	1156.08	1	1	UP
First_Contig918	1232	-	0.0929563	0.0390637	2.37961	1	1	UP
First_Contig92	1555	tr|K7JC45|K7JC45_NASVI:tr|K7JC45|K7JC45_NASVI SubName: Full=Uncharacterized protein {ECO:0000313|EnsemblMetazoa:NV18989-PA}; GN=RKFNPFNFQH FNINYISLYV DGVQIPSKPL QPRFTALIIS RSDYDEGYTL OS=Nasonia vitripennis	5.26225	3.55003	1.48231	0.545645	1	UP
First_Contig920	1478	tr|E9IGX0|E9IGX0_SOLIN:tr|E9IGX0|E9IGX0_SOLIN SubName: Full=Putative uncharacterized protein {ECO:0000313|EMBL:EFZ20236.1}; GN=SINV_09194 OS=Solenopsis invicta	0.00813483	1e-05	813.483	1	1	UP
First_Contig922	1035	-	0.0118353	0.0551563	0.214577	1	1	DOWN
First_Contig923	2946	tr|E2B8Q3|E2B8Q3_HARSA:tr|E2B8Q3|E2B8Q3_HARSA RecName: Full=Polypeptide N-acetylgalactosaminyltransferase {ECO:0000256|RuleBase:RU361242}; GN=EAI_17213 OS=Harpegnathos saltator	0.900968	0.954787	0.943633	1	1	DOWN
First_Contig924	858	-	0.443483	0.149434	2.96775	1	1	UP
First_Contig925	938	tr|A0A022T6B9|A0A022T6B9_9HYME:tr|A0A022T6B9|A0A022T6B9_9HYME SubName: Full=Wee-like protein kinase-like protein {ECO:0000313|EMBL:EZA45995.1}; GN=K425_732 OS=Microplitis demolitor.	0.012818	1e-05	1281.8	1	1	UP
First_Contig926	1326	tr|W4WMQ3|W4WMQ3_ATTCE:tr|W4WMQ3|W4WMQ3_ATTCE SubName: Full=Uncharacterized protein {ECO:0000313|EnsemblMetazoa:ACEP20475-PA}; GN=unknown OS=Atta cephalotes	0.0194551	0.0257127	0.756636	1	1	DOWN
First_Contig927	967	-	4.86514	6.70235	0.725886	0.774501	1	DOWN
First_Contig929	1160	-	0.0876181	0.0303076	2.89096	1	1	UP
First_Contig93	5311	tr|K7JB36|K7JB36_NASVI:tr|K7JB36|K7JB36_NASVI SubName: Full=Uncharacterized protein {ECO:0000313|EnsemblMetazoa:NV18613-PA}; GN=unknown OS=Nasonia vitripennis	3.15438	1.76771	1.78445	0.449427	1	UP
First_Contig930	1727	tr|A0A087T2Y6|A0A087T2Y6_9ARAC:tr|A0A087T2Y6|A0A087T2Y6_9ARAC SubName: Full=Serine/threonine-protein phosphatase 2A regulatory subunit alpha isoform {ECO:0000313|EMBL:KFM59475.1}; GN=X975_26606 OS=Stegodyphus mimosarum.	0.00709294	1e-05	709.294	1	1	UP
First_Contig931	1857	tr|W4WC27|W4WC27_ATTCE:tr|W4WC27|W4WC27_ATTCE SubName: Full=Uncharacterized protein {ECO:0000313|EnsemblMetazoa:ACEP16749-PA}; GN=unknown OS=Atta cephalotes	1e-05	0.0064072	0.00156075	1	1	DOWN
First_Contig932	1666	tr|E2BPI8|E2BPI8_HARSA:tr|E2BPI8|E2BPI8_HARSA SubName: Full=Autocrine motility factor receptor, isoform 2 {ECO:0000313|EMBL:EFN82392.1}; GN=EAI_01534 OS=Harpegnathos saltator	0.00735265	0.00730196	1.00694	1	1	UP
First_Contig933	1640	tr|A0A087ZR22|A0A087ZR22_APIME:tr|A0A087ZR22|A0A087ZR22_APIME SubName: Full=Uncharacterized protein {ECO:0000313|EnsemblMetazoa:GB41225-PA}; GN=LOC410915 OS=Apis mellifera	0.00746921	0.041742	0.178938	1	1	DOWN
First_Contig934	893	tr|A0A026W7B2|A0A026W7B2_CERBI:tr|A0A026W7B2|A0A026W7B2_CERBI SubName: Full=Uncharacterized protein {ECO:0000313|EMBL:EZA50914.1}; GN=X777_10741 OS=Cerapachys biroi	0.404128	0.258401	1.56396	1	1	UP
First_Contig94	800	-	6.25083	7.38255	0.846704	1	1	DOWN
First_Contig95	6192	tr|K7JDY7|K7JDY7_NASVI:tr|K7JDY7|K7JDY7_NASVI SubName: Full=Uncharacterized protein {ECO:0000313|EnsemblMetazoa:NV20383-PA}; GN=unknown OS=Nasonia vitripennis	3.06123	2.87991	1.06296	0.724414	1	UP
First_Contig96	2077	tr|F4X1S2|F4X1S2_ACREC:tr|F4X1S2|F4X1S2_ACREC SubName: Full=Low-density lipoprotein receptor-related protein 2 {ECO:0000313|EMBL:EGI59579.1}; GN=G5I_12240 OS=octospinosus echinatior).	27.8374	18.2651	1.52408	0.190481	1	UP
First_Contig97	588	-	2.49016	2.48353	1.00267	1	1	UP
First_Contig98	2707	tr|B7S8P0|B7S8P0_9HYME:tr|B7S8P0|B7S8P0_9HYME SubName: Full=Integrase core domain-containing protein {ECO:0000313|EMBL:ACE75265.1}; GN=GFP_L5_0130 OS=Glyptapanteles flavicoxis.	1.32235	0.624499	2.11746	0.622005	1	UP
First_Contig99	9091	tr|A0A026WWU0|A0A026WWU0_CERBI:tr|A0A026WWU0|A0A026WWU0_CERBI SubName: Full=Equilibrative nucleoside transporter {ECO:0000313|EMBL:EZA60522.1}; GN=X777_14548 OS=Cerapachys biroi	6.21712	4.50173	1.38105	0.578078	1	UP
jiechu1_no_rRNA.1_(paired)_contig_1	8508	tr|E2B6Z7|E2B6Z7_HARSA:tr|E2B6Z7|E2B6Z7_HARSA SubName: Full=Calcineurin-binding protein cabin-1 {ECO:0000313|EMBL:EFN88539.1}; GN=EAI_03195 OS=Harpegnathos saltator	14.9864	12.6345	1.18615	0.709068	1	UP
jiechu1_no_rRNA.1_(paired)_contig_10	4528	tr|W8BRX3|W8BRX3_CERCA:tr|W8BRX3|W8BRX3_CERCA SubName: Full=Replicase polyprotein {ECO:0000313|EMBL:JAB99653.1}; GN=POLN OS=Ceratitis capitata	21501	43434.4	0.495021	0	0	DOWN
jiechu1_no_rRNA.1_(paired)_contig_100	1215	tr|A0A088ADY6|A0A088ADY6_APIME:tr|A0A088ADY6|A0A088ADY6_APIME SubName: Full=Uncharacterized protein {ECO:0000313|EnsemblMetazoa:GB49666-PA}; GN=LOC410294 OS=Apis mellifera	24.01	24.6401	0.974426	1	1	DOWN
jiechu1_no_rRNA.1_(paired)_contig_1000	4870	tr|W4W628|W4W628_ATTCE:tr|W4W628|W4W628_ATTCE SubName: Full=Uncharacterized protein {ECO:0000313|EnsemblMetazoa:ACEP14652-PA}; GN=unknown OS=Atta cephalotes	15.6257	11.5467	1.35327	0.455003	1	UP
jiechu1_no_rRNA.1_(paired)_contig_10000	323	-	0.816102	2.97139	0.274653	0.625048	1	DOWN
jiechu1_no_rRNA.1_(paired)_contig_10001	895	tr|E9CJS1|E9CJS1_CAPO3:tr|E9CJS1|E9CJS1_CAPO3 SubName: Full=Non-receptor protein kinase {ECO:0000313|EMBL:EFW46548.1}; GN=CAOG_08366 OS=Capsaspora owczarzaki	11.7964	12.8546	0.917678	1	1	DOWN
jiechu1_no_rRNA.1_(paired)_contig_10002	1298	tr|A0A026VSK6|A0A026VSK6_CERBI:tr|A0A026VSK6|A0A026VSK6_CERBI SubName: Full=Protein sarah {ECO:0000313|EMBL:EZA46753.1}; GN=X777_02014 OS=Cerapachys biroi	5.27227	4.4832	1.17601	0.772671	1	UP
jiechu1_no_rRNA.1_(paired)_contig_10003	476	-	2.00859	2.20588	0.910562	1	1	DOWN
jiechu1_no_rRNA.1_(paired)_contig_10004	2905	tr|A0A026WGB1|A0A026WGB1_CERBI:tr|A0A026WGB1|A0A026WGB1_CERBI RecName: Full=ATP-dependent DNA helicase PIF1 {ECO:0000256|HAMAP-Rule:MF_03176}; GN=PIF1 OS=Cerapachys biroi	6.82913	7.24773	0.942245	1	1	DOWN
jiechu1_no_rRNA.1_(paired)_contig_10005	361	tr|F4WC28|F4WC28_ACREC:tr|F4WC28|F4WC28_ACREC SubName: Full=Tetratricopeptide repeat protein 27 {ECO:0000313|EMBL:EGI68008.1}; GN=G5I_03100 OS=octospinosus echinatior).	21.8524	25.7699	0.847984	0.665951	1	DOWN
jiechu1_no_rRNA.1_(paired)_contig_10006	714	tr|V9IGZ6|V9IGZ6_APICE:tr|V9IGZ6|V9IGZ6_APICE SubName: Full=Protein suppressor of sable {ECO:0000313|EMBL:AEY60383.1}; GN=ACCB08558 OS=Apis cerana	1.48591	1.42023	1.04624	1	1	UP
jiechu1_no_rRNA.1_(paired)_contig_10007	965	tr|K7IML8|K7IML8_NASVI:tr|K7IML8|K7IML8_NASVI SubName: Full=Uncharacterized protein {ECO:0000313|EnsemblMetazoa:NV10303-PA}; GN=LOC100123829 OS=Nasonia vitripennis	7.8106	5.78511	1.35012	0.604441	1	UP
jiechu1_no_rRNA.1_(paired)_contig_10008	1027	tr|A7RTN4|A7RTN4_NEMVE:tr|A7RTN4|A7RTN4_NEMVE SubName: Full=Predicted protein {ECO:0000313|EMBL:EDO45297.1}; GN=v1g92881 OS=Nematostella vectensis	19.1805	9.23179	2.07766	0.0687621	1	UP
jiechu1_no_rRNA.1_(paired)_contig_10009	436	tr|A0A088A433|A0A088A433_APIME:tr|A0A088A433|A0A088A433_APIME SubName: Full=Uncharacterized protein {ECO:0000313|EnsemblMetazoa:GB46036-PA}; GN=LOC551087 OS=Apis mellifera	6.89647	6.43426	1.07183	1	1	UP
jiechu1_no_rRNA.1_(paired)_contig_1001	3219	tr|A0A022T842|A0A022T842_9HYME:tr|A0A022T842|A0A022T842_9HYME SubName: Full=Growth arrest-specific protein 8-like protein {ECO:0000313|EMBL:EZA46304.1}; GN=K425_1472 OS=Microplitis demolitor.	181.176	176.434	1.02688	0.711805	1	UP
jiechu1_no_rRNA.1_(paired)_contig_10010	3713	tr|A0A022T5V8|A0A022T5V8_9HYME:tr|A0A022T5V8|A0A022T5V8_9HYME SubName: Full=C2 domain-containing protein {ECO:0000313|EMBL:EZA46063.1}; GN=K425_270 OS=Microplitis demolitor.	11.3146	6.60914	1.71197	0.259585	1	UP
jiechu1_no_rRNA.1_(paired)_contig_10011	1641	tr|E9J841|E9J841_SOLIN:tr|E9J841|E9J841_SOLIN SubName: Full=Putative uncharacterized protein {ECO:0000313|EMBL:EFZ11018.1}; GN=SINV_13253 OS=Solenopsis invicta	6.60673	8.81039	0.749879	0.80372	1	DOWN
jiechu1_no_rRNA.1_(paired)_contig_10012	1847	tr|A0A088ANE0|A0A088ANE0_APIME:tr|A0A088ANE0|A0A088ANE0_APIME SubName: Full=Uncharacterized protein {ECO:0000313|EnsemblMetazoa:GB53126-PA}; GN=LOC411054 OS=Apis mellifera	16.2356	7.83941	2.07102	0.0734057	1	UP
jiechu1_no_rRNA.1_(paired)_contig_10013	574	-	1.1002	1.09283	1.00674	1	1	UP
jiechu1_no_rRNA.1_(paired)_contig_10014	989	tr|A0A088ATS1|A0A088ATS1_APIME:tr|A0A088ATS1|A0A088ATS1_APIME SubName: Full=Uncharacterized protein {ECO:0000313|EnsemblMetazoa:GB55101-PA}; GN=LOC551200 OS=Apis mellifera	11.4205	12.4364	0.918317	1	1	DOWN
jiechu1_no_rRNA.1_(paired)_contig_10015	1977	tr|A0A088A7Q7|A0A088A7Q7_APIME:tr|A0A088A7Q7|A0A088A7Q7_APIME SubName: Full=Uncharacterized protein {ECO:0000313|EnsemblMetazoa:GB47383-PA}; GN=PRPF4 OS=Apis mellifera	6.99804	9.44944	0.740577	0.629249	1	DOWN
jiechu1_no_rRNA.1_(paired)_contig_10016	1272	tr|A0A087ZNU8|A0A087ZNU8_APIME:tr|A0A087ZNU8|A0A087ZNU8_APIME SubName: Full=Uncharacterized protein {ECO:0000313|EnsemblMetazoa:GB40407-PA}; GN=Ame.17525 OS=Apis mellifera	2.13875	2.42951	0.880321	1	1	DOWN
jiechu1_no_rRNA.1_(paired)_contig_10017	524	-	0.160616	0.0232158	6.91841	1	1	UP
jiechu1_no_rRNA.1_(paired)_contig_10018	591	tr|A0A088AS02|A0A088AS02_APIME:tr|A0A088AS02|A0A088AS02_APIME SubName: Full=Uncharacterized protein {ECO:0000313|EnsemblMetazoa:GB54450-PA}; GN=LOC100578784 OS=Apis mellifera	5.60358	7.09601	0.789681	0.790621	1	DOWN
jiechu1_no_rRNA.1_(paired)_contig_10019	365	tr|K7J8Q3|K7J8Q3_NASVI:tr|K7J8Q3|K7J8Q3_NASVI SubName: Full=Uncharacterized protein {ECO:0000313|EnsemblMetazoa:NV17769-PA}; GN=LOC100117276 OS=Nasonia vitripennis	38.8626	31.3184	1.24089	0.406855	1	UP
jiechu1_no_rRNA.1_(paired)_contig_1002	817	-	206.023	195.76	1.05242	0.485822	1	UP
jiechu1_no_rRNA.1_(paired)_contig_10020	1760	tr|A0A088AB95|A0A088AB95_APIME:tr|A0A088AB95|A0A088AB95_APIME SubName: Full=Uncharacterized protein {ECO:0000313|EnsemblMetazoa:GB48683-PA}; GN=LOC724349 OS=Apis mellifera	6.14619	6.76467	0.908573	1	1	DOWN
jiechu1_no_rRNA.1_(paired)_contig_10021	491	-	1.35816	1.33255	1.01922	1	1	UP
jiechu1_no_rRNA.1_(paired)_contig_10022	2800	tr|K7IZ23|K7IZ23_NASVI:tr|K7IZ23|K7IZ23_NASVI SubName: Full=Uncharacterized protein {ECO:0000313|EnsemblMetazoa:NV14351-PA}; GN=unknown OS=Nasonia vitripennis	4.06354	3.14159	1.29347	0.751988	1	UP
jiechu1_no_rRNA.1_(paired)_contig_10023	310	-	3.41484	1.67153	2.04295	0.449427	1	UP
jiechu1_no_rRNA.1_(paired)_contig_10024	478	-	3.10681	1.84449	1.68437	0.449427	1	UP
jiechu1_no_rRNA.1_(paired)_contig_10025	1016	-	5.44917	3.63036	1.501	0.545645	1	UP
jiechu1_no_rRNA.1_(paired)_contig_10026	550	-	0.785209	0.550793	1.4256	1	1	UP
jiechu1_no_rRNA.1_(paired)_contig_10027	507	-	21.6556	17.8342	1.21428	0.529906	1	UP
jiechu1_no_rRNA.1_(paired)_contig_10028	325	-	1.09569	0.978537	1.11972	0.622005	1	UP
jiechu1_no_rRNA.1_(paired)_contig_10029	2805	-	1.47109	0.886297	1.65982	0.622005	1	UP
jiechu1_no_rRNA.1_(paired)_contig_10030	517	-	4.17209	5.79972	0.719361	1	1	DOWN
jiechu1_no_rRNA.1_(paired)_contig_10031	362	-	15.8213	104.965	0.15073	3.98872e-17	9.02087e-15	DOWN
jiechu1_no_rRNA.1_(paired)_contig_10033	1077	-	5.20635	4.51825	1.15229	0.772671	1	UP
jiechu1_no_rRNA.1_(paired)_contig_10034	418	tr|E2AE92|E2AE92_CAMFO:tr|E2AE92|E2AE92_CAMFO SubName: Full=Lymphoid-specific helicase {ECO:0000313|EMBL:EFN68325.1}; GN=EAG_13236 OS=Camponotus floridanus	5.84193	8.08591	0.722483	0.607415	1	DOWN
jiechu1_no_rRNA.1_(paired)_contig_10035	1040	tr|K7JGD6|K7JGD6_NASVI:tr|K7JGD6|K7JGD6_NASVI SubName: Full=Uncharacterized protein {ECO:0000313|EnsemblMetazoa:NV21232-PA}; GN=unknown OS=Nasonia vitripennis	4.19201	246.057	0.0170368	1.44501e-65	8.14769e-63	DOWN
jiechu1_no_rRNA.1_(paired)_contig_10036	638	-	3.92257	1.13895	3.44403	0.449427	1	UP
jiechu1_no_rRNA.1_(paired)_contig_10037	1552	-	1.27575	1.18778	1.07406	1	1	UP
jiechu1_no_rRNA.1_(paired)_contig_10038	1987	tr|A0A088A3M0|A0A088A3M0_APIME:tr|A0A088A3M0|A0A088A3M0_APIME SubName: Full=Uncharacterized protein {ECO:0000313|EnsemblMetazoa:GB45863-PA}; GN=LOC413713 OS=Apis mellifera	13.2823	13.0978	1.01408	1	1	UP
jiechu1_no_rRNA.1_(paired)_contig_10039	311	-	2.40019	3.50386	0.685014	1	1	DOWN
jiechu1_no_rRNA.1_(paired)_contig_1004	6015	tr|F4W9S8|F4W9S8_ACREC:tr|F4W9S8|F4W9S8_ACREC SubName: Full=Protein slit {ECO:0000313|EMBL:EGI69064.1}; GN=G5I_02235 OS=octospinosus echinatior).	28.3473	20.347	1.3932	0.259339	1	UP
jiechu1_no_rRNA.1_(paired)_contig_10040	529	-	6.39006	2.29392	2.78565	0.222924	1	UP
jiechu1_no_rRNA.1_(paired)_contig_10041	968	-	2.24945	1.41549	1.58917	0.685024	1	UP
jiechu1_no_rRNA.1_(paired)_contig_10042	742	-	2.61363	1.29328	2.02093	0.685024	1	UP
jiechu1_no_rRNA.1_(paired)_contig_10043	419	-	1.42534	0.919219	1.5506	0.622005	1	UP
jiechu1_no_rRNA.1_(paired)_contig_10044	589	-	0.484692	0.569518	0.851057	1	1	DOWN
jiechu1_no_rRNA.1_(paired)_contig_10045	456	tr|W4ZCH3|W4ZCH3_STRPU:tr|W4ZCH3|W4ZCH3_STRPU SubName: Full=Uncharacterized protein {ECO:0000313|EnsemblMetazoa:SPU_025859-tr}; GN=Sp-Fbxl16 OS=Strongylocentrotus purpuratus	12.3862	14.0334	0.882625	0.850688	1	DOWN
jiechu1_no_rRNA.1_(paired)_contig_10046	1280	-	21.4398	15.8911	1.34917	0.333453	1	UP
jiechu1_no_rRNA.1_(paired)_contig_10047	1244	tr|E2B3S2|E2B3S2_HARSA:tr|E2B3S2|E2B3S2_HARSA SubName: Full=Muskelin {ECO:0000313|EMBL:EFN89659.1}; GN=EAI_10618 OS=Harpegnathos saltator	13.9581	12.7343	1.0961	0.849476	1	UP
jiechu1_no_rRNA.1_(paired)_contig_10048	939	-	6.14561	3.29309	1.86621	0.383959	1	UP
jiechu1_no_rRNA.1_(paired)_contig_10049	1448	tr|K7ILV1|K7ILV1_NASVI:tr|K7ILV1|K7ILV1_NASVI SubName: Full=Uncharacterized protein {ECO:0000313|EnsemblMetazoa:NV10036-PA}; GN=LOC100118651 OS=Nasonia vitripennis	5.51923	5.83746	0.945485	1	1	DOWN
jiechu1_no_rRNA.1_(paired)_contig_1005	1955	tr|E2BLZ6|E2BLZ6_HARSA:tr|E2BLZ6|E2BLZ6_HARSA RecName: Full=Importin subunit alpha {ECO:0000256|PIRNR:PIRNR005673}; GN=EAI_06410 OS=Harpegnathos saltator	56.4813	50.2617	1.12374	0.563905	1	UP
jiechu1_no_rRNA.1_(paired)_contig_10050	969	tr|A0A088AQ38|A0A088AQ38_APIME:tr|A0A088AQ38|A0A088AQ38_APIME SubName: Full=Uncharacterized protein {ECO:0000313|EnsemblMetazoa:GB53753-PA}; GN=LOC726158 OS=Apis mellifera	3.48647	0.718113	4.85505	0.215036	1	UP
jiechu1_no_rRNA.1_(paired)_contig_10051	467	tr|K7IVN9|K7IVN9_NASVI:tr|K7IVN9|K7IVN9_NASVI SubName: Full=Uncharacterized protein {ECO:0000313|EnsemblMetazoa:NV13150-PA}; GN=LOC100118496 OS=Nasonia vitripennis	0.957439	0.257042	3.72484	1	1	UP
jiechu1_no_rRNA.1_(paired)_contig_10052	1032	-	0.109917	0.183421	0.599259	1	1	DOWN
jiechu1_no_rRNA.1_(paired)_contig_10053	737	tr|W4WTR4|W4WTR4_ATTCE:tr|W4WTR4|W4WTR4_ATTCE SubName: Full=Uncharacterized protein {ECO:0000313|EnsemblMetazoa:ACEP22583-PA}; GN=unknown OS=Atta cephalotes	0.451445	0.129147	3.49559	1	1	UP
jiechu1_no_rRNA.1_(paired)_contig_10054	305	-	1.87126	1.85324	1.00972	1	1	UP
jiechu1_no_rRNA.1_(paired)_contig_10055	5301	tr|A0A087ZMT5|A0A087ZMT5_APIME:tr|A0A087ZMT5|A0A087ZMT5_APIME SubName: Full=Uncharacterized protein {ECO:0000313|EnsemblMetazoa:GB40028-PA}; GN=spel1 OS=Apis mellifera	5.73313	5.34985	1.07164	1	1	UP
jiechu1_no_rRNA.1_(paired)_contig_10056	1395	tr|K7JNH6|K7JNH6_NASVI:tr|K7JNH6|K7JNH6_NASVI SubName: Full=Uncharacterized protein {ECO:0000313|EnsemblMetazoa:NV23722-PA}; GN=LOC100679922 OS=Nasonia vitripennis	0.367645	0.21265	1.72888	1	1	UP
jiechu1_no_rRNA.1_(paired)_contig_10057	731	tr|A0A087ZXX4|A0A087ZXX4_APIME:tr|A0A087ZXX4|A0A087ZXX4_APIME SubName: Full=Uncharacterized protein {ECO:0000313|EnsemblMetazoa:GB43743-PA}; GN=LOC412623 OS=Apis mellifera	12.6046	10.5253	1.19755	0.687863	1	UP
jiechu1_no_rRNA.1_(paired)_contig_10058	506	-	16.0422	11.1209	1.44253	0.358139	1	UP
jiechu1_no_rRNA.1_(paired)_contig_10059	1453	tr|D6WT87|D6WT87_TRICA:tr|D6WT87|D6WT87_TRICA RecName: Full=Protein kinase C {ECO:0000256|PIRNR:PIRNR000551}; GN=TcasGA2_TC008637 OS=Tribolium castaneum	9.91626	7.1449	1.38788	0.645101	1	UP
jiechu1_no_rRNA.1_(paired)_contig_1006	2054	tr|Q4PP77|Q4PP77_LYSTE:tr|Q4PP77|Q4PP77_LYSTE SubName: Full=Delta-9 desaturase 3 {ECO:0000313|EMBL:AAY63991.1}; GN=unknown OS=Lysiphlebus testaceipes	241.965	37.3237	6.48287	2.55492e-38	1.01118e-35	UP
jiechu1_no_rRNA.1_(paired)_contig_10060	1099	-	1.78292	1.46821	1.21435	1	1	UP
jiechu1_no_rRNA.1_(paired)_contig_10061	591	tr|F4WIF1|F4WIF1_ACREC:tr|F4WIF1|F4WIF1_ACREC SubName: Full=Fatty acid synthase {ECO:0000313|EMBL:EGI66082.1}; GN=G5I_05475 OS=octospinosus echinatior).	0.252987	0.058142	4.3512	1	1	UP
jiechu1_no_rRNA.1_(paired)_contig_10062	2475	tr|A0A087ZTQ1|A0A087ZTQ1_APIME:tr|A0A087ZTQ1|A0A087ZTQ1_APIME SubName: Full=Uncharacterized protein {ECO:0000313|EnsemblMetazoa:GB42205-PA}; GN=LOC724413 OS=Apis mellifera	7.08477	7.83969	0.903705	1	1	DOWN
jiechu1_no_rRNA.1_(paired)_contig_10063	431	-	0.978776	0.875286	1.11824	1	1	UP
jiechu1_no_rRNA.1_(paired)_contig_10064	1864	tr|A0A087ZR13|A0A087ZR13_APIME:tr|A0A087ZR13|A0A087ZR13_APIME SubName: Full=Uncharacterized protein {ECO:0000313|EnsemblMetazoa:GB41215-PA}; GN=LOC100578040 OS=Apis mellifera	2.20233	1.78543	1.2335	0.685024	1	UP
jiechu1_no_rRNA.1_(paired)_contig_10065	683	tr|K7ISU9|K7ISU9_NASVI:tr|K7ISU9|K7ISU9_NASVI SubName: Full=Uncharacterized protein {ECO:0000313|EnsemblMetazoa:NV12149-PA}; GN=LOC100118377 OS=Nasonia vitripennis	13.3388	13.6802	0.975043	1	1	DOWN
jiechu1_no_rRNA.1_(paired)_contig_10066	1510	tr|E9IQR5|E9IQR5_SOLIN:tr|E9IQR5|E9IQR5_SOLIN SubName: Full=Putative uncharacterized protein {ECO:0000313|EMBL:EFZ17072.1}; GN=SINV_04997 OS=Solenopsis invicta	1.94597	0.935462	2.08022	0.622005	1	UP
jiechu1_no_rRNA.1_(paired)_contig_10067	2183	tr|E2C9F4|E2C9F4_HARSA:tr|E2C9F4|E2C9F4_HARSA SubName: Full=Organic cation transporter protein {ECO:0000313|EMBL:EFN75432.1}; GN=EAI_07607 OS=Harpegnathos saltator	8.23285	6.78573	1.21326	0.626417	1	UP
jiechu1_no_rRNA.1_(paired)_contig_10068	1298	tr|A0A087ZZA2|A0A087ZZA2_APIME:tr|A0A087ZZA2|A0A087ZZA2_APIME SubName: Full=Uncharacterized protein {ECO:0000313|EnsemblMetazoa:GB44254-PA}; GN=LOC411586 OS=Apis mellifera	3.04893	3.17838	0.959272	1	1	DOWN
jiechu1_no_rRNA.1_(paired)_contig_10069	2017	tr|F4WWQ8|F4WWQ8_ACREC:tr|F4WWQ8|F4WWQ8_ACREC SubName: Full=Monocarboxylate transporter 8 {ECO:0000313|EMBL:EGI61380.1}; GN=G5I_10378 OS=octospinosus echinatior).	7.91526	3.9901	1.98372	0.263125	1	UP
jiechu1_no_rRNA.1_(paired)_contig_1007	655	tr|W4X5B2|W4X5B2_ATTCE:tr|W4X5B2|W4X5B2_ATTCE SubName: Full=Uncharacterized protein {ECO:0000313|EnsemblMetazoa:ACEP26618-PA}; GN=unknown OS=Atta cephalotes	97.8655	68.1065	1.43695	0.0201382	0.833072	UP
jiechu1_no_rRNA.1_(paired)_contig_10070	496	tr|A0A034VZ32|A0A034VZ32_BACDO:tr|A0A034VZ32|A0A034VZ32_BACDO SubName: Full=Guanine nucleotide-binding protein subunit beta-like protein {ECO:0000313|EMBL:JAC48571.1}; GN=GBLP OS=Bactrocera dorsalis	8.8974	15.5709	0.571412	0.229897	1	DOWN
jiechu1_no_rRNA.1_(paired)_contig_10071	318	-	6.73584	5.06342	1.33029	0.788922	1	UP
jiechu1_no_rRNA.1_(paired)_contig_10072	336	-	2.20944	1.04169	2.12102	0.685024	1	UP
jiechu1_no_rRNA.1_(paired)_contig_10073	1133	tr|W4WCL6|W4WCL6_ATTCE:tr|W4WCL6|W4WCL6_ATTCE SubName: Full=Uncharacterized protein {ECO:0000313|EnsemblMetazoa:ACEP16937-PA}; GN=unknown OS=Atta cephalotes	5.85079	8.79986	0.664873	0.607415	1	DOWN
jiechu1_no_rRNA.1_(paired)_contig_10074	519	tr|A0A087ZVE3|A0A087ZVE3_APIME:tr|A0A087ZVE3|A0A087ZVE3_APIME SubName: Full=Uncharacterized protein {ECO:0000313|EnsemblMetazoa:GB42824-PA}; GN=LOC724937 OS=Apis mellifera	3.48927	2.29719	1.51893	0.724414	1	UP
jiechu1_no_rRNA.1_(paired)_contig_10075	2504	tr|A0A026W7Q6|A0A026W7Q6_CERBI:tr|A0A026W7Q6|A0A026W7Q6_CERBI SubName: Full=Coiled-coil domain-containing protein {ECO:0000313|EMBL:EZA52090.1}; GN=X777_09098 OS=Cerapachys biroi	2.39151	1.59555	1.49886	0.685024	1	UP
jiechu1_no_rRNA.1_(paired)_contig_10076	1395	tr|A0A087ZZD5|A0A087ZZD5_APIME:tr|A0A087ZZD5|A0A087ZZD5_APIME SubName: Full=Uncharacterized protein {ECO:0000313|EnsemblMetazoa:GB44293-PA}; GN=LOC552605 OS=Apis mellifera	6.55158	8.09357	0.80948	0.80372	1	DOWN
jiechu1_no_rRNA.1_(paired)_contig_10077	351	tr|W4WS04|W4WS04_ATTCE:tr|W4WS04|W4WS04_ATTCE SubName: Full=Uncharacterized protein {ECO:0000313|EnsemblMetazoa:ACEP21974-PA}; GN=unknown OS=Atta cephalotes	2.55323	8.02442	0.318182	0.146151	1	DOWN
jiechu1_no_rRNA.1_(paired)_contig_10078	2077	tr|A0A022T6C7|A0A022T6C7_9HYME:tr|A0A022T6C7|A0A022T6C7_9HYME SubName: Full=DnaJ domain-containing protein-2 {ECO:0000313|EMBL:EZA45624.1}; GN=K425_436 OS=Microplitis demolitor.	2.34948	1.67125	1.40582	0.685024	1	UP
jiechu1_no_rRNA.1_(paired)_contig_10079	1984	tr|E2BPL6|E2BPL6_HARSA:tr|E2BPL6|E2BPL6_HARSA SubName: Full=FYVE, RhoGEF and PH domain-containing protein 4 {ECO:0000313|EMBL:EFN82420.1}; GN=EAI_01563 OS=Harpegnathos saltator	6.0784	4.40977	1.37839	0.578078	1	UP
jiechu1_no_rRNA.1_(paired)_contig_1008	6005	tr|W4WPW9|W4WPW9_ATTCE:tr|W4WPW9|W4WPW9_ATTCE SubName: Full=Uncharacterized protein {ECO:0000313|EnsemblMetazoa:ACEP21241-PA}; GN=unknown OS=Atta cephalotes	15.2945	11.5914	1.31947	0.455003	1	UP
jiechu1_no_rRNA.1_(paired)_contig_10080	981	-	0.875883	0.35815	2.44558	1	1	UP
jiechu1_no_rRNA.1_(paired)_contig_10081	1606	-	2.60073	1.27186	2.04482	0.685024	1	UP
jiechu1_no_rRNA.1_(paired)_contig_10082	1826	tr|E2ACU0|E2ACU0_CAMFO:tr|E2ACU0|E2ACU0_CAMFO SubName: Full=Transmembrane protein 222 {ECO:0000313|EMBL:EFN68738.1}; GN=EAG_14664 OS=Camponotus floridanus	18.0435	18.3522	0.983177	1	1	DOWN
jiechu1_no_rRNA.1_(paired)_contig_10083	1598	tr|A0A026WSZ1|A0A026WSZ1_CERBI:tr|A0A026WSZ1|A0A026WSZ1_CERBI RecName: Full=Alpha-amylase {ECO:0000256|RuleBase:RU361134}; GN=X777_14965 OS=Cerapachys biroi	13.0972	9.86802	1.32723	0.420938	1	UP
jiechu1_no_rRNA.1_(paired)_contig_10085	1971	tr|A0A088AD34|A0A088AD34_APIME:tr|A0A088AD34|A0A088AD34_APIME SubName: Full=Uncharacterized protein {ECO:0000313|EnsemblMetazoa:GB49355-PA}; GN=LOC100576266 OS=Apis mellifera	14.8113	11.6443	1.27198	0.568785	1	UP
jiechu1_no_rRNA.1_(paired)_contig_10087	443	tr|A0A088A6E8|A0A088A6E8_APIME:tr|A0A088A6E8|A0A088A6E8_APIME SubName: Full=Uncharacterized protein {ECO:0000313|EnsemblMetazoa:GB46894-PA}; GN=LOC412159 OS=Apis mellifera	3.65986	3.28029	1.11571	1	1	UP
jiechu1_no_rRNA.1_(paired)_contig_10088	2712	tr|E2C0W7|E2C0W7_HARSA:tr|E2C0W7|E2C0W7_HARSA SubName: Full=Putative uncharacterized protein {ECO:0000313|EMBL:EFN78403.1}; GN=EAI_13672 OS=Harpegnathos saltator	1.84245	2.0333	0.906138	1	1	DOWN
jiechu1_no_rRNA.1_(paired)_contig_10089	494	-	4.24465	4.56248	0.930338	1	1	DOWN
jiechu1_no_rRNA.1_(paired)_contig_1009	1282	-	1086.76	411.181	2.64303	6.62484e-73	4.26071e-70	UP
jiechu1_no_rRNA.1_(paired)_contig_10090	316	tr|J9KDK6|J9KDK6_ACYPI:tr|J9KDK6|J9KDK6_ACYPI SubName: Full=Uncharacterized protein {ECO:0000313|EnsemblMetazoa:ACYPI21131-PA}; GN=LOC100574134 OS=Acyrthosiphon pisum	0.903072	1.15028	0.785087	1	1	DOWN
jiechu1_no_rRNA.1_(paired)_contig_10091	955	tr|C3YAB1|C3YAB1_BRAFL:tr|C3YAB1|C3YAB1_BRAFL SubName: Full=Putative uncharacterized protein {ECO:0000313|EMBL:EEN62659.1}; GN=BRAFLDRAFT_91741 OS=Branchiostoma floridae	0.991627	1.12076	0.884781	1	1	DOWN
jiechu1_no_rRNA.1_(paired)_contig_10092	426	-	1.63319	1.29704	1.25916	1	1	UP
jiechu1_no_rRNA.1_(paired)_contig_10093	1800	tr|E9IL30|E9IL30_SOLIN:tr|E9IL30|E9IL30_SOLIN SubName: Full=Putative uncharacterized protein {ECO:0000313|EMBL:EFZ18721.1}; GN=SINV_05105 OS=Solenopsis invicta	3.79187	5.42252	0.699283	0.753985	1	DOWN
jiechu1_no_rRNA.1_(paired)_contig_10094	301	tr|A0A088A6E8|A0A088A6E8_APIME:tr|A0A088A6E8|A0A088A6E8_APIME SubName: Full=Uncharacterized protein {ECO:0000313|EnsemblMetazoa:GB46894-PA}; GN=LOC412159 OS=Apis mellifera	28.2037	37.1795	0.758583	0.329471	1	DOWN
jiechu1_no_rRNA.1_(paired)_contig_10095	560	-	61.2869	75.0736	0.816357	0.306984	1	DOWN
jiechu1_no_rRNA.1_(paired)_contig_10096	343	tr|E2B676|E2B676_HARSA:tr|E2B676|E2B676_HARSA SubName: Full=Putative uncharacterized protein {ECO:0000313|EMBL:EFN88769.1}; GN=EAI_13009 OS=Harpegnathos saltator	9.90558	2.70222	3.66572	0.0554991	1	UP
jiechu1_no_rRNA.1_(paired)_contig_10097	1017	tr|A0A022T409|A0A022T409_9HYME:tr|A0A022T409|A0A022T409_9HYME SubName: Full=Translation initiation factor-3 (IF3), putative {ECO:0000313|EMBL:EZA45346.1}; GN=K425_1222 OS=Microplitis demolitor.	12.6387	9.20604	1.37287	0.538252	1	UP
jiechu1_no_rRNA.1_(paired)_contig_10098	559	tr|T1KXM5|T1KXM5_TETUR:tr|T1KXM5|T1KXM5_TETUR SubName: Full=Uncharacterized protein {ECO:0000313|EnsemblMetazoa:tetur26g00700.1}; GN=unknown OS=Tetranychus urticae	12.5547	7.14687	1.75667	0.282685	1	UP
jiechu1_no_rRNA.1_(paired)_contig_10099	648	-	12.0225	7.82598	1.53623	0.282685	1	UP
jiechu1_no_rRNA.1_(paired)_contig_101	2446	tr|A0A022T2G0|A0A022T2G0_9HYME:tr|A0A022T2G0|A0A022T2G0_9HYME SubName: Full=Serine protease-like protein {ECO:0000313|EMBL:EZA44771.1}; GN=K425_13 OS=Microplitis demolitor.	284.736	130.632	2.17969	6.83725e-15	1.37282e-12	UP
jiechu1_no_rRNA.1_(paired)_contig_1010	1481	tr|K7J6N9|K7J6N9_NASVI:tr|K7J6N9|K7J6N9_NASVI SubName: Full=Uncharacterized protein {ECO:0000313|EnsemblMetazoa:NV17042-PA}; GN=LOC100119293 OS=Nasonia vitripennis	16.384	12.6819	1.29191	0.469954	1	UP
jiechu1_no_rRNA.1_(paired)_contig_10100	1453	tr|A0A067XL24|A0A067XL24_COTVE:tr|A0A067XL24|A0A067XL24_COTVE SubName: Full=TSVP-SEP protein {ECO:0000313|EMBL:AGI44422.1}; GN=EFSTTPSPEP PLRNTSYGPL LAPNCGQSNG OS=Cotesia vestalis	12.0525	6.31493	1.90857	0.185946	1	UP
jiechu1_no_rRNA.1_(paired)_contig_10101	640	-	10660.6	15354.7	0.694288	8.56438e-175	1.25899e-171	DOWN
jiechu1_no_rRNA.1_(paired)_contig_10102	1400	tr|F2X021|F2X021_9NEOP:tr|F2X021|F2X021_9NEOP SubName: Full=Reverse transcriptase {ECO:0000313|EMBL:ADZ95996.1}; GN=unknown OS=Triuncina brunnea.	0.170798	0.679135	0.251494	1	1	DOWN
jiechu1_no_rRNA.1_(paired)_contig_10103	792	tr|A0A088A7M7|A0A088A7M7_APIME:tr|A0A088A7M7|A0A088A7M7_APIME SubName: Full=Uncharacterized protein {ECO:0000313|EnsemblMetazoa:GB47351-PA}; GN=unknown OS=Apis mellifera	9.11856	8.80006	1.03619	0.822487	1	UP
jiechu1_no_rRNA.1_(paired)_contig_10104	1370	tr|E9ILI0|E9ILI0_SOLIN:tr|E9ILI0|E9ILI0_SOLIN SubName: Full=Putative uncharacterized protein {ECO:0000313|EMBL:EFZ18573.1}; GN=SINV_14906 OS=Solenopsis invicta	1.30155	1.27278	1.0226	1	1	UP
jiechu1_no_rRNA.1_(paired)_contig_10105	916	-	0.617244	0.241262	2.5584	1	1	UP
jiechu1_no_rRNA.1_(paired)_contig_10106	340	-	17.7146	21.1144	0.838978	0.636263	1	DOWN
jiechu1_no_rRNA.1_(paired)_contig_10107	402	-	0.128276	0.0828121	1.549	1	1	UP
jiechu1_no_rRNA.1_(paired)_contig_10109	2433	tr|K7J756|K7J756_NASVI:tr|K7J756|K7J756_NASVI SubName: Full=Uncharacterized protein {ECO:0000313|EnsemblMetazoa:NV17211-PA}; GN=CCE-B2 OS=Nasonia vitripennis	5.24908	13.5773	0.386608	0.11555	1	DOWN
jiechu1_no_rRNA.1_(paired)_contig_1011	6475	tr|A0A088AK81|A0A088AK81_APIME:tr|A0A088AK81|A0A088AK81_APIME SubName: Full=Uncharacterized protein {ECO:0000313|EnsemblMetazoa:GB51962-PA}; GN=LOC726524 OS=Apis mellifera	89.4184	93.3999	0.957372	0.882898	1	DOWN
jiechu1_no_rRNA.1_(paired)_contig_10110	1524	tr|A0A026W1Z0|A0A026W1Z0_CERBI:tr|A0A026W1Z0|A0A026W1Z0_CERBI SubName: Full=Putative inorganic phosphate cotransporter {ECO:0000313|EMBL:EZA50048.1}; GN=X777_11712 OS=Cerapachys biroi	4.61605	3.26458	1.41398	0.751988	1	UP
jiechu1_no_rRNA.1_(paired)_contig_10111	2844	tr|X1X0L6|X1X0L6_ACYPI:tr|X1X0L6|X1X0L6_ACYPI SubName: Full=Uncharacterized protein {ECO:0000313|EnsemblMetazoa:ACYPI071890-PA}; GN=LOC100160267 OS=Acyrthosiphon pisum	3.78988	1.5618	2.42661	0.449427	1	UP
jiechu1_no_rRNA.1_(paired)_contig_10112	554	tr|X1X0L6|X1X0L6_ACYPI:tr|X1X0L6|X1X0L6_ACYPI SubName: Full=Uncharacterized protein {ECO:0000313|EnsemblMetazoa:ACYPI071890-PA}; GN=LOC100160267 OS=Acyrthosiphon pisum	1.10546	0.650353	1.69978	0.622005	1	UP
jiechu1_no_rRNA.1_(paired)_contig_10113	1766	tr|A0A026WUC3|A0A026WUC3_CERBI:tr|A0A026WUC3|A0A026WUC3_CERBI SubName: Full=NGFI-A-binding protein-like protein {ECO:0000313|EMBL:EZA58699.1}; GN=X777_14868 OS=Cerapachys biroi	13.1166	20.1704	0.650293	0.311049	1	DOWN
jiechu1_no_rRNA.1_(paired)_contig_10114	1538	tr|E2C8J6|E2C8J6_HARSA:tr|E2C8J6|E2C8J6_HARSA RecName: Full=Ubiquitin carboxyl-terminal hydrolase {ECO:0000256|RuleBase:RU004435}; GN=EAI_09728 OS=Harpegnathos saltator	32.3517	24.9714	1.29555	0.294583	1	UP
jiechu1_no_rRNA.1_(paired)_contig_10115	611	tr|E2C8J6|E2C8J6_HARSA:tr|E2C8J6|E2C8J6_HARSA RecName: Full=Ubiquitin carboxyl-terminal hydrolase {ECO:0000256|RuleBase:RU004435}; GN=EAI_09728 OS=Harpegnathos saltator	9.71034	8.38286	1.15836	0.822487	1	UP
jiechu1_no_rRNA.1_(paired)_contig_10116	462	-	14.8256	13.8088	1.07363	0.854503	1	UP
jiechu1_no_rRNA.1_(paired)_contig_10117	445	-	19.6243	18.1583	1.08074	0.873773	1	UP
jiechu1_no_rRNA.1_(paired)_contig_10118	1420	tr|A0A026W4Y1|A0A026W4Y1_CERBI:tr|A0A026W4Y1|A0A026W4Y1_CERBI SubName: Full=WASH complex subunit CCDC53 {ECO:0000313|EMBL:EZA51112.1}; GN=X777_10400 OS=Cerapachys biroi	7.15233	7.00091	1.02163	1	1	UP
jiechu1_no_rRNA.1_(paired)_contig_10119	909	-	3.2879	2.5296	1.29977	0.724414	1	UP
jiechu1_no_rRNA.1_(paired)_contig_1012	3874	tr|A0A087ZWH5|A0A087ZWH5_APIME:tr|A0A087ZWH5|A0A087ZWH5_APIME SubName: Full=Uncharacterized protein {ECO:0000313|EnsemblMetazoa:GB43217-PA}; GN=chif OS=Apis mellifera	20.8964	16.7234	1.24953	0.519524	1	UP
jiechu1_no_rRNA.1_(paired)_contig_10120	741	tr|A0A088ANP2|A0A088ANP2_APIME:tr|A0A088ANP2|A0A088ANP2_APIME SubName: Full=Uncharacterized protein {ECO:0000313|EnsemblMetazoa:GB53234-PA}; GN=LOC724902 OS=Apis mellifera	12.1328	21.8981	0.554057	0.175949	1	DOWN
jiechu1_no_rRNA.1_(paired)_contig_10121	1532	tr|E1ZZL6|E1ZZL6_CAMFO:tr|E1ZZL6|E1ZZL6_CAMFO SubName: Full=Putative uncharacterized protein {ECO:0000313|EMBL:EFN73372.1}; GN=EAG_05216 OS=Camponotus floridanus	3.22606	3.07303	1.0498	1	1	UP
jiechu1_no_rRNA.1_(paired)_contig_10123	2390	-	2.60643	2.68966	0.969055	1	1	DOWN
jiechu1_no_rRNA.1_(paired)_contig_10124	983	tr|E9IHD0|E9IHD0_SOLIN:tr|E9IHD0|E9IHD0_SOLIN SubName: Full=Putative uncharacterized protein {ECO:0000313|EMBL:EFZ20012.1}; GN=SINV_00172 OS=Solenopsis invicta	1.24348	0.775615	1.60322	0.622005	1	UP
jiechu1_no_rRNA.1_(paired)_contig_10125	624	-	5.90392	3.55846	1.65912	0.545645	1	UP
jiechu1_no_rRNA.1_(paired)_contig_10126	1296	-	1.32537	0.954876	1.388	0.622005	1	UP
jiechu1_no_rRNA.1_(paired)_contig_10127	487	-	13.324	13.9361	0.956079	1	1	DOWN
jiechu1_no_rRNA.1_(paired)_contig_10128	1031	-	4.20436	1.2608	3.33468	0.285195	1	UP
jiechu1_no_rRNA.1_(paired)_contig_10129	2169	tr|A0A087ZQJ4|A0A087ZQJ4_APIME:tr|A0A087ZQJ4|A0A087ZQJ4_APIME SubName: Full=Uncharacterized protein {ECO:0000313|EnsemblMetazoa:GB41037-PA}; GN=LOC551728 OS=Apis mellifera	4.9386	3.69333	1.33717	0.751988	1	UP
jiechu1_no_rRNA.1_(paired)_contig_10130	386	-	1.76684	1.36216	1.29709	1	1	UP
jiechu1_no_rRNA.1_(paired)_contig_10131	2148	tr|K7IRL6|K7IRL6_NASVI:tr|K7IRL6|K7IRL6_NASVI SubName: Full=Uncharacterized protein {ECO:0000313|EnsemblMetazoa:NV11714-PA}; GN=unknown OS=Nasonia vitripennis	0.809825	0.754837	1.07285	1	1	UP
jiechu1_no_rRNA.1_(paired)_contig_10132	463	-	6.59008	5.51158	1.19568	0.788922	1	UP
jiechu1_no_rRNA.1_(paired)_contig_10133	1787	-	4.23084	3.9083	1.08253	0.751988	1	UP
jiechu1_no_rRNA.1_(paired)_contig_10134	856	tr|E1ZZB9|E1ZZB9_CAMFO:tr|E1ZZB9|E1ZZB9_CAMFO SubName: Full=Putative uncharacterized protein {ECO:0000313|EMBL:EFN73534.1}; GN=EAG_09552 OS=Camponotus floridanus	0.118206	0.184937	0.63917	1	1	DOWN
jiechu1_no_rRNA.1_(paired)_contig_10135	748	tr|E1ZZB9|E1ZZB9_CAMFO:tr|E1ZZB9|E1ZZB9_CAMFO SubName: Full=Putative uncharacterized protein {ECO:0000313|EMBL:EFN73534.1}; GN=EAG_09552 OS=Camponotus floridanus	0.439828	0.0593498	7.41077	1	1	UP
jiechu1_no_rRNA.1_(paired)_contig_10136	1230	tr|X1WLU7|X1WLU7_ACYPI:tr|X1WLU7|X1WLU7_ACYPI SubName: Full=Uncharacterized protein {ECO:0000313|EnsemblMetazoa:ACYPI061504-PA}; GN=unknown OS=Acyrthosiphon pisum	3.6454	4.48022	0.813665	1	1	DOWN
jiechu1_no_rRNA.1_(paired)_contig_10137	563	-	1.13203	0.976669	1.15907	0.622005	1	UP
jiechu1_no_rRNA.1_(paired)_contig_10138	3216	tr|A0A026VZ14|A0A026VZ14_CERBI:tr|A0A026VZ14|A0A026VZ14_CERBI SubName: Full=Dihydroorotate dehydrogenase, mitochondrial {ECO:0000313|EMBL:EZA49012.1}; GN=X777_12821 OS=Cerapachys biroi	11.7138	9.20281	1.27285	0.675366	1	UP
jiechu1_no_rRNA.1_(paired)_contig_10139	346	-	5.89045	3.99628	1.47398	0.545645	1	UP
jiechu1_no_rRNA.1_(paired)_contig_1014	2821	tr|A0A088AEH3|A0A088AEH3_APIME:tr|A0A088AEH3|A0A088AEH3_APIME SubName: Full=Uncharacterized protein {ECO:0000313|EnsemblMetazoa:GB49859-PA}; GN=LOC724505 OS=Apis mellifera	16.182	17.4572	0.926954	1	1	DOWN
jiechu1_no_rRNA.1_(paired)_contig_10140	1469	tr|A0A088AG85|A0A088AG85_APIME:tr|A0A088AG85|A0A088AG85_APIME SubName: Full=Uncharacterized protein {ECO:0000313|EnsemblMetazoa:GB50492-PA}; GN=LOC100578098 OS=Apis mellifera	2.94254	0.929519	3.16566	0.371023	1	UP
jiechu1_no_rRNA.1_(paired)_contig_10141	1077	tr|V9IEU3|V9IEU3_APICE:tr|V9IEU3|V9IEU3_APICE SubName: Full=Integrin alpha-PS2 {ECO:0000313|EMBL:AEY59006.1}; GN=ACCB01669.1 OS=Apis cerana	10.7819	5.4577	1.97553	0.234326	1	UP
jiechu1_no_rRNA.1_(paired)_contig_10142	509	tr|K7J941|K7J941_NASVI:tr|K7J941|K7J941_NASVI SubName: Full=Uncharacterized protein {ECO:0000313|EnsemblMetazoa:NV17910-PA}; GN=LOC100114037 OS=Nasonia vitripennis	13.9431	8.61039	1.61934	0.303879	1	UP
jiechu1_no_rRNA.1_(paired)_contig_10143	3456	tr|A0A026WKB0|A0A026WKB0_CERBI:tr|A0A026WKB0|A0A026WKB0_CERBI SubName: Full=Uncharacterized protein {ECO:0000313|EMBL:EZA56465.1}; GN=X777_03086 OS=Cerapachys biroi	5.42667	4.69909	1.15483	0.772671	1	UP
jiechu1_no_rRNA.1_(paired)_contig_10144	1199	tr|A0A087ZZS0|A0A087ZZS0_APIME:tr|A0A087ZZS0|A0A087ZZS0_APIME SubName: Full=Uncharacterized protein {ECO:0000313|EnsemblMetazoa:GB44432-PA}; GN=LOC552607 OS=Apis mellifera	8.30795	8.16836	1.01709	1	1	UP
jiechu1_no_rRNA.1_(paired)_contig_10145	945	tr|E9IVH0|E9IVH0_SOLIN:tr|E9IVH0|E9IVH0_SOLIN SubName: Full=Putative uncharacterized protein {ECO:0000313|EMBL:EFZ15439.1}; GN=SINV_10880 OS=Solenopsis invicta	8.14735	8.50905	0.957492	1	1	DOWN
jiechu1_no_rRNA.1_(paired)_contig_10146	406	tr|K7J629|K7J629_NASVI:tr|K7J629|K7J629_NASVI SubName: Full=Uncharacterized protein {ECO:0000313|EnsemblMetazoa:NV16827-PA}; GN=LOC100118855 OS=Nasonia vitripennis	14.7467	16.7033	0.88286	0.860193	1	DOWN
jiechu1_no_rRNA.1_(paired)_contig_10147	3874	tr|E2CA01|E2CA01_HARSA:tr|E2CA01|E2CA01_HARSA SubName: Full=Voltage-dependent calcium channel subunit alpha-2/delta-3 {ECO:0000313|EMBL:EFN75238.1}; GN=EAI_01612 OS=Harpegnathos saltator	11.7943	7.77284	1.51737	0.379735	1	UP
jiechu1_no_rRNA.1_(paired)_contig_10148	448	tr|E2C407|E2C407_HARSA:tr|E2C407|E2C407_HARSA SubName: Full=Forkhead transcription factor HCM1 {ECO:0000313|EMBL:EFN77393.1}; GN=EAI_14524 OS=Harpegnathos saltator	1.78613	1.25096	1.42781	1	1	UP
jiechu1_no_rRNA.1_(paired)_contig_10149	1237	tr|V9IDL4|V9IDL4_APICE:tr|V9IDL4|V9IDL4_APICE SubName: Full=Down syndrome cell adhesion molecule-like protein {ECO:0000313|EMBL:AEY59165.1}; GN=ACCB01848.1 OS=Apis cerana	7.38707	5.90634	1.2507	0.604441	1	UP
jiechu1_no_rRNA.1_(paired)_contig_1015	3457	tr|F4WTB1|F4WTB1_ACREC:tr|F4WTB1|F4WTB1_ACREC SubName: Full=Vinculin {ECO:0000313|EMBL:EGI62574.1}; GN=G5I_09140 OS=octospinosus echinatior).	35.7594	23.956	1.49271	0.12142	1	UP
jiechu1_no_rRNA.1_(paired)_contig_10150	1195	-	3.95408	10.2663	0.38515	0.118645	1	DOWN
jiechu1_no_rRNA.1_(paired)_contig_10151	765	-	2.86729	2.34819	1.22106	1	1	UP
jiechu1_no_rRNA.1_(paired)_contig_10152	3383	tr|A0A022T4S0|A0A022T4S0_9HYME:tr|A0A022T4S0|A0A022T4S0_9HYME SubName: Full=SRF-type transcription factor (DNA-binding and dimerization domain) {ECO:0000313|EMBL:EZA45591.1}; GN=K425_569 OS=Microplitis demolitor.	4.60647	2.56265	1.79754	0.504389	1	UP
jiechu1_no_rRNA.1_(paired)_contig_10153	3379	tr|E2ABY2|E2ABY2_CAMFO:tr|E2ABY2|E2ABY2_CAMFO SubName: Full=Set1/Ash2 histone methyltransferase complex subunit ASH2 {ECO:0000313|EMBL:EFN69077.1}; GN=EAG_02840 OS=Camponotus floridanus	6.81547	7.42882	0.917436	1	1	DOWN
jiechu1_no_rRNA.1_(paired)_contig_10154	347	-	1.92732	0.94007	2.05019	0.622005	1	UP
jiechu1_no_rRNA.1_(paired)_contig_10155	2438	tr|K7J583|K7J583_NASVI:tr|K7J583|K7J583_NASVI SubName: Full=Uncharacterized protein {ECO:0000313|EnsemblMetazoa:NV16528-PA}; GN=LOC100120907 OS=Nasonia vitripennis	20.4453	7.37186	2.77342	0.0153805	0.677086	UP
jiechu1_no_rRNA.1_(paired)_contig_10156	626	-	3.64847	3.29863	1.10606	1	1	UP
jiechu1_no_rRNA.1_(paired)_contig_10157	909	tr|A0A022T651|A0A022T651_9HYME:tr|A0A022T651|A0A022T651_9HYME SubName: Full=SH2B adapter protein 1-like protein {ECO:0000313|EMBL:EZA45940.1}; GN=K425_678 OS=Microplitis demolitor.	9.18131	9.95169	0.922588	1	1	DOWN
jiechu1_no_rRNA.1_(paired)_contig_10158	1650	tr|A0A026WE04|A0A026WE04_CERBI:tr|A0A026WE04|A0A026WE04_CERBI SubName: Full=Kaptin {ECO:0000313|EMBL:EZA53911.1}; GN=X777_06614 OS=Cerapachys biroi	7.42937	8.37217	0.887389	1	1	DOWN
jiechu1_no_rRNA.1_(paired)_contig_10159	895	tr|A0A087ZQJ4|A0A087ZQJ4_APIME:tr|A0A087ZQJ4|A0A087ZQJ4_APIME SubName: Full=Uncharacterized protein {ECO:0000313|EnsemblMetazoa:GB41037-PA}; GN=LOC551728 OS=Apis mellifera	1.67127	1.69568	0.985605	1	1	DOWN
jiechu1_no_rRNA.1_(paired)_contig_1016	2423	tr|A0A088A4A7|A0A088A4A7_APIME:tr|A0A088A4A7|A0A088A4A7_APIME SubName: Full=Uncharacterized protein {ECO:0000313|EnsemblMetazoa:GB46115-PA}; GN=LOC410907 OS=Apis mellifera	46.3218	42.9245	1.07914	0.673629	1	UP
jiechu1_no_rRNA.1_(paired)_contig_10160	396	tr|E2BKP8|E2BKP8_HARSA:tr|E2BKP8|E2BKP8_HARSA SubName: Full=Trafficking protein particle complex subunit 3 {ECO:0000313|EMBL:EFN83746.1}; GN=EAI_17135 OS=Harpegnathos saltator	19.8319	18.6597	1.06282	0.873773	1	UP
jiechu1_no_rRNA.1_(paired)_contig_10161	540	-	1.04927	1.58421	0.662334	1	1	DOWN
jiechu1_no_rRNA.1_(paired)_contig_10162	444	tr|K7ISB4|K7ISB4_NASVI:tr|K7ISB4|K7ISB4_NASVI SubName: Full=Uncharacterized protein {ECO:0000313|EnsemblMetazoa:NV11961-PA}; GN=LOC100122093 OS=Nasonia vitripennis	2.83994	3.18501	0.89166	1	1	DOWN
jiechu1_no_rRNA.1_(paired)_contig_10163	1004	tr|A0A088AIR1|A0A088AIR1_APIME:tr|A0A088AIR1|A0A088AIR1_APIME SubName: Full=Uncharacterized protein {ECO:0000313|EnsemblMetazoa:GB51410-PA}; GN=Ame.17532 OS=Apis mellifera	9.93128	10.6606	0.931588	1	1	DOWN
jiechu1_no_rRNA.1_(paired)_contig_10164	2046	-	15.2781	8.44121	1.80994	0.165534	1	UP
jiechu1_no_rRNA.1_(paired)_contig_10165	2177	tr|F4WXH5|F4WXH5_ACREC:tr|F4WXH5|F4WXH5_ACREC RecName: Full=Diacylglycerol kinase {ECO:0000256|RuleBase:RU361128}; GN=G5I_10660 OS=octospinosus echinatior).	3.43167	1.71792	1.99757	0.449427	1	UP
jiechu1_no_rRNA.1_(paired)_contig_10166	629	tr|A0A026W8B0|A0A026W8B0_CERBI:tr|A0A026W8B0|A0A026W8B0_CERBI SubName: Full=Longitudinals lacking protein, isoforms A/B/D/L {ECO:0000313|EMBL:EZA51259.1}; GN=X777_09936 OS=Cerapachys biroi	5.30617	4.11996	1.28792	0.772671	1	UP
jiechu1_no_rRNA.1_(paired)_contig_10167	387	-	0.508944	0.154413	3.296	1	1	UP
jiechu1_no_rRNA.1_(paired)_contig_10168	417	-	3.12363	4.1614	0.750619	1	1	DOWN
jiechu1_no_rRNA.1_(paired)_contig_10169	304	-	4.47503	2.58276	1.73266	0.504389	1	UP
jiechu1_no_rRNA.1_(paired)_contig_1017	1991	tr|F4X8C9|F4X8C9_ACREC:tr|F4X8C9|F4X8C9_ACREC SubName: Full=Transcriptional-regulating factor 1 {ECO:0000313|EMBL:EGI57138.1}; GN=G5I_14608 OS=octospinosus echinatior).	10.8403	6.41771	1.68913	0.355639	1	UP
jiechu1_no_rRNA.1_(paired)_contig_10170	579	-	1.6585	0.424174	3.90996	0.622005	1	UP
jiechu1_no_rRNA.1_(paired)_contig_10171	813	tr|E9IZD0|E9IZD0_SOLIN:tr|E9IZD0|E9IZD0_SOLIN SubName: Full=Putative uncharacterized protein {ECO:0000313|EMBL:EFZ14073.1}; GN=SINV_08037 OS=Solenopsis invicta	5.93286	3.97515	1.49248	0.545645	1	UP
jiechu1_no_rRNA.1_(paired)_contig_10172	1274	tr|E2BIZ1|E2BIZ1_HARSA:tr|E2BIZ1|E2BIZ1_HARSA RecName: Full=4-hydroxyphenylpyruvate dioxygenase {ECO:0000256|PIRNR:PIRNR009283}; GN=EAI_13829 OS=Harpegnathos saltator	10.2378	16.5519	0.618528	0.345363	1	DOWN
jiechu1_no_rRNA.1_(paired)_contig_10173	846	-	1.23155	0.262175	4.69741	0.622005	1	UP
jiechu1_no_rRNA.1_(paired)_contig_10174	4381	tr|A0A087ZYW8|A0A087ZYW8_APIME:tr|A0A087ZYW8|A0A087ZYW8_APIME SubName: Full=Uncharacterized protein {ECO:0000313|EnsemblMetazoa:GB44109-PA}; GN=Phm OS=Apis mellifera	5.53491	4.68153	1.18229	0.772671	1	UP
jiechu1_no_rRNA.1_(paired)_contig_10175	1125	tr|A0A088A1W9|A0A088A1W9_APIME:tr|A0A088A1W9|A0A088A1W9_APIME SubName: Full=Uncharacterized protein {ECO:0000313|EnsemblMetazoa:GB45227-PA}; GN=LOC413916 OS=Apis mellifera	6.19169	5.21153	1.18808	0.788922	1	UP
jiechu1_no_rRNA.1_(paired)_contig_10176	632	-	7.36175	11.0299	0.667434	0.503721	1	DOWN
jiechu1_no_rRNA.1_(paired)_contig_10177	371	tr|V5GV58|V5GV58_ANOGL:tr|V5GV58|V5GV58_ANOGL SubName: Full=Acyl-CoA Delta(11) desaturase {ECO:0000313|EMBL:JAB65557.1}; GN=ACO11 OS=Anoplophora glabripennis.	4.07384	1.16929	3.48402	0.285195	1	UP
jiechu1_no_rRNA.1_(paired)_contig_10178	350	-	8.08242	0.236427	34.1857	0.011112	0.522723	UP
jiechu1_no_rRNA.1_(paired)_contig_10179	493	-	0.988681	0.188739	5.23836	1	1	UP
jiechu1_no_rRNA.1_(paired)_contig_1018	1072	tr|A0A088A5M4|A0A088A5M4_APIME:tr|A0A088A5M4|A0A088A5M4_APIME SubName: Full=Uncharacterized protein {ECO:0000313|EnsemblMetazoa:GB46605-PA}; GN=LOC551229 OS=Apis mellifera	20.7596	17.8996	1.15978	0.633505	1	UP
jiechu1_no_rRNA.1_(paired)_contig_10180	712	sp|P10737|VA53_DOLMA:sp|P10737|VA53_DOLMA RecName: Full=Venom allergen 5.02; GN=unknown OS=Dolichovespula maculata	1.02682	57.6275	0.0178182	3.4942e-15	7.15547e-13	DOWN
jiechu1_no_rRNA.1_(paired)_contig_10181	1381	tr|A0A026W8T3|A0A026W8T3_CERBI:tr|A0A026W8T3|A0A026W8T3_CERBI SubName: Full=Septin-1 {ECO:0000313|EMBL:EZA51439.1}; GN=X777_09708 OS=Cerapachys biroi	22.5659	18.9947	1.18801	0.539649	1	UP
jiechu1_no_rRNA.1_(paired)_contig_10182	1056	-	8.99049	1.63694	5.49227	0.0371206	1	UP
jiechu1_no_rRNA.1_(paired)_contig_10183	3039	tr|W4WEL5|W4WEL5_ATTCE:tr|W4WEL5|W4WEL5_ATTCE SubName: Full=Uncharacterized protein {ECO:0000313|EnsemblMetazoa:ACEP17636-PA}; GN=unknown OS=Atta cephalotes	3.35501	3.19655	1.04957	1	1	UP
jiechu1_no_rRNA.1_(paired)_contig_10184	1367	tr|W4WA89|W4WA89_ATTCE:tr|W4WA89|W4WA89_ATTCE SubName: Full=Uncharacterized protein {ECO:0000313|EnsemblMetazoa:ACEP16111-PA}; GN=unknown OS=Atta cephalotes	4.37435	4.26546	1.02553	1	1	UP
jiechu1_no_rRNA.1_(paired)_contig_10185	800	tr|K7IUM9|K7IUM9_NASVI:tr|K7IUM9|K7IUM9_NASVI SubName: Full=Uncharacterized protein {ECO:0000313|EnsemblMetazoa:NV12786-PA}; GN=LOC100114723 OS=Nasonia vitripennis	12.0859	14.202	0.850998	0.850688	1	DOWN
jiechu1_no_rRNA.1_(paired)_contig_10186	359	-	32.1497	14.8696	2.1621	0.00894054	0.437576	UP
jiechu1_no_rRNA.1_(paired)_contig_10187	889	tr|E1ZY73|E1ZY73_CAMFO:tr|E1ZY73|E1ZY73_CAMFO SubName: Full=Cytochrome P450 4C1 {ECO:0000313|EMBL:EFN73866.1}; GN=EAG_05472 OS=Camponotus floridanus	0.688878	1.92109	0.358588	1	1	DOWN
jiechu1_no_rRNA.1_(paired)_contig_10188	642	tr|E2A8C3|E2A8C3_CAMFO:tr|E2A8C3|E2A8C3_CAMFO SubName: Full=Cytochrome P450 4C1 {ECO:0000313|EMBL:EFN70317.1}; GN=EAG_03741 OS=Camponotus floridanus	0.606866	0.6139	0.988543	1	1	DOWN
jiechu1_no_rRNA.1_(paired)_contig_10189	1148	tr|H2Y7G6|H2Y7G6_CIOSA:tr|H2Y7G6|H2Y7G6_CIOSA SubName: Full=Uncharacterized protein {ECO:0000313|Ensembl:ENSCSAVP00000001264}; GN=unknown OS=Ciona savignyi	0.227254	0.0773326	2.93866	1	1	UP
jiechu1_no_rRNA.1_(paired)_contig_1019	8578	tr|A0A087ZZL2|A0A087ZZL2_APIME:tr|A0A087ZZL2|A0A087ZZL2_APIME SubName: Full=Uncharacterized protein {ECO:0000313|EnsemblMetazoa:GB44371-PA}; GN=LOC724672 OS=Apis mellifera	24.2794	20.9825	1.15713	0.557459	1	UP
jiechu1_no_rRNA.1_(paired)_contig_10190	1647	tr|A0A088AH34|A0A088AH34_APIME:tr|A0A088AH34|A0A088AH34_APIME SubName: Full=Uncharacterized protein {ECO:0000313|EnsemblMetazoa:GB50800-PA}; GN=LOC410888 OS=Apis mellifera	3.58351	2.44247	1.46717	0.724414	1	UP
jiechu1_no_rRNA.1_(paired)_contig_10191	590	-	1.93822	2.36073	0.821027	1	1	DOWN
jiechu1_no_rRNA.1_(paired)_contig_10192	782	-	1.75095	2.16792	0.807663	1	1	DOWN
jiechu1_no_rRNA.1_(paired)_contig_10193	1640	tr|A0A026WWF3|A0A026WWF3_CERBI:tr|A0A026WWF3|A0A026WWF3_CERBI SubName: Full=Uncharacterized protein {ECO:0000313|EMBL:EZA60405.1}; GN=X777_13494 OS=Cerapachys biroi	7.92949	5.85915	1.35335	0.604441	1	UP
jiechu1_no_rRNA.1_(paired)_contig_10194	474	-	19.439	18.7017	1.03942	0.873773	1	UP
jiechu1_no_rRNA.1_(paired)_contig_10195	1258	tr|K7IW02|K7IW02_NASVI:tr|K7IW02|K7IW02_NASVI SubName: Full=Uncharacterized protein {ECO:0000313|EnsemblMetazoa:NV13262-PA}; GN=unknown OS=Nasonia vitripennis	17.9269	17.2196	1.04108	1	1	UP
jiechu1_no_rRNA.1_(paired)_contig_10196	1024	tr|E2AV87|E2AV87_CAMFO:tr|E2AV87|E2AV87_CAMFO RecName: Full=SAGA-associated factor 11 homolog {ECO:0000256|HAMAP-Rule:MF_03047}; GN=Sgf11 OS=Camponotus floridanus	6.41146	6.76648	0.947533	1	1	DOWN
jiechu1_no_rRNA.1_(paired)_contig_10198	436	-	7.19293	3.93396	1.82842	0.263125	1	UP
jiechu1_no_rRNA.1_(paired)_contig_102	873	tr|A0A088A6D0|A0A088A6D0_APIME:tr|A0A088A6D0|A0A088A6D0_APIME SubName: Full=Uncharacterized protein {ECO:0000313|EnsemblMetazoa:GB46876-PA}; GN=mip40 OS=Apis mellifera	56.349	53.2345	1.05851	0.775983	1	UP
jiechu1_no_rRNA.1_(paired)_contig_1020	478	-	64.3774	32.3146	1.99221	0.00111881	0.0770089	UP
jiechu1_no_rRNA.1_(paired)_contig_10200	451	-	12.8365	8.13187	1.57854	0.401374	1	UP
jiechu1_no_rRNA.1_(paired)_contig_10202	754	-	5.00049	3.63717	1.37483	0.545645	1	UP
jiechu1_no_rRNA.1_(paired)_contig_10203	485	-	16.552	11.3181	1.46244	0.358139	1	UP
jiechu1_no_rRNA.1_(paired)_contig_10204	1041	tr|A0A088AEI0|A0A088AEI0_APIME:tr|A0A088AEI0|A0A088AEI0_APIME SubName: Full=Uncharacterized protein {ECO:0000313|EnsemblMetazoa:GB49866-PA}; GN=LOC724120 OS=Apis mellifera	6.08676	4.91359	1.23876	0.578078	1	UP
jiechu1_no_rRNA.1_(paired)_contig_10205	1174	tr|K7IWA9|K7IWA9_NASVI:tr|K7IWA9|K7IWA9_NASVI SubName: Full=Uncharacterized protein {ECO:0000313|EnsemblMetazoa:NV13372-PA}; GN=unknown OS=Nasonia vitripennis	2.39188	1.06802	2.23955	0.685024	1	UP
jiechu1_no_rRNA.1_(paired)_contig_10206	449	-	2.751	6.43841	0.42728	0.343907	1	DOWN
jiechu1_no_rRNA.1_(paired)_contig_10207	631	-	0.265612	0.390464	0.680247	1	1	DOWN
jiechu1_no_rRNA.1_(paired)_contig_10208	300	-	12.4527	15.5173	0.802501	0.71133	1	DOWN
jiechu1_no_rRNA.1_(paired)_contig_10209	433	tr|A0A026VXN4|A0A026VXN4_CERBI:tr|A0A026VXN4|A0A026VXN4_CERBI SubName: Full=Uncharacterized protein {ECO:0000313|EMBL:EZA48532.1}; GN=X777_13721 OS=Cerapachys biroi	0.972356	1.01172	0.961095	1	1	DOWN
jiechu1_no_rRNA.1_(paired)_contig_1021	1634	tr|A0A022T724|A0A022T724_9HYME:tr|A0A022T724|A0A022T724_9HYME SubName: Full=Sorting nexin-6-like protein {ECO:0000313|EMBL:EZA46072.1}; GN=K425_279 OS=Microplitis demolitor.	35.9534	36.7162	0.979226	1	1	DOWN
jiechu1_no_rRNA.1_(paired)_contig_10210	922	tr|F4WX36|F4WX36_ACREC:tr|F4WX36|F4WX36_ACREC SubName: Full=Inositol-tetrakisphosphate 1-kinase {ECO:0000313|EMBL:EGI61279.1}; GN=G5I_10527 OS=octospinosus echinatior).	6.5366	6.65567	0.98211	1	1	DOWN
jiechu1_no_rRNA.1_(paired)_contig_10211	2126	tr|A0A026WIJ3|A0A026WIJ3_CERBI:tr|A0A026WIJ3|A0A026WIJ3_CERBI SubName: Full=Metal regulatory transcription factor {ECO:0000313|EMBL:EZA55793.1}; GN=X777_03968 OS=Cerapachys biroi	11.7039	8.18712	1.42955	0.520353	1	UP
jiechu1_no_rRNA.1_(paired)_contig_10212	1796	tr|E2C501|E2C501_HARSA:tr|E2C501|E2C501_HARSA SubName: Full=Nitrilase-like protein 2 {ECO:0000313|EMBL:EFN76982.1}; GN=EAI_02444 OS=Harpegnathos saltator	8.51817	8.36032	1.01888	1	1	UP
jiechu1_no_rRNA.1_(paired)_contig_10213	1260	-	2.69495	1.32257	2.03765	0.685024	1	UP
jiechu1_no_rRNA.1_(paired)_contig_10214	799	tr|E2A6C0|E2A6C0_CAMFO:tr|E2A6C0|E2A6C0_CAMFO SubName: Full=Sushi, von Willebrand factor type A, EGF and pentraxin domain-containing protein 1 {ECO:0000313|EMBL:EFN71005.1}; GN=EAG_09894 OS=Camponotus floridanus	1.83771	1.48449	1.23794	1	1	UP
jiechu1_no_rRNA.1_(paired)_contig_10215	3334	tr|K7JDH7|K7JDH7_NASVI:tr|K7JDH7|K7JDH7_NASVI SubName: Full=Uncharacterized protein {ECO:0000313|EnsemblMetazoa:NV20223-PA}; GN=LOC100678855 OS=Nasonia vitripennis	4.44537	3.19969	1.38931	0.751988	1	UP
jiechu1_no_rRNA.1_(paired)_contig_10216	1780	tr|A0A088ANQ8|A0A088ANQ8_APIME:tr|A0A088ANQ8|A0A088ANQ8_APIME SubName: Full=Uncharacterized protein {ECO:0000313|EnsemblMetazoa:GB53250-PA}; GN=LOC725317 OS=Apis mellifera	5.70976	4.57931	1.24686	0.772671	1	UP
jiechu1_no_rRNA.1_(paired)_contig_10217	2999	tr|A0A087ZQ86|A0A087ZQ86_APIME:tr|A0A087ZQ86|A0A087ZQ86_APIME SubName: Full=Uncharacterized protein {ECO:0000313|EnsemblMetazoa:GB40928-PA}; GN=LOC409206 OS=Apis mellifera	10.2582	8.26609	1.241	0.661241	1	UP
jiechu1_no_rRNA.1_(paired)_contig_10218	10454	tr|E9IJC3|E9IJC3_SOLIN:tr|E9IJC3|E9IJC3_SOLIN SubName: Full=Putative uncharacterized protein {ECO:0000313|EMBL:EFZ19317.1}; GN=SINV_02136 OS=Solenopsis invicta	3.61033	2.23657	1.61422	0.724414	1	UP
jiechu1_no_rRNA.1_(paired)_contig_10219	2160	tr|E2C817|E2C817_HARSA:tr|E2C817|E2C817_HARSA SubName: Full=Putative uncharacterized protein {ECO:0000313|EMBL:EFN75935.1}; GN=EAI_02601 OS=Harpegnathos saltator	10.3239	9.01713	1.14492	0.830566	1	UP
jiechu1_no_rRNA.1_(paired)_contig_1022	3936	tr|E2AIU2|E2AIU2_CAMFO:tr|E2AIU2|E2AIU2_CAMFO SubName: Full=5'-AMP-activated protein kinase subunit gamma-2 {ECO:0000313|EMBL:EFN66621.1}; GN=EAG_15656 OS=Camponotus floridanus	16.9845	14.233	1.19331	0.726475	1	UP
jiechu1_no_rRNA.1_(paired)_contig_10220	1714	tr|F4X6F8|F4X6F8_ACREC:tr|F4X6F8|F4X6F8_ACREC SubName: Full=Acid sphingomyelinase-like phosphodiesterase 3b {ECO:0000313|EMBL:EGI57918.1}; GN=G5I_14106 OS=octospinosus echinatior).	5.40603	3.12287	1.73111	0.545645	1	UP
jiechu1_no_rRNA.1_(paired)_contig_10221	373	tr|A0A026WQI8|A0A026WQI8_CERBI:tr|A0A026WQI8|A0A026WQI8_CERBI SubName: Full=L-allo-threonine aldolase {ECO:0000313|EMBL:EZA58203.1}; GN=X777_01567 OS=Cerapachys biroi	9.70607	10.5582	0.919289	1	1	DOWN
jiechu1_no_rRNA.1_(paired)_contig_10222	784	tr|K7JJ77|K7JJ77_NASVI:tr|K7JJ77|K7JJ77_NASVI SubName: Full=Uncharacterized protein {ECO:0000313|EnsemblMetazoa:NV22223-PA}; GN=unknown OS=Nasonia vitripennis	3.34443	1.88122	1.7778	0.449427	1	UP
jiechu1_no_rRNA.1_(paired)_contig_10223	2889	tr|K7ITV0|K7ITV0_NASVI:tr|K7ITV0|K7ITV0_NASVI SubName: Full=Uncharacterized protein {ECO:0000313|EnsemblMetazoa:NV12508-PA}; GN=unknown OS=Nasonia vitripennis	11.9443	7.95433	1.50161	0.379735	1	UP
jiechu1_no_rRNA.1_(paired)_contig_10224	722	tr|E2B9J9|E2B9J9_HARSA:tr|E2B9J9|E2B9J9_HARSA SubName: Full=Cerebellar degeneration-related protein 2-like {ECO:0000313|EMBL:EFN87632.1}; GN=EAI_01422 OS=Harpegnathos saltator	2.84146	1.11083	2.55796	0.685024	1	UP
jiechu1_no_rRNA.1_(paired)_contig_10225	581	tr|F4WDM1|F4WDM1_ACREC:tr|F4WDM1|F4WDM1_ACREC SubName: Full=Putative uncharacterized protein {ECO:0000313|EMBL:EGI67801.1}; GN=G5I_03675 OS=octospinosus echinatior).	12.0151	12.1896	0.985687	1	1	DOWN
jiechu1_no_rRNA.1_(paired)_contig_10226	1645	tr|A0A026X2H9|A0A026X2H9_CERBI:tr|A0A026X2H9|A0A026X2H9_CERBI SubName: Full=E3 ubiquitin-protein ligase RNF25 {ECO:0000313|EMBL:EZA62201.1}; GN=X777_02827 OS=Cerapachys biroi	7.93253	5.42121	1.46324	0.604441	1	UP
jiechu1_no_rRNA.1_(paired)_contig_10227	416	-	5.03069	6.68343	0.75271	1	1	DOWN
jiechu1_no_rRNA.1_(paired)_contig_10228	1015	-	2.19408	0.147396	14.8856	0.371023	1	UP
jiechu1_no_rRNA.1_(paired)_contig_10229	1201	tr|A0A087ZUY2|A0A087ZUY2_APIME:tr|A0A087ZUY2|A0A087ZUY2_APIME SubName: Full=Uncharacterized protein {ECO:0000313|EnsemblMetazoa:GB42654-PA}; GN=LOC409320 OS=Apis mellifera	12.4464	10.1642	1.22453	0.687863	1	UP
jiechu1_no_rRNA.1_(paired)_contig_1023	724	tr|A0A088AE25|A0A088AE25_APIME:tr|A0A088AE25|A0A088AE25_APIME SubName: Full=Uncharacterized protein {ECO:0000313|EnsemblMetazoa:GB49706-PA}; GN=LOC551570 OS=Apis mellifera	19.3129	16.4287	1.17556	0.62471	1	UP
jiechu1_no_rRNA.1_(paired)_contig_10230	591	-	3.66668	2.90433	1.26249	0.724414	1	UP
jiechu1_no_rRNA.1_(paired)_contig_10232	3632	tr|A0A088A2C5|A0A088A2C5_APIME:tr|A0A088A2C5|A0A088A2C5_APIME SubName: Full=Uncharacterized protein {ECO:0000313|EnsemblMetazoa:GB45395-PA}; GN=kinesin-4B OS=Apis mellifera	4.98167	8.0586	0.618181	0.424161	1	DOWN
jiechu1_no_rRNA.1_(paired)_contig_10233	893	tr|A0A088AHP8|A0A088AHP8_APIME:tr|A0A088AHP8|A0A088AHP8_APIME SubName: Full=Uncharacterized protein {ECO:0000313|EnsemblMetazoa:GB51031-PA}; GN=LOC727650 OS=Apis mellifera	11.4712	9.97065	1.1505	0.675366	1	UP
jiechu1_no_rRNA.1_(paired)_contig_10234	797	-	1.45798	1.4154	1.03009	1	1	UP
jiechu1_no_rRNA.1_(paired)_contig_10235	727	tr|E9ID62|E9ID62_SOLIN:tr|E9ID62|E9ID62_SOLIN SubName: Full=Putative uncharacterized protein {ECO:0000313|EMBL:EFZ21474.1}; GN=SINV_12218 OS=Solenopsis invicta	10.5313	4.43694	2.37354	0.140436	1	UP
jiechu1_no_rRNA.1_(paired)_contig_10236	7876	tr|A0A088A8J7|A0A088A8J7_APIME:tr|A0A088A8J7|A0A088A8J7_APIME SubName: Full=Uncharacterized protein {ECO:0000313|EnsemblMetazoa:GB47688-PA}; GN=LOC100577077 OS=Apis mellifera	2.86029	1.96316	1.45698	0.685024	1	UP
jiechu1_no_rRNA.1_(paired)_contig_10237	309	-	4.29879	5.50888	0.780338	1	1	DOWN
jiechu1_no_rRNA.1_(paired)_contig_10238	885	-	3.07303	2.06983	1.48468	0.724414	1	UP
jiechu1_no_rRNA.1_(paired)_contig_10239	1404	tr|A0A088AM35|A0A088AM35_APIME:tr|A0A088AM35|A0A088AM35_APIME SubName: Full=Uncharacterized protein {ECO:0000313|EnsemblMetazoa:GB52649-PA}; GN=LOC726345 OS=Apis mellifera	10.9989	9.84222	1.11752	0.830566	1	UP
jiechu1_no_rRNA.1_(paired)_contig_1024	5422	tr|A0A088AFW8|A0A088AFW8_APIME:tr|A0A088AFW8|A0A088AFW8_APIME SubName: Full=Uncharacterized protein {ECO:0000313|EnsemblMetazoa:GB50370-PA}; GN=LOC411985 OS=Apis mellifera	9.10833	8.46776	1.07565	0.822487	1	UP
jiechu1_no_rRNA.1_(paired)_contig_10240	468	-	1.33408	0.705027	1.89224	0.622005	1	UP
jiechu1_no_rRNA.1_(paired)_contig_10241	670	-	4.19044	2.29049	1.8295	0.504389	1	UP
jiechu1_no_rRNA.1_(paired)_contig_10242	404	tr|E2BVQ4|E2BVQ4_HARSA:tr|E2BVQ4|E2BVQ4_HARSA SubName: Full=B(0,+)-type amino acid transporter 1 {ECO:0000313|EMBL:EFN80237.1}; GN=EAI_07227 OS=Harpegnathos saltator	21.8054	16.4893	1.3224	0.426422	1	UP
jiechu1_no_rRNA.1_(paired)_contig_10243	566	-	6.81611	5.83651	1.16784	0.788922	1	UP
jiechu1_no_rRNA.1_(paired)_contig_10244	353	-	5.89	5.02346	1.1725	1	1	UP
jiechu1_no_rRNA.1_(paired)_contig_10245	1016	tr|E0VRX6|E0VRX6_PEDHC:tr|E0VRX6|E0VRX6_PEDHC SubName: Full=Putative uncharacterized protein {ECO:0000313|EMBL:EEB16132.1}; GN=Phum_PHUM406480 OS=Pediculus humanus subsp. corporis	5.49569	2.51847	2.18215	0.339914	1	UP
jiechu1_no_rRNA.1_(paired)_contig_10246	374	-	4.85409	5.57346	0.87093	1	1	DOWN
jiechu1_no_rRNA.1_(paired)_contig_10247	1305	-	5.19136	3.95883	1.31134	0.545645	1	UP
jiechu1_no_rRNA.1_(paired)_contig_10248	322	-	1.43303	1.93848	0.739253	1	1	DOWN
jiechu1_no_rRNA.1_(paired)_contig_10249	560	-	1.3183	1.06642	1.23619	1	1	UP
jiechu1_no_rRNA.1_(paired)_contig_1025	6083	tr|A0A026WPT6|A0A026WPT6_CERBI:tr|A0A026WPT6|A0A026WPT6_CERBI SubName: Full=Rho guanine nucleotide exchange factor {ECO:0000313|EMBL:EZA57661.1}; GN=X777_00761 OS=Cerapachys biroi	42.244	51.9668	0.812904	0.413333	1	DOWN
jiechu1_no_rRNA.1_(paired)_contig_10250	748	-	2.65725	2.83863	0.936102	1	1	DOWN
jiechu1_no_rRNA.1_(paired)_contig_10251	5196	tr|K7JHZ1|K7JHZ1_NASVI:tr|K7JHZ1|K7JHZ1_NASVI SubName: Full=Uncharacterized protein {ECO:0000313|EnsemblMetazoa:NV21787-PA}; GN=unknown OS=Nasonia vitripennis	2.74549	4.02656	0.681845	0.726632	1	DOWN
jiechu1_no_rRNA.1_(paired)_contig_10252	3072	tr|F4X862|F4X862_ACREC:tr|F4X862|F4X862_ACREC SubName: Full=Vacuolar fusion protein MON1-like protein A {ECO:0000313|EMBL:EGI57213.1}; GN=G5I_14683 OS=octospinosus echinatior).	7.89033	9.32498	0.84615	0.814636	1	DOWN
jiechu1_no_rRNA.1_(paired)_contig_10253	437	-	2.80813	2.50497	1.12103	1	1	UP
jiechu1_no_rRNA.1_(paired)_contig_10254	438	tr|E2ABD6|E2ABD6_CAMFO:tr|E2ABD6|E2ABD6_CAMFO SubName: Full=Cytochrome P450 4C1 {ECO:0000313|EMBL:EFN69257.1}; GN=EAG_13934 OS=Camponotus floridanus	0.313883	0.10317	3.04237	1	1	UP
jiechu1_no_rRNA.1_(paired)_contig_10255	1406	tr|D7FB70|D7FB70_9HYME:tr|D7FB70|D7FB70_9HYME SubName: Full=CiV16.8g1-like protein {ECO:0000313|EMBL:CBH26140.1}; GN=CiC16.8g1 OS=Chelonus inanitus.	0.398451	0.317386	1.25541	1	1	UP
jiechu1_no_rRNA.1_(paired)_contig_10256	956	tr|A0A026WJB2|A0A026WJB2_CERBI:tr|A0A026WJB2|A0A026WJB2_CERBI SubName: Full=SAM and SH3 domain-containing protein {ECO:0000313|EMBL:EZA55194.1}; GN=X777_05264 OS=Cerapachys biroi	23.9846	19.7828	1.21239	0.548815	1	UP
jiechu1_no_rRNA.1_(paired)_contig_10257	548	-	4.45247	0.298601	14.9111	0.122041	1	UP
jiechu1_no_rRNA.1_(paired)_contig_10258	2417	tr|A0A088A937|A0A088A937_APIME:tr|A0A088A937|A0A088A937_APIME SubName: Full=Uncharacterized protein {ECO:0000313|EnsemblMetazoa:GB47884-PA}; GN=LOC100577931 OS=Apis mellifera	6.81419	6.26188	1.0882	1	1	UP
jiechu1_no_rRNA.1_(paired)_contig_10259	312	-	13.3231	10.2246	1.30304	0.554297	1	UP
jiechu1_no_rRNA.1_(paired)_contig_1026	5816	tr|A0A088A1F3|A0A088A1F3_APIME:tr|A0A088A1F3|A0A088A1F3_APIME SubName: Full=Uncharacterized protein {ECO:0000313|EnsemblMetazoa:GB45051-PA}; GN=LOC408351 OS=Apis mellifera	18.8411	13.8157	1.36374	0.388182	1	UP
jiechu1_no_rRNA.1_(paired)_contig_10260	647	-	13.716	12.1252	1.13119	0.849476	1	UP
jiechu1_no_rRNA.1_(paired)_contig_10261	539	-	2.82933	3.11747	0.907573	1	1	DOWN
jiechu1_no_rRNA.1_(paired)_contig_10262	427	-	1.15947	0.825934	1.40382	0.622005	1	UP
jiechu1_no_rRNA.1_(paired)_contig_10263	2380	tr|E2BLS3|E2BLS3_HARSA:tr|E2BLS3|E2BLS3_HARSA SubName: Full=Putative uncharacterized protein {ECO:0000313|EMBL:EFN83407.1}; GN=EAI_02225 OS=Harpegnathos saltator	2.56996	2.79817	0.918441	1	1	DOWN
jiechu1_no_rRNA.1_(paired)_contig_10264	2255	tr|A0A026WKD1|A0A026WKD1_CERBI:tr|A0A026WKD1|A0A026WKD1_CERBI SubName: Full=Splicing factor U2AF 50 kDa subunit {ECO:0000313|EMBL:EZA56490.1}; GN=X777_03111 OS=Cerapachys biroi	0.227978	0.27645	0.824663	1	1	DOWN
jiechu1_no_rRNA.1_(paired)_contig_10265	809	tr|F4WKG0|F4WKG0_ACREC:tr|F4WKG0|F4WKG0_ACREC SubName: Full=Zinc finger CCCH domain-containing protein 3 {ECO:0000313|EMBL:EGI65298.1}; GN=G5I_06157 OS=octospinosus echinatior).	19.1789	21.4863	0.89261	0.877779	1	DOWN
jiechu1_no_rRNA.1_(paired)_contig_10266	536	-	1.22005	0.780199	1.56376	0.622005	1	UP
jiechu1_no_rRNA.1_(paired)_contig_10267	1027	tr|K7ISU1|K7ISU1_NASVI:tr|K7ISU1|K7ISU1_NASVI SubName: Full=Uncharacterized protein {ECO:0000313|EnsemblMetazoa:NV12140-PA}; GN=LOC100117742 OS=Nasonia vitripennis	1.02349	1.68405	0.607757	1	1	DOWN
jiechu1_no_rRNA.1_(paired)_contig_10268	586	-	13.0138	9.57613	1.35898	0.420938	1	UP
jiechu1_no_rRNA.1_(paired)_contig_10269	479	tr|V5G2M2|V5G2M2_ANOGL:tr|V5G2M2|V5G2M2_ANOGL SubName: Full=Dynamin-3 {ECO:0000313|EMBL:JAB64265.1}; GN=DYN3 OS=Anoplophora glabripennis.	1.66586	1.65189	1.00846	1	1	UP
jiechu1_no_rRNA.1_(paired)_contig_1027	1215	-	29.4241	13.6539	2.155	0.0153954	0.675578	UP
jiechu1_no_rRNA.1_(paired)_contig_10270	794	tr|A0A088AMD7|A0A088AMD7_APIME:tr|A0A088AMD7|A0A088AMD7_APIME SubName: Full=Uncharacterized protein {ECO:0000313|EnsemblMetazoa:GB52755-PA}; GN=LOC726373 OS=Apis mellifera	2.25678	3.00213	0.751725	1	1	DOWN
jiechu1_no_rRNA.1_(paired)_contig_10271	2127	tr|A0A088AR69|A0A088AR69_APIME:tr|A0A088AR69|A0A088AR69_APIME SubName: Full=Uncharacterized protein {ECO:0000313|EnsemblMetazoa:GB54150-PA}; GN=unknown OS=Apis mellifera	7.02463	5.44028	1.29123	0.604441	1	UP
jiechu1_no_rRNA.1_(paired)_contig_10272	1400	tr|F4WMZ0|F4WMZ0_ACREC:tr|F4WMZ0|F4WMZ0_ACREC SubName: Full=Tyrosine-protein kinase Fps85D {ECO:0000313|EMBL:EGI64460.1}; GN=G5I_07128 OS=octospinosus echinatior).	10.2502	8.58704	1.19368	0.661241	1	UP
jiechu1_no_rRNA.1_(paired)_contig_10273	380	-	1.31209	1.54728	0.847996	1	1	DOWN
jiechu1_no_rRNA.1_(paired)_contig_10274	946	tr|E9IPX9|E9IPX9_SOLIN:tr|E9IPX9|E9IPX9_SOLIN SubName: Full=Putative uncharacterized protein {ECO:0000313|EMBL:EFZ17309.1}; GN=SINV_01822 OS=Solenopsis invicta	15.9043	16.6183	0.957037	1	1	DOWN
jiechu1_no_rRNA.1_(paired)_contig_10275	548	tr|W4WB53|W4WB53_ATTCE:tr|W4WB53|W4WB53_ATTCE SubName: Full=Uncharacterized protein {ECO:0000313|EnsemblMetazoa:ACEP16425-PA}; GN=unknown OS=Atta cephalotes	1.07572	0.451559	2.38223	0.622005	1	UP
jiechu1_no_rRNA.1_(paired)_contig_10276	555	tr|A0A026WX54|A0A026WX54_CERBI:tr|A0A026WX54|A0A026WX54_CERBI SubName: Full=Uncharacterized protein {ECO:0000313|EMBL:EZA60625.1}; GN=X777_14435 OS=Cerapachys biroi	0.114577	0.0857525	1.33613	1	1	UP
jiechu1_no_rRNA.1_(paired)_contig_10277	1374	-	6.64304	5.5725	1.19211	0.788922	1	UP
jiechu1_no_rRNA.1_(paired)_contig_10278	2039	-	5.14528	2.51123	2.04891	0.339914	1	UP
jiechu1_no_rRNA.1_(paired)_contig_10279	307	-	8.81399	4.29102	2.05406	0.298027	1	UP
jiechu1_no_rRNA.1_(paired)_contig_1028	2577	tr|A0A087ZPU6|A0A087ZPU6_APIME:tr|A0A087ZPU6|A0A087ZPU6_APIME SubName: Full=Uncharacterized protein {ECO:0000313|EnsemblMetazoa:GB40775-PA}; GN=AIF OS=Apis mellifera	18.6653	14.6728	1.27211	0.49654	1	UP
jiechu1_no_rRNA.1_(paired)_contig_10280	806	-	8.08147	3.43465	2.35292	0.17622	1	UP
jiechu1_no_rRNA.1_(paired)_contig_10281	4158	tr|E0W416|E0W416_PEDHC:tr|E0W416|E0W416_PEDHC SubName: Full=Centaurin-beta, putative {ECO:0000313|EMBL:EEB20372.1}; GN=Phum_PHUM613940 OS=Pediculus humanus subsp. corporis	9.41397	9.11865	1.03239	1	1	UP
jiechu1_no_rRNA.1_(paired)_contig_10282	1011	tr|K7JF31|K7JF31_NASVI:tr|K7JF31|K7JF31_NASVI SubName: Full=Uncharacterized protein {ECO:0000313|EnsemblMetazoa:NV20777-PA}; GN=LOC100679103 OS=Nasonia vitripennis	22.3788	18.7239	1.1952	0.539649	1	UP
jiechu1_no_rRNA.1_(paired)_contig_10283	1847	tr|E2B918|E2B918_HARSA:tr|E2B918|E2B918_HARSA SubName: Full=COMM domain-containing protein 10 {ECO:0000313|EMBL:EFN87784.1}; GN=EAI_12775 OS=Harpegnathos saltator	5.54902	4.22963	1.31194	0.772671	1	UP
jiechu1_no_rRNA.1_(paired)_contig_10284	373	-	1.27083	1.28491	0.989044	1	1	DOWN
jiechu1_no_rRNA.1_(paired)_contig_10285	1533	-	2.39919	1.45547	1.64839	0.685024	1	UP
jiechu1_no_rRNA.1_(paired)_contig_10286	1092	-	1.73155	0.504287	3.43367	0.622005	1	UP
jiechu1_no_rRNA.1_(paired)_contig_10287	1941	-	3.7149	2.479	1.49855	0.724414	1	UP
jiechu1_no_rRNA.1_(paired)_contig_10288	1293	-	1.28676	1.09403	1.17616	1	1	UP
jiechu1_no_rRNA.1_(paired)_contig_10289	2012	-	3.89488	2.19768	1.77226	0.724414	1	UP
jiechu1_no_rRNA.1_(paired)_contig_1029	3240	tr|E9IYN5|E9IYN5_SOLIN:tr|E9IYN5|E9IYN5_SOLIN SubName: Full=Putative uncharacterized protein {ECO:0000313|EMBL:EFZ14288.1}; GN=SINV_04799 OS=Solenopsis invicta	24.8434	19.0427	1.30462	0.458402	1	UP
jiechu1_no_rRNA.1_(paired)_contig_10290	2624	tr|A0A088AQN2|A0A088AQN2_APIME:tr|A0A088AQN2|A0A088AQN2_APIME SubName: Full=Uncharacterized protein {ECO:0000313|EnsemblMetazoa:GB53956-PA}; GN=LOC100578146 OS=Apis mellifera	4.20296	2.12852	1.97459	0.504389	1	UP
jiechu1_no_rRNA.1_(paired)_contig_10292	1715	-	5.14948	6.66052	0.773135	1	1	DOWN
jiechu1_no_rRNA.1_(paired)_contig_10293	326	tr|A0A026WKZ8|A0A026WKZ8_CERBI:tr|A0A026WKZ8|A0A026WKZ8_CERBI SubName: Full=Replication protein A 32 kDa subunit {ECO:0000313|EMBL:EZA56705.1}; GN=X777_02309 OS=Cerapachys biroi	20.7845	23.0438	0.901954	0.766321	1	DOWN
jiechu1_no_rRNA.1_(paired)_contig_10294	730	tr|A0A022T4T9|A0A022T4T9_9HYME:tr|A0A022T4T9|A0A022T4T9_9HYME SubName: Full=Ras-related protein Rab-27A-like protein {ECO:0000313|EMBL:EZA45723.1}; GN=K425_165 OS=Microplitis demolitor.	1.0402	0.802479	1.29623	0.622005	1	UP
jiechu1_no_rRNA.1_(paired)_contig_10295	3593	tr|K7J792|K7J792_NASVI:tr|K7J792|K7J792_NASVI SubName: Full=Uncharacterized protein {ECO:0000313|EnsemblMetazoa:NV17247-PA}; GN=unknown OS=Nasonia vitripennis	6.7526	6.18561	1.09166	1	1	UP
jiechu1_no_rRNA.1_(paired)_contig_10296	601	-	2.95632	1.97888	1.49394	0.685024	1	UP
jiechu1_no_rRNA.1_(paired)_contig_10297	552	tr|E9J437|E9J437_SOLIN:tr|E9J437|E9J437_SOLIN SubName: Full=Putative uncharacterized protein {ECO:0000313|EMBL:EFZ12496.1}; GN=SINV_12350 OS=Solenopsis invicta	11.542	10.7992	1.06878	0.837636	1	UP
jiechu1_no_rRNA.1_(paired)_contig_10298	3629	tr|F4X440|F4X440_ACREC:tr|F4X440|F4X440_ACREC SubName: Full=Vesicular glutamate transporter 2 {ECO:0000313|EMBL:EGI58764.1}; GN=G5I_13090 OS=octospinosus echinatior).	3.34505	1.88569	1.77391	0.449427	1	UP
jiechu1_no_rRNA.1_(paired)_contig_10299	1075	tr|W4WIT0|W4WIT0_ATTCE:tr|W4WIT0|W4WIT0_ATTCE SubName: Full=Uncharacterized protein {ECO:0000313|EnsemblMetazoa:ACEP19102-PA}; GN=unknown OS=Atta cephalotes	2.11458	0.832615	2.53968	0.371023	1	UP
jiechu1_no_rRNA.1_(paired)_contig_103	1063	tr|A0A088A7A9|A0A088A7A9_APIME:tr|A0A088A7A9|A0A088A7A9_APIME SubName: Full=Uncharacterized protein {ECO:0000313|EnsemblMetazoa:GB47224-PA}; GN=E75 OS=Apis mellifera	257.003	172.788	1.48739	2.11691e-05	0.00214616	UP
jiechu1_no_rRNA.1_(paired)_contig_1030	7479	tr|A0A088A2N7|A0A088A2N7_APIME:tr|A0A088A2N7|A0A088A2N7_APIME SubName: Full=Uncharacterized protein {ECO:0000313|EnsemblMetazoa:GB45518-PA}; GN=Sema-1 OS=Apis mellifera	13.7857	11.7133	1.17693	0.699023	1	UP
jiechu1_no_rRNA.1_(paired)_contig_10300	983	tr|A0A016SGP1|A0A016SGP1_9BILA:tr|A0A016SGP1|A0A016SGP1_9BILA SubName: Full=Uncharacterized protein {ECO:0000313|EMBL:EYB89527.1}; GN=Acey_s0230.g2938 OS=Ancylostoma ceylanicum.	2.99214	3.435	0.871074	1	1	DOWN
jiechu1_no_rRNA.1_(paired)_contig_10301	497	-	9.37552	5.0933	1.84076	0.328607	1	UP
jiechu1_no_rRNA.1_(paired)_contig_10302	1299	tr|E2C369|E2C369_HARSA:tr|E2C369|E2C369_HARSA SubName: Full=Survival of motor neuron-related-splicing factor 30 {ECO:0000313|EMBL:EFN77601.1}; GN=EAI_04065 OS=Harpegnathos saltator	25.5368	25.8734	0.986991	1	1	DOWN
jiechu1_no_rRNA.1_(paired)_contig_10303	1227	-	0.224804	0.220198	1.02092	1	1	UP
jiechu1_no_rRNA.1_(paired)_contig_10304	466	-	1.53836	0.356291	4.3177	0.622005	1	UP
jiechu1_no_rRNA.1_(paired)_contig_10305	393	-	1.68249	1.21747	1.38195	1	1	UP
jiechu1_no_rRNA.1_(paired)_contig_10306	1626	tr|A0A026VW30|A0A026VW30_CERBI:tr|A0A026VW30|A0A026VW30_CERBI SubName: Full=Maspardin {ECO:0000313|EMBL:EZA47967.1}; GN=X777_14536 OS=Cerapachys biroi	12.2527	11.7942	1.03887	0.843891	1	UP
jiechu1_no_rRNA.1_(paired)_contig_10307	1256	-	2.22673	1.46749	1.51737	0.685024	1	UP
jiechu1_no_rRNA.1_(paired)_contig_10308	419	tr|A0A026W1Y8|A0A026W1Y8_CERBI:tr|A0A026W1Y8|A0A026W1Y8_CERBI SubName: Full=Aryl hydrocarbon receptor nuclear translocator-like protein {ECO:0000313|EMBL:EZA50085.1}; GN=X777_11528 OS=Cerapachys biroi	0.560302	0.471883	1.18737	1	1	UP
jiechu1_no_rRNA.1_(paired)_contig_10309	783	-	5.48151	5.79487	0.945926	1	1	DOWN
jiechu1_no_rRNA.1_(paired)_contig_1031	548	-	22.2816	12.2141	1.82426	0.0965412	1	UP
jiechu1_no_rRNA.1_(paired)_contig_10310	470	-	1.56611	0.827996	1.89144	0.622005	1	UP
jiechu1_no_rRNA.1_(paired)_contig_10311	2035	tr|Q65YY5|Q65YY5_APIME:tr|Q65YY5|Q65YY5_APIME SubName: Full=E74 {ECO:0000313|EMBL:BAD51404.1}; GN=E74 OS=Apis mellifera	8.53367	3.39047	2.51696	0.17622	1	UP
jiechu1_no_rRNA.1_(paired)_contig_10312	512	tr|V9ICI6|V9ICI6_APICE:tr|V9ICI6|V9ICI6_APICE SubName: Full=LIM domain-binding protein 3 {ECO:0000313|EMBL:AEY58795.1}; GN=ACCB01412.1 OS=Apis cerana	43.3838	40.4638	1.07216	0.745221	1	UP
jiechu1_no_rRNA.1_(paired)_contig_10313	742	tr|E9FRL1|E9FRL1_DAPPU:tr|E9FRL1|E9FRL1_DAPPU SubName: Full=Putative uncharacterized protein {ECO:0000313|EMBL:EFX89864.1}; GN=DAPPUDRAFT_189791 OS=Daphnia pulex	0.738961	0.566482	1.30447	1	1	UP
jiechu1_no_rRNA.1_(paired)_contig_10314	609	-	2.856	3.07814	0.927832	1	1	DOWN
jiechu1_no_rRNA.1_(paired)_contig_10315	868	tr|Q9VRD0|Q9VRD0_DROME:tr|Q9VRD0|Q9VRD0_DROME SubName: Full=RE66795p {ECO:0000313|EMBL:AAL90380.1}; GN=Ser6 OS=Drosophila melanogaster	0.472917	0.670607	0.705207	1	1	DOWN
jiechu1_no_rRNA.1_(paired)_contig_10316	1847	tr|K7IVM8|K7IVM8_NASVI:tr|K7IVM8|K7IVM8_NASVI SubName: Full=Uncharacterized protein {ECO:0000313|EnsemblMetazoa:NV13139-PA}; GN=RRN3 OS=Nasonia vitripennis	7.6078	7.60539	1.00032	1	1	UP
jiechu1_no_rRNA.1_(paired)_contig_10317	408	-	0.192801	0.054404	3.54387	1	1	UP
jiechu1_no_rRNA.1_(paired)_contig_10318	726	tr|A0A088AUI2|A0A088AUI2_APIME:tr|A0A088AUI2|A0A088AUI2_APIME SubName: Full=Uncharacterized protein {ECO:0000313|EnsemblMetazoa:GB55376-PA}; GN=unknown OS=Apis mellifera	16.4372	7.26622	2.26214	0.0734057	1	UP
jiechu1_no_rRNA.1_(paired)_contig_10319	959	tr|B7S8Y7|B7S8Y7_GLYIN:tr|B7S8Y7|B7S8Y7_GLYIN SubName: Full=Putative uncharacterized protein {ECO:0000313|EMBL:ACE75362.1}; GN=GIP_L5_0020 OS=Glyptapanteles indiensis	4.3608	1.61837	2.69457	0.285195	1	UP
jiechu1_no_rRNA.1_(paired)_contig_1032	2349	tr|K7J061|K7J061_NASVI:tr|K7J061|K7J061_NASVI SubName: Full=Uncharacterized protein {ECO:0000313|EnsemblMetazoa:NV14740-PA}; GN=LOC100119409 OS=Nasonia vitripennis	50.1033	37.937	1.3207	0.168008	1	UP
jiechu1_no_rRNA.1_(paired)_contig_10321	458	-	1.00365	0.993315	1.01041	0.622005	1	UP
jiechu1_no_rRNA.1_(paired)_contig_10322	461	-	1.41482	1.47031	0.962259	1	1	DOWN
jiechu1_no_rRNA.1_(paired)_contig_10323	1189	tr|E9ISU5|E9ISU5_SOLIN:tr|E9ISU5|E9ISU5_SOLIN SubName: Full=Putative uncharacterized protein {ECO:0000313|EMBL:EFZ16436.1}; GN=SINV_15914 OS=Solenopsis invicta	2.91442	3.35775	0.867969	1	1	DOWN
jiechu1_no_rRNA.1_(paired)_contig_10324	739	tr|A0A088A4R1|A0A088A4R1_APIME:tr|A0A088A4R1|A0A088A4R1_APIME SubName: Full=Uncharacterized protein {ECO:0000313|EnsemblMetazoa:GB46275-PA}; GN=LOC409590 OS=Apis mellifera	14.0062	21.6123	0.648069	0.324584	1	DOWN
jiechu1_no_rRNA.1_(paired)_contig_10325	1397	tr|V9IAB8|V9IAB8_APICE:tr|V9IAB8|V9IAB8_APICE SubName: Full=DNAation factor subunit beta {ECO:0000313|EMBL:AEY58048.1}; GN=ACCB00564.1 OS=Apis cerana	7.27757	7.04045	1.03368	1	1	UP
jiechu1_no_rRNA.1_(paired)_contig_10326	1326	tr|A0A088A5W4|A0A088A5W4_APIME:tr|A0A088A5W4|A0A088A5W4_APIME SubName: Full=Uncharacterized protein {ECO:0000313|EnsemblMetazoa:GB46700-PA}; GN=LIENEASKMD ETGNLEENSI EFDSPLEKGE PFGDNLLDRS KPFAISTTDE OS=Apis mellifera	4.01005	2.74171	1.46261	0.504389	1	UP
jiechu1_no_rRNA.1_(paired)_contig_10327	2639	tr|A0A026WZB2|A0A026WZB2_CERBI:tr|A0A026WZB2|A0A026WZB2_CERBI SubName: Full=Uncharacterized protein {ECO:0000313|EMBL:EZA60484.1}; GN=X777_13573 OS=Cerapachys biroi	18.2432	15.1699	1.2026	0.615254	1	UP
jiechu1_no_rRNA.1_(paired)_contig_10328	1018	tr|F4WFI3|F4WFI3_ACREC:tr|F4WFI3|F4WFI3_ACREC SubName: Full=Transmembrane inner ear expressed protein {ECO:0000313|EMBL:EGI67055.1}; GN=G5I_04392 OS=octospinosus echinatior).	3.23135	1.88767	1.71182	0.449427	1	UP
jiechu1_no_rRNA.1_(paired)_contig_10329	1536	tr|E9I9M5|E9I9M5_SOLIN:tr|E9I9M5|E9I9M5_SOLIN SubName: Full=Putative uncharacterized protein {ECO:0000313|EMBL:EFZ22685.1}; GN=SINV_08403 OS=Solenopsis invicta	8.54615	14.0724	0.607299	0.30783	1	DOWN
jiechu1_no_rRNA.1_(paired)_contig_1033	6478	tr|Q5D184|Q5D184_APIME:tr|Q5D184|Q5D184_APIME SubName: Full=Ephrin receptor {ECO:0000313|EMBL:AAX14899.1}; GN=unknown OS=Apis mellifera	31.0699	24.138	1.28718	0.355129	1	UP
jiechu1_no_rRNA.1_(paired)_contig_10330	1037	-	2.17335	2.37135	0.916503	1	1	DOWN
jiechu1_no_rRNA.1_(paired)_contig_10331	2099	tr|A0A087ZYF9|A0A087ZYF9_APIME:tr|A0A087ZYF9|A0A087ZYF9_APIME SubName: Full=Uncharacterized protein {ECO:0000313|EnsemblMetazoa:GB43938-PA}; GN=LOC725194 OS=Apis mellifera	3.26885	2.61449	1.25028	0.724414	1	UP
jiechu1_no_rRNA.1_(paired)_contig_10332	1723	tr|F4X3K7|F4X3K7_ACREC:tr|F4X3K7|F4X3K7_ACREC SubName: Full=Thyroid receptor-interacting protein 13 {ECO:0000313|EMBL:EGI58804.1}; GN=G5I_12915 OS=octospinosus echinatior).	4.42757	4.54048	0.975133	1	1	DOWN
jiechu1_no_rRNA.1_(paired)_contig_10333	699	-	7.10066	6.29804	1.12744	0.802127	1	UP
jiechu1_no_rRNA.1_(paired)_contig_10335	4199	-	7.22693	9.03386	0.799983	0.814636	1	DOWN
jiechu1_no_rRNA.1_(paired)_contig_10336	2746	tr|A0A087ZSA6|A0A087ZSA6_APIME:tr|A0A087ZSA6|A0A087ZSA6_APIME SubName: Full=Uncharacterized protein {ECO:0000313|EnsemblMetazoa:GB41692-PA}; GN=LOC552355 OS=Apis mellifera	4.44431	4.36314	1.0186	1	1	UP
jiechu1_no_rRNA.1_(paired)_contig_10337	1550	tr|W4WPP5|W4WPP5_ATTCE:tr|W4WPP5|W4WPP5_ATTCE SubName: Full=Uncharacterized protein {ECO:0000313|EnsemblMetazoa:ACEP21167-PA}; GN=unknown OS=Atta cephalotes	3.67593	2.48313	1.48036	0.724414	1	UP
jiechu1_no_rRNA.1_(paired)_contig_10338	1884	tr|A0A087ZV10|A0A087ZV10_APIME:tr|A0A087ZV10|A0A087ZV10_APIME SubName: Full=Uncharacterized protein {ECO:0000313|EnsemblMetazoa:GB42683-PA}; GN=LOC100577330 OS=Apis mellifera	10.1099	6.9929	1.44574	0.355639	1	UP
jiechu1_no_rRNA.1_(paired)_contig_10339	370	-	5.6466	6.06613	0.93084	1	1	DOWN
jiechu1_no_rRNA.1_(paired)_contig_1034	2143	tr|V9IDN1|V9IDN1_APICE:tr|V9IDN1|V9IDN1_APICE SubName: Full=Dopamine N acetyltransferase {ECO:0000313|EMBL:AEY59233.1}; GN=ACCB01925.2 OS=Apis cerana	20.816	28.0173	0.742969	0.323013	1	DOWN
jiechu1_no_rRNA.1_(paired)_contig_10340	713	-	0.847392	0.789394	1.07347	1	1	UP
jiechu1_no_rRNA.1_(paired)_contig_10341	1093	-	9.26428	9.79606	0.945715	1	1	DOWN
jiechu1_no_rRNA.1_(paired)_contig_10342	515	tr|A0A026VZR8|A0A026VZR8_CERBI:tr|A0A026VZR8|A0A026VZR8_CERBI SubName: Full=CREB-regulated transcription coactivator {ECO:0000313|EMBL:EZA48951.1}; GN=X777_12397 OS=Cerapachys biroi	15.8046	10.8909	1.45118	0.341424	1	UP
jiechu1_no_rRNA.1_(paired)_contig_10343	570	-	1.43866	0.576957	2.49353	0.622005	1	UP
jiechu1_no_rRNA.1_(paired)_contig_10344	1627	tr|K7J1X9|K7J1X9_NASVI:tr|K7J1X9|K7J1X9_NASVI SubName: Full=Uncharacterized protein {ECO:0000313|EnsemblMetazoa:NV15359-PA}; GN=unknown OS=Nasonia vitripennis	4.98587	5.31327	0.93838	1	1	DOWN
jiechu1_no_rRNA.1_(paired)_contig_10345	756	-	12.4489	8.71838	1.42789	0.401374	1	UP
jiechu1_no_rRNA.1_(paired)_contig_10346	1789	tr|W4VVT3|W4VVT3_ATTCE:tr|W4VVT3|W4VVT3_ATTCE SubName: Full=Uncharacterized protein {ECO:0000313|EnsemblMetazoa:ACEP11062-PA}; GN=unknown OS=Atta cephalotes	12.1129	10.5162	1.15184	0.687863	1	UP
jiechu1_no_rRNA.1_(paired)_contig_10347	318	-	11.579	10.7457	1.07755	0.837636	1	UP
jiechu1_no_rRNA.1_(paired)_contig_10348	453	-	17.0037	6.8718	2.47442	0.027811	1	UP
jiechu1_no_rRNA.1_(paired)_contig_10349	620	-	7.53086	4.78584	1.57357	0.420338	1	UP
jiechu1_no_rRNA.1_(paired)_contig_1035	3332	tr|E2B5U1|E2B5U1_HARSA:tr|E2B5U1|E2B5U1_HARSA SubName: Full=Ubiquitin carboxyl-terminal hydrolase 32 {ECO:0000313|EMBL:EFN88910.1}; GN=EAI_10855 OS=Harpegnathos saltator	35.9671	38.353	0.93779	0.817985	1	DOWN
jiechu1_no_rRNA.1_(paired)_contig_10350	840	tr|E2BKE1|E2BKE1_HARSA:tr|E2BKE1|E2BKE1_HARSA SubName: Full=WD repeat-containing protein 78 {ECO:0000313|EMBL:EFN83865.1}; GN=EAI_15748 OS=Harpegnathos saltator	3.05595	2.86751	1.06571	0.724414	1	UP
jiechu1_no_rRNA.1_(paired)_contig_10351	1324	tr|E2BKE1|E2BKE1_HARSA:tr|E2BKE1|E2BKE1_HARSA SubName: Full=WD repeat-containing protein 78 {ECO:0000313|EMBL:EFN83865.1}; GN=EAI_15748 OS=Harpegnathos saltator	1.02844	2.12682	0.483558	1	1	DOWN
jiechu1_no_rRNA.1_(paired)_contig_10352	615	tr|K7IPP0|K7IPP0_NASVI:tr|K7IPP0|K7IPP0_NASVI SubName: Full=Uncharacterized protein {ECO:0000313|EnsemblMetazoa:NV11027-PA}; GN=LOC100116326 OS=Nasonia vitripennis	1.92035	1.96271	0.97842	1	1	DOWN
jiechu1_no_rRNA.1_(paired)_contig_10353	1498	tr|E2BSA1|E2BSA1_HARSA:tr|E2BSA1|E2BSA1_HARSA SubName: Full=Synaptotagmin-1 {ECO:0000313|EMBL:EFN81439.1}; GN=EAI_04926 OS=Harpegnathos saltator	3.91335	4.23402	0.924264	1	1	DOWN
jiechu1_no_rRNA.1_(paired)_contig_10354	1126	tr|A0A088A0H3|A0A088A0H3_APIME:tr|A0A088A0H3|A0A088A0H3_APIME SubName: Full=Uncharacterized protein {ECO:0000313|EnsemblMetazoa:GB44697-PA}; GN=LOC100577237 OS=Apis mellifera	2.871	2.53641	1.13191	1	1	UP
jiechu1_no_rRNA.1_(paired)_contig_10355	1946	-	6.76054	5.59774	1.20773	0.788922	1	UP
jiechu1_no_rRNA.1_(paired)_contig_10356	313	-	0.368003	0.0743089	4.95234	1	1	UP
jiechu1_no_rRNA.1_(paired)_contig_10357	394	-	7.92707	0.507941	15.6063	0.020525	0.838124	UP
jiechu1_no_rRNA.1_(paired)_contig_10358	2260	-	11.7121	13.4365	0.871659	0.845148	1	DOWN
jiechu1_no_rRNA.1_(paired)_contig_10359	1823	-	9.5437	8.59541	1.11033	0.822487	1	UP
jiechu1_no_rRNA.1_(paired)_contig_1036	2866	tr|A0A088A6L5|A0A088A6L5_APIME:tr|A0A088A6L5|A0A088A6L5_APIME SubName: Full=Uncharacterized protein {ECO:0000313|EnsemblMetazoa:GB46970-PA}; GN=serpin-1 OS=Apis mellifera	20.7769	17.3012	1.20089	0.633505	1	UP
jiechu1_no_rRNA.1_(paired)_contig_10360	784	-	12.3406	3.91915	3.14879	0.0296513	1	UP
jiechu1_no_rRNA.1_(paired)_contig_10361	635	tr|E2BQL4|E2BQL4_HARSA:tr|E2BQL4|E2BQL4_HARSA SubName: Full=Putative uncharacterized protein {ECO:0000313|EMBL:EFN82072.1}; GN=EAI_09431 OS=Harpegnathos saltator	5.99794	4.30714	1.39256	0.772671	1	UP
jiechu1_no_rRNA.1_(paired)_contig_10362	1444	-	2.40797	0.910824	2.64373	0.371023	1	UP
jiechu1_no_rRNA.1_(paired)_contig_10363	675	-	5.22308	3.75818	1.38979	0.545645	1	UP
jiechu1_no_rRNA.1_(paired)_contig_10364	2267	tr|K7J5S3|K7J5S3_NASVI:tr|K7J5S3|K7J5S3_NASVI SubName: Full=Uncharacterized protein {ECO:0000313|EnsemblMetazoa:NV16721-PA}; GN=LOC100120328 OS=Nasonia vitripennis	3.55076	3.93141	0.903178	1	1	DOWN
jiechu1_no_rRNA.1_(paired)_contig_10365	346	tr|E2C8J6|E2C8J6_HARSA:tr|E2C8J6|E2C8J6_HARSA RecName: Full=Ubiquitin carboxyl-terminal hydrolase {ECO:0000256|RuleBase:RU004435}; GN=EAI_09728 OS=Harpegnathos saltator	3.50553	3.65825	0.958255	1	1	DOWN
jiechu1_no_rRNA.1_(paired)_contig_10366	732	tr|E2BKF8|E2BKF8_HARSA:tr|E2BKF8|E2BKF8_HARSA SubName: Full=G-protein coupled receptor Mth2 {ECO:0000313|EMBL:EFN83825.1}; GN=EAI_13887 OS=Harpegnathos saltator	4.68615	2.14986	2.17975	0.504389	1	UP
jiechu1_no_rRNA.1_(paired)_contig_10367	812	tr|A0A088AW75|A0A088AW75_APIME:tr|A0A088AW75|A0A088AW75_APIME SubName: Full=Uncharacterized protein {ECO:0000313|EnsemblMetazoa:GB55997-PA}; GN=LOC552297 OS=Apis mellifera	14.8646	4.17939	3.55665	0.0255027	0.991233	UP
jiechu1_no_rRNA.1_(paired)_contig_10368	826	tr|E9IUX5|E9IUX5_SOLIN:tr|E9IUX5|E9IUX5_SOLIN SubName: Full=Putative uncharacterized protein {ECO:0000313|EMBL:EFZ15615.1}; GN=SINV_01388 OS=Solenopsis invicta	13.6457	10.9256	1.24896	0.554297	1	UP
jiechu1_no_rRNA.1_(paired)_contig_1037	1566	tr|A0A026W211|A0A026W211_CERBI:tr|A0A026W211|A0A026W211_CERBI SubName: Full=Uncharacterized protein {ECO:0000313|EMBL:EZA49611.1}; GN=X777_12156 OS=Cerapachys biroi	72.1474	55.0277	1.31111	0.113917	1	UP
jiechu1_no_rRNA.1_(paired)_contig_10370	1368	-	7.58106	8.75384	0.866027	1	1	DOWN
jiechu1_no_rRNA.1_(paired)_contig_10371	2155	tr|A0A026WFT6|A0A026WFT6_CERBI:tr|A0A026WFT6|A0A026WFT6_CERBI SubName: Full=Acidic mammalian chitinase {ECO:0000313|EMBL:EZA54975.1}; GN=X777_04438 OS=Cerapachys biroi	4.60509	3.78975	1.21514	0.751988	1	UP
jiechu1_no_rRNA.1_(paired)_contig_10374	2007	tr|E2B2U6|E2B2U6_HARSA:tr|E2B2U6|E2B2U6_HARSA SubName: Full=Nucleolar MIF4G domain-containing protein 1 {ECO:0000313|EMBL:EFN89915.1}; GN=EAI_15214 OS=Harpegnathos saltator	4.27798	3.96826	1.07805	0.751988	1	UP
jiechu1_no_rRNA.1_(paired)_contig_10375	2765	tr|K7J0P1|K7J0P1_NASVI:tr|K7J0P1|K7J0P1_NASVI SubName: Full=Uncharacterized protein {ECO:0000313|EnsemblMetazoa:NV14922-PA}; GN=LOC100121503 OS=Nasonia vitripennis	9.20394	8.54015	1.07773	0.822487	1	UP
jiechu1_no_rRNA.1_(paired)_contig_10376	649	-	6.42677	6.72766	0.955276	1	1	DOWN
jiechu1_no_rRNA.1_(paired)_contig_10377	2267	tr|A0A022T3N9|A0A022T3N9_9HYME:tr|A0A022T3N9|A0A022T3N9_9HYME SubName: Full=Glucose dehydrogenase acceptor-like protein-14 {ECO:0000313|EMBL:EZA45343.1}; GN=K425_1219 OS=Microplitis demolitor.	6.843	3.6858	1.85658	0.383959	1	UP
jiechu1_no_rRNA.1_(paired)_contig_10378	944	-	3.7794	1.43262	2.63811	0.449427	1	UP
jiechu1_no_rRNA.1_(paired)_contig_10379	312	-	0.468808	1e-05	46880.8	1	1	UP
jiechu1_no_rRNA.1_(paired)_contig_1038	1075	-	74.3339	103.101	0.72098	0.0433726	1	DOWN
jiechu1_no_rRNA.1_(paired)_contig_10380	1432	tr|E1ZV89|E1ZV89_CAMFO:tr|E1ZV89|E1ZV89_CAMFO SubName: Full=Tigger transposable element-derived protein 1 {ECO:0000313|EMBL:EFN74900.1}; GN=EAG_02659 OS=Camponotus floridanus	17.8782	8.74912	2.04342	0.0848897	1	UP
jiechu1_no_rRNA.1_(paired)_contig_10381	302	-	10.1381	10.7446	0.943556	1	1	DOWN
jiechu1_no_rRNA.1_(paired)_contig_10382	1070	tr|A0A088AHF0|A0A088AHF0_APIME:tr|A0A088AHF0|A0A088AHF0_APIME SubName: Full=Uncharacterized protein {ECO:0000313|EnsemblMetazoa:GB50927-PA}; GN=LOC409315 OS=Apis mellifera	7.42762	5.8488	1.26994	0.604441	1	UP
jiechu1_no_rRNA.1_(paired)_contig_10383	478	tr|A0A026WSX1|A0A026WSX1_CERBI:tr|A0A026WSX1|A0A026WSX1_CERBI SubName: Full=Pallidin {ECO:0000313|EMBL:EZA58776.1}; GN=X777_14945 OS=Cerapachys biroi	16.0302	16.2889	0.984115	1	1	DOWN
jiechu1_no_rRNA.1_(paired)_contig_10384	433	-	28.5187	28.4223	1.00339	1	1	UP
jiechu1_no_rRNA.1_(paired)_contig_10385	519	tr|V9IJX1|V9IJX1_APICE:tr|V9IJX1|V9IJX1_APICE SubName: Full=Solute carrier family 35 member E1 {ECO:0000313|EMBL:AEY60584.1}; GN=ACCB09354 OS=Apis cerana	4.4309	6.35169	0.697594	0.774501	1	DOWN
jiechu1_no_rRNA.1_(paired)_contig_10386	1282	tr|V9IJX1|V9IJX1_APICE:tr|V9IJX1|V9IJX1_APICE SubName: Full=Solute carrier family 35 member E1 {ECO:0000313|EMBL:AEY60584.1}; GN=ACCB09354 OS=Apis cerana	3.63247	3.34936	1.08453	1	1	UP
jiechu1_no_rRNA.1_(paired)_contig_10387	635	tr|J9K0F2|J9K0F2_ACYPI:tr|J9K0F2|J9K0F2_ACYPI SubName: Full=Uncharacterized protein {ECO:0000313|EnsemblMetazoa:ACYPI006209-PA}; GN=LOC100569425 OS=Acyrthosiphon pisum	0.628867	0.520404	1.20842	1	1	UP
jiechu1_no_rRNA.1_(paired)_contig_10388	477	-	0.514266	0.617958	0.832202	1	1	DOWN
jiechu1_no_rRNA.1_(paired)_contig_10389	400	-	1.86942	1.6912	1.10538	1	1	UP
jiechu1_no_rRNA.1_(paired)_contig_1039	1871	tr|K7IZD0|K7IZD0_NASVI:tr|K7IZD0|K7IZD0_NASVI SubName: Full=Uncharacterized protein {ECO:0000313|EnsemblMetazoa:NV14457-PA}; GN=LOC100122184 OS=Nasonia vitripennis	9.76061	11.8259	0.825357	0.83193	1	DOWN
jiechu1_no_rRNA.1_(paired)_contig_10390	748	tr|A0A026X437|A0A026X437_CERBI:tr|A0A026X437|A0A026X437_CERBI SubName: Full=Chorion peroxidase {ECO:0000313|EMBL:EZA62781.1}; GN=X777_07597 OS=Cerapachys biroi	6.021	4.89984	1.22881	0.578078	1	UP
jiechu1_no_rRNA.1_(paired)_contig_10391	1623	tr|A0A088AFU1|A0A088AFU1_APIME:tr|A0A088AFU1|A0A088AFU1_APIME SubName: Full=Uncharacterized protein {ECO:0000313|EnsemblMetazoa:GB50342-PA}; GN=LOC724238 OS=Apis mellifera	8.54574	10.8278	0.789243	0.823916	1	DOWN
jiechu1_no_rRNA.1_(paired)_contig_10392	1841	tr|H9KSZ9|H9KSZ9_APIME:tr|H9KSZ9|H9KSZ9_APIME SubName: Full=Uncharacterized protein {ECO:0000313|EnsemblMetazoa:GB41913-PA}; GN=LOC100576215 OS=Apis mellifera	1.23547	0.855076	1.44487	0.622005	1	UP
jiechu1_no_rRNA.1_(paired)_contig_10394	786	-	0.463295	0.42846	1.0813	1	1	UP
jiechu1_no_rRNA.1_(paired)_contig_10395	568	-	13.112	7.29315	1.79785	0.206665	1	UP
jiechu1_no_rRNA.1_(paired)_contig_10396	596	tr|A0A026VWA8|A0A026VWA8_CERBI:tr|A0A026VWA8|A0A026VWA8_CERBI SubName: Full=Putative RNA-binding protein EEED8.10 {ECO:0000313|EMBL:EZA47801.1}; GN=X777_15234 OS=Cerapachys biroi	0.971781	0.675867	1.43783	1	1	UP
jiechu1_no_rRNA.1_(paired)_contig_10397	683	tr|K7J3V2|K7J3V2_NASVI:tr|K7J3V2|K7J3V2_NASVI SubName: Full=Uncharacterized protein {ECO:0000313|EnsemblMetazoa:NV16037-PA}; GN=LOC100116712 OS=Nasonia vitripennis	9.092	12.4583	0.729794	0.677866	1	DOWN
jiechu1_no_rRNA.1_(paired)_contig_10398	1437	tr|A0A088A7Z6|A0A088A7Z6_APIME:tr|A0A088A7Z6|A0A088A7Z6_APIME SubName: Full=Uncharacterized protein {ECO:0000313|EnsemblMetazoa:GB47476-PA}; GN=LOC100578255 OS=Apis mellifera	2.91834	1.23613	2.36088	0.685024	1	UP
jiechu1_no_rRNA.1_(paired)_contig_10399	2576	tr|E2A1G2|E2A1G2_CAMFO:tr|E2A1G2|E2A1G2_CAMFO SubName: Full=UPF0614 protein C14orf102 {ECO:0000313|EMBL:EFN72635.1}; GN=EAG_06819 OS=Camponotus floridanus	3.3507	3.3851	0.989837	1	1	DOWN
jiechu1_no_rRNA.1_(paired)_contig_104	4017	tr|A0A087ZWI4|A0A087ZWI4_APIME:tr|A0A087ZWI4|A0A087ZWI4_APIME SubName: Full=Uncharacterized protein {ECO:0000313|EnsemblMetazoa:GB43226-PA}; GN=LOC408324 OS=Apis mellifera	27.9351	21.1043	1.32367	0.398	1	UP
jiechu1_no_rRNA.1_(paired)_contig_10400	1655	tr|A0A022T1X8|A0A022T1X8_9HYME:tr|A0A022T1X8|A0A022T1X8_9HYME SubName: Full=Gonadotropin-releasing hormone receptor-like protein-2 {ECO:0000313|EMBL:EZA44678.1}; GN=K425_489 OS=Microplitis demolitor.	1.62558	1.19455	1.36083	1	1	UP
jiechu1_no_rRNA.1_(paired)_contig_10401	848	-	9.7524	15.8771	0.614242	0.327345	1	DOWN
jiechu1_no_rRNA.1_(paired)_contig_10402	310	tr|A0A088A3R1|A0A088A3R1_APIME:tr|A0A088A3R1|A0A088A3R1_APIME SubName: Full=Uncharacterized protein {ECO:0000313|EnsemblMetazoa:GB45905-PA}; GN=Gmap OS=Apis mellifera	3.3307	1.65776	2.00915	0.449427	1	UP
jiechu1_no_rRNA.1_(paired)_contig_10403	1210	-	1.58833	1.36354	1.16486	1	1	UP
jiechu1_no_rRNA.1_(paired)_contig_10404	2233	tr|E2B5B8|E2B5B8_HARSA:tr|E2B5B8|E2B5B8_HARSA SubName: Full=Protein fantom {ECO:0000313|EMBL:EFN89113.1}; GN=EAI_05677 OS=Harpegnathos saltator	5.59266	4.92404	1.13579	0.772671	1	UP
jiechu1_no_rRNA.1_(paired)_contig_10405	1671	tr|E2BMC2|E2BMC2_HARSA:tr|E2BMC2|E2BMC2_HARSA SubName: Full=Limkain-b1 {ECO:0000313|EMBL:EFN83151.1}; GN=EAI_11225 OS=Harpegnathos saltator	5.506	4.75994	1.15674	0.772671	1	UP
jiechu1_no_rRNA.1_(paired)_contig_10406	753	tr|A0A088AAL0|A0A088AAL0_APIME:tr|A0A088AAL0|A0A088AAL0_APIME SubName: Full=Uncharacterized protein {ECO:0000313|EnsemblMetazoa:GB48435-PA}; GN=LOC411691 OS=Apis mellifera	13.017	17.6205	0.73874	0.596994	1	DOWN
jiechu1_no_rRNA.1_(paired)_contig_10407	575	-	2.62465	2.5138	1.0441	1	1	UP
jiechu1_no_rRNA.1_(paired)_contig_10408	391	tr|V9I892|V9I892_APICE:tr|V9I892|V9I892_APICE SubName: Full=Calpain-A {ECO:0000313|EMBL:AEY56681.1}; GN=ACCB00047.7 OS=Apis cerana	23.1643	24.1645	0.958609	1	1	DOWN
jiechu1_no_rRNA.1_(paired)_contig_10409	1295	tr|E2B812|E2B812_HARSA:tr|E2B812|E2B812_HARSA SubName: Full=UPF0550 protein C7orf28-like protein {ECO:0000313|EMBL:EFN88171.1}; GN=EAI_15524 OS=Harpegnathos saltator	9.64109	6.7087	1.4371	0.477328	1	UP
jiechu1_no_rRNA.1_(paired)_contig_1041	3678	tr|E2BKM1|E2BKM1_HARSA:tr|E2BKM1|E2BKM1_HARSA SubName: Full=Leucine-rich repeats and immunoglobulin-like domains protein 3 {ECO:0000313|EMBL:EFN83719.1}; GN=EAI_17108 OS=Harpegnathos saltator	24.4877	8.5457	2.8655	0.00564581	0.302588	UP
jiechu1_no_rRNA.1_(paired)_contig_10410	305	-	0.945891	1.20224	0.786771	1	1	DOWN
jiechu1_no_rRNA.1_(paired)_contig_10412	1743	-	2.1855	1.37095	1.59415	0.685024	1	UP
jiechu1_no_rRNA.1_(paired)_contig_10413	863	tr|A0A088A261|A0A088A261_APIME:tr|A0A088A261|A0A088A261_APIME SubName: Full=Uncharacterized protein {ECO:0000313|EnsemblMetazoa:GB45324-PA}; GN=LOC552244 OS=Apis mellifera	23.918	14.4304	1.65747	0.151048	1	UP
jiechu1_no_rRNA.1_(paired)_contig_10414	630	-	10.8547	11.0493	0.982383	1	1	DOWN
jiechu1_no_rRNA.1_(paired)_contig_10415	448	-	1.75692	1.03608	1.69574	1	1	UP
jiechu1_no_rRNA.1_(paired)_contig_10416	6804	tr|A0A088A1L4|A0A088A1L4_APIME:tr|A0A088A1L4|A0A088A1L4_APIME SubName: Full=Uncharacterized protein {ECO:0000313|EnsemblMetazoa:GB45114-PA}; GN=HEATR1 OS=Apis mellifera	4.53093	4.75188	0.953504	1	1	DOWN
jiechu1_no_rRNA.1_(paired)_contig_10417	906	tr|E2BP07|E2BP07_HARSA:tr|E2BP07|E2BP07_HARSA SubName: Full=Putative uncharacterized protein {ECO:0000313|EMBL:EFN82599.1}; GN=EAI_00891 OS=Harpegnathos saltator	1.37436	2.95828	0.464583	1	1	DOWN
jiechu1_no_rRNA.1_(paired)_contig_10418	408	-	2.28445	1.41521	1.61421	0.685024	1	UP
jiechu1_no_rRNA.1_(paired)_contig_10419	352	-	0.068314	0.201282	0.339394	1	1	DOWN
jiechu1_no_rRNA.1_(paired)_contig_1042	1737	tr|A0A026VZT2|A0A026VZT2_CERBI:tr|A0A026VZT2|A0A026VZT2_CERBI SubName: Full=SH3 and multiple ankyrin repeat domains protein {ECO:0000313|EMBL:EZA48966.1}; GN=X777_12412 OS=Cerapachys biroi	20.0097	11.3937	1.75621	0.118838	1	UP
jiechu1_no_rRNA.1_(paired)_contig_10420	1888	tr|V9IFC3|V9IFC3_APICE:tr|V9IFC3|V9IFC3_APICE SubName: Full=GG22609 gene product from transcript GG22609-RA {ECO:0000313|EMBL:AEY59770.1}; GN=ACCB04608 OS=Apis cerana	6.98013	4.57864	1.5245	0.578078	1	UP
jiechu1_no_rRNA.1_(paired)_contig_10421	1450	tr|A0A088AQR6|A0A088AQR6_APIME:tr|A0A088AQR6|A0A088AQR6_APIME SubName: Full=Uncharacterized protein {ECO:0000313|EnsemblMetazoa:GB53991-PA}; GN=LOC102653686 OS=Apis mellifera	4.56723	3.87032	1.18007	0.751988	1	UP
jiechu1_no_rRNA.1_(paired)_contig_10422	1705	tr|A0A087ZNU9|A0A087ZNU9_APIME:tr|A0A087ZNU9|A0A087ZNU9_APIME SubName: Full=Uncharacterized protein {ECO:0000313|EnsemblMetazoa:GB40408-PA}; GN=LOC725020 OS=Apis mellifera	1.30765	1.0741	1.21744	1	1	UP
jiechu1_no_rRNA.1_(paired)_contig_10423	662	-	8.06959	8.35005	0.966411	1	1	DOWN
jiechu1_no_rRNA.1_(paired)_contig_10424	1969	tr|A0A026WFD3|A0A026WFD3_CERBI:tr|A0A026WFD3|A0A026WFD3_CERBI SubName: Full=Uncharacterized protein {ECO:0000313|EMBL:EZA53729.1}; GN=X777_06836 OS=Cerapachys biroi	12.7822	10.0039	1.27773	0.687863	1	UP
jiechu1_no_rRNA.1_(paired)_contig_10425	1515	tr|A0A087ZYK6|A0A087ZYK6_APIME:tr|A0A087ZYK6|A0A087ZYK6_APIME SubName: Full=Uncharacterized protein {ECO:0000313|EnsemblMetazoa:GB43991-PA}; GN=LOC408382 OS=Apis mellifera	2.38371	3.08926	0.771612	1	1	DOWN
jiechu1_no_rRNA.1_(paired)_contig_10426	974	tr|A0A088AHL4|A0A088AHL4_APIME:tr|A0A088AHL4|A0A088AHL4_APIME SubName: Full=Uncharacterized protein {ECO:0000313|EnsemblMetazoa:GB50996-PA}; GN=LOC552458 OS=Apis mellifera	23.46	28.8284	0.813781	0.583774	1	DOWN
jiechu1_no_rRNA.1_(paired)_contig_10427	477	-	0.209879	0.0731445	2.86937	1	1	UP
jiechu1_no_rRNA.1_(paired)_contig_10428	493	tr|Q56FI6|Q56FI6_LYSTE:tr|Q56FI6|Q56FI6_LYSTE SubName: Full=Small nuclear ribonucleoprotein G {ECO:0000313|EMBL:AAX62416.1}; GN=snRNP-G OS=Lysiphlebus testaceipes	34.7926	46.3153	0.751213	0.225461	1	DOWN
jiechu1_no_rRNA.1_(paired)_contig_10429	627	tr|K7K0D2|K7K0D2_NASVI:tr|K7K0D2|K7K0D2_NASVI SubName: Full=Uncharacterized protein {ECO:0000313|EnsemblMetazoa:NV31750-PA}; GN=unknown OS=Nasonia vitripennis	3.85663	3.56555	1.08164	1	1	UP
jiechu1_no_rRNA.1_(paired)_contig_1043	2298	tr|A0A026WVS7|A0A026WVS7_CERBI:tr|A0A026WVS7|A0A026WVS7_CERBI SubName: Full=Cystic fibrosis transmembrane conductance regulator {ECO:0000313|EMBL:EZA59771.1}; GN=X777_14343 OS=Cerapachys biroi	3.2713	2.41902	1.35232	0.724414	1	UP
jiechu1_no_rRNA.1_(paired)_contig_10431	1252	tr|K7J553|K7J553_NASVI:tr|K7J553|K7J553_NASVI SubName: Full=Uncharacterized protein {ECO:0000313|EnsemblMetazoa:NV16498-PA}; GN=LOC100122074 OS=Nasonia vitripennis	20.5853	28.5665	0.72061	0.323013	1	DOWN
jiechu1_no_rRNA.1_(paired)_contig_10432	336	-	4.97407	9.84756	0.505107	0.301992	1	DOWN
jiechu1_no_rRNA.1_(paired)_contig_10433	544	-	4.26307	5.12054	0.832544	1	1	DOWN
jiechu1_no_rRNA.1_(paired)_contig_10434	1000	tr|F4X2G1|F4X2G1_ACREC:tr|F4X2G1|F4X2G1_ACREC SubName: Full=Putative RNA-binding protein EEED8.10 {ECO:0000313|EMBL:EGI59386.1}; GN=G5I_12484 OS=octospinosus echinatior).	22.1803	12.4208	1.78573	0.0965412	1	UP
jiechu1_no_rRNA.1_(paired)_contig_10435	1504	tr|V9IE80|V9IE80_APICE:tr|V9IE80|V9IE80_APICE SubName: Full=F-box and leucine-rich repeat protein 2 {ECO:0000313|EMBL:AEY59438.1}; GN=ACCB02620 OS=Apis cerana	3.06495	1.34382	2.28077	0.449427	1	UP
jiechu1_no_rRNA.1_(paired)_contig_10436	462	-	10.7643	11.0384	0.975172	1	1	DOWN
jiechu1_no_rRNA.1_(paired)_contig_10437	632	-	4.7114	5.29696	0.889453	1	1	DOWN
jiechu1_no_rRNA.1_(paired)_contig_10438	3090	tr|A0A088AFA9|A0A088AFA9_APIME:tr|A0A088AFA9|A0A088AFA9_APIME SubName: Full=Uncharacterized protein {ECO:0000313|EnsemblMetazoa:GB50156-PA}; GN=LOC726458 OS=Apis mellifera	1.01234	0.924857	1.09459	0.622005	1	UP
jiechu1_no_rRNA.1_(paired)_contig_10439	5766	tr|A0A088A5Z3|A0A088A5Z3_APIME:tr|A0A088A5Z3|A0A088A5Z3_APIME SubName: Full=Uncharacterized protein {ECO:0000313|EnsemblMetazoa:GB46731-PA}; GN=LOC412293 OS=Apis mellifera	2.99194	3.00272	0.996412	1	1	DOWN
jiechu1_no_rRNA.1_(paired)_contig_1044	2908	tr|F0ZL80|F0ZL80_DICPU:tr|F0ZL80|F0ZL80_DICPU SubName: Full=Putative uncharacterized protein {ECO:0000313|EMBL:EGC35301.1}; GN=DICPUDRAFT_78988 OS=Dictyostelium purpureum	14.377	19.077	0.753628	0.500044	1	DOWN
jiechu1_no_rRNA.1_(paired)_contig_10440	811	-	2.01115	1.51574	1.32684	0.685024	1	UP
jiechu1_no_rRNA.1_(paired)_contig_10441	1662	tr|A0A026X3U9|A0A026X3U9_CERBI:tr|A0A026X3U9|A0A026X3U9_CERBI SubName: Full=Voltage-dependent calcium channel gamma-5 subunit {ECO:0000313|EMBL:EZA62661.1}; GN=X777_07476 OS=Cerapachys biroi	3.09827	2.02803	1.52773	0.724414	1	UP
jiechu1_no_rRNA.1_(paired)_contig_10442	634	-	24.0522	14.3903	1.67141	0.114787	1	UP
jiechu1_no_rRNA.1_(paired)_contig_10443	349	-	26.1814	30.1471	0.868455	0.694546	1	DOWN
jiechu1_no_rRNA.1_(paired)_contig_10444	1145	-	22.0514	23.9352	0.921296	1	1	DOWN
jiechu1_no_rRNA.1_(paired)_contig_10445	1428	tr|A0A088AR45|A0A088AR45_APIME:tr|A0A088AR45|A0A088AR45_APIME SubName: Full=Uncharacterized protein {ECO:0000313|EnsemblMetazoa:GB54125-PA}; GN=unknown OS=Apis mellifera	3.31755	1.53023	2.168	0.449427	1	UP
jiechu1_no_rRNA.1_(paired)_contig_10446	395	-	63.7696	21.9001	2.91184	3.84728e-06	0.000418937	UP
jiechu1_no_rRNA.1_(paired)_contig_10447	362	tr|A0A087ZP33|A0A087ZP33_APIME:tr|A0A087ZP33|A0A087ZP33_APIME SubName: Full=Uncharacterized protein {ECO:0000313|EnsemblMetazoa:GB40500-PA}; GN=Atg9 OS=Apis mellifera	41.2355	56.7878	0.726134	0.160389	1	DOWN
jiechu1_no_rRNA.1_(paired)_contig_10448	2485	tr|K7IZ03|K7IZ03_NASVI:tr|K7IZ03|K7IZ03_NASVI SubName: Full=Uncharacterized protein {ECO:0000313|EnsemblMetazoa:NV14330-PA}; GN=LOC100120198 OS=Nasonia vitripennis	11.0838	7.52423	1.47308	0.379735	1	UP
jiechu1_no_rRNA.1_(paired)_contig_10449	714	-	0.192271	0.228812	0.840304	1	1	DOWN
jiechu1_no_rRNA.1_(paired)_contig_1045	7798	tr|A0A088AKF7|A0A088AKF7_APIME:tr|A0A088AKF7|A0A088AKF7_APIME SubName: Full=Uncharacterized protein {ECO:0000313|EnsemblMetazoa:GB52047-PA}; GN=LOC102654959 OS=Apis mellifera	8.28593	8.3883	0.987795	1	1	DOWN
jiechu1_no_rRNA.1_(paired)_contig_10450	2541	tr|E2AYY3|E2AYY3_CAMFO:tr|E2AYY3|E2AYY3_CAMFO SubName: Full=WD repeat-containing protein 34 {ECO:0000313|EMBL:EFN61353.1}; GN=EAG_02008 OS=Camponotus floridanus	5.53887	9.38451	0.590215	0.454733	1	DOWN
jiechu1_no_rRNA.1_(paired)_contig_10451	1958	tr|B7S836|B7S836_9HYME:tr|B7S836|B7S836_9HYME SubName: Full=Putative uncharacterized protein {ECO:0000313|EMBL:ACE75061.1}; GN=GFP_L7_0030 OS=Glyptapanteles flavicoxis.	1.43362	0.758646	1.88971	0.622005	1	UP
jiechu1_no_rRNA.1_(paired)_contig_10452	1466	tr|E2BNP8|E2BNP8_HARSA:tr|E2BNP8|E2BNP8_HARSA SubName: Full=Myeloid differentiation primary response protein MyD88 {ECO:0000313|EMBL:EFN82696.1}; GN=EAI_02049 OS=Harpegnathos saltator	6.04649	5.42459	1.11465	0.788922	1	UP
jiechu1_no_rRNA.1_(paired)_contig_10453	716	-	0.570467	0.791513	0.720729	1	1	DOWN
jiechu1_no_rRNA.1_(paired)_contig_10454	2712	tr|A0A026W0H7|A0A026W0H7_CERBI:tr|A0A026W0H7|A0A026W0H7_CERBI RecName: Full=Transporter {ECO:0000256|RuleBase:RU003732}; GN=X777_12128 OS=Cerapachys biroi	7.79699	12.305	0.633643	0.383633	1	DOWN
jiechu1_no_rRNA.1_(paired)_contig_10455	1963	tr|A0A022T737|A0A022T737_9HYME:tr|A0A022T737|A0A022T737_9HYME RecName: Full=Flavin-containing monooxygenase {ECO:0000256|RuleBase:RU361177}; GN=K425_299 OS=Microplitis demolitor.	11.8688	14.1221	0.840438	0.701357	1	DOWN
jiechu1_no_rRNA.1_(paired)_contig_10457	1259	tr|E2AN34|E2AN34_CAMFO:tr|E2AN34|E2AN34_CAMFO SubName: Full=Uncharacterized protein C3orf21-like protein {ECO:0000313|EMBL:EFN65151.1}; GN=EAG_05785 OS=Camponotus floridanus	8.48475	9.11324	0.931035	1	1	DOWN
jiechu1_no_rRNA.1_(paired)_contig_10458	904	tr|A0A088AHE7|A0A088AHE7_APIME:tr|A0A088AHE7|A0A088AHE7_APIME SubName: Full=Uncharacterized protein {ECO:0000313|EnsemblMetazoa:GB50923-PA}; GN=Ame.10101 OS=Apis mellifera	1.34624	0.801544	1.67956	0.622005	1	UP
jiechu1_no_rRNA.1_(paired)_contig_10459	4147	tr|K7JC37|K7JC37_NASVI:tr|K7JC37|K7JC37_NASVI SubName: Full=Uncharacterized protein {ECO:0000313|EnsemblMetazoa:NV18981-PA}; GN=LOC100117895 OS=Nasonia vitripennis	3.37051	2.85184	1.18187	0.724414	1	UP
jiechu1_no_rRNA.1_(paired)_contig_1046	1021	tr|E2B692|E2B692_HARSA:tr|E2B692|E2B692_HARSA SubName: Full=Dynamin {ECO:0000313|EMBL:EFN88785.1}; GN=EAI_13025 OS=Harpegnathos saltator	75.6085	51.4941	1.4683	0.0272944	1	UP
jiechu1_no_rRNA.1_(paired)_contig_10460	1331	tr|W4X7A0|W4X7A0_ATTCE:tr|W4X7A0|W4X7A0_ATTCE SubName: Full=Uncharacterized protein {ECO:0000313|EnsemblMetazoa:ACEP27306-PA}; GN=unknown OS=Atta cephalotes	7.85415	8.3801	0.937237	1	1	DOWN
jiechu1_no_rRNA.1_(paired)_contig_10461	1498	-	1.64801	0.874417	1.8847	0.622005	1	UP
jiechu1_no_rRNA.1_(paired)_contig_10462	1559	tr|E2A4S3|E2A4S3_CAMFO:tr|E2A4S3|E2A4S3_CAMFO SubName: Full=Putative uncharacterized protein {ECO:0000313|EMBL:EFN71550.1}; GN=EAG_14228 OS=Camponotus floridanus	3.99463	1.93639	2.06292	0.449427	1	UP
jiechu1_no_rRNA.1_(paired)_contig_10463	731	tr|G6CX58|G6CX58_DANPL:tr|G6CX58|G6CX58_DANPL SubName: Full=Speckle-type poz protein {ECO:0000313|EMBL:EHJ74170.1}; GN=KGM_07431 OS=Danaus plexippus	1.16834	1.37507	0.849655	1	1	DOWN
jiechu1_no_rRNA.1_(paired)_contig_10464	1598	tr|W4VZX8|W4VZX8_ATTCE:tr|W4VZX8|W4VZX8_ATTCE SubName: Full=Uncharacterized protein {ECO:0000313|EnsemblMetazoa:ACEP12504-PA}; GN=DFIERSEDDS SAILRLMLAK KLLCRMYLVN QDSVHYTAML OS=Atta cephalotes	4.2137	3.86351	1.09064	0.751988	1	UP
jiechu1_no_rRNA.1_(paired)_contig_10465	833	-	4.03718	2.07709	1.94367	0.504389	1	UP
jiechu1_no_rRNA.1_(paired)_contig_10466	2118	tr|K7J7U2|K7J7U2_NASVI:tr|K7J7U2|K7J7U2_NASVI SubName: Full=Uncharacterized protein {ECO:0000313|EnsemblMetazoa:NV17450-PA}; GN=unknown OS=Nasonia vitripennis	0.0349863	2.0731	0.0168764	0.625048	1	DOWN
jiechu1_no_rRNA.1_(paired)_contig_10468	668	-	13.7801	16.3001	0.845397	0.720369	1	DOWN
jiechu1_no_rRNA.1_(paired)_contig_10469	384	-	3.53558	0.900329	3.92699	0.215036	1	UP
jiechu1_no_rRNA.1_(paired)_contig_1047	616	-	1.63981	0.882265	1.85864	0.622005	1	UP
jiechu1_no_rRNA.1_(paired)_contig_10471	1043	-	3.45722	3.41396	1.01267	1	1	UP
jiechu1_no_rRNA.1_(paired)_contig_10472	427	-	2.36685	1.98843	1.19031	0.685024	1	UP
jiechu1_no_rRNA.1_(paired)_contig_10474	2656	tr|E9IZ49|E9IZ49_SOLIN:tr|E9IZ49|E9IZ49_SOLIN SubName: Full=Putative uncharacterized protein {ECO:0000313|EMBL:EFZ14157.1}; GN=SINV_11602 OS=Solenopsis invicta	8.3941	18.5365	0.452843	0.0874401	1	DOWN
jiechu1_no_rRNA.1_(paired)_contig_10475	1531	-	14.8541	10.3093	1.44085	0.438731	1	UP
jiechu1_no_rRNA.1_(paired)_contig_10476	654	-	2.28589	2.64043	0.865729	1	1	DOWN
jiechu1_no_rRNA.1_(paired)_contig_10477	617	-	2.69442	0.114409	23.5509	0.371023	1	UP
jiechu1_no_rRNA.1_(paired)_contig_10478	1245	-	9.78542	6.38458	1.53266	0.477328	1	UP
jiechu1_no_rRNA.1_(paired)_contig_10479	313	-	11.692	14.1926	0.82381	0.701357	1	DOWN
jiechu1_no_rRNA.1_(paired)_contig_1048	1523	tr|E2AID9|E2AID9_CAMFO:tr|E2AID9|E2AID9_CAMFO SubName: Full=Probable splicing factor, arginine/serine-rich 7 {ECO:0000313|EMBL:EFN66814.1}; GN=EAG_04556 OS=Camponotus floridanus	28.29	31.6824	0.892928	0.79854	1	DOWN
jiechu1_no_rRNA.1_(paired)_contig_10480	590	-	2.64245	3.32824	0.793946	1	1	DOWN
jiechu1_no_rRNA.1_(paired)_contig_10481	1076	tr|A0A026WH05|A0A026WH05_CERBI:tr|A0A026WH05|A0A026WH05_CERBI SubName: Full=Acyl-CoA-binding protein-like protein {ECO:0000313|EMBL:EZA54359.1}; GN=X777_05589 OS=Cerapachys biroi	26.3778	25.8435	1.02067	0.891234	1	UP
jiechu1_no_rRNA.1_(paired)_contig_10482	366	-	3.31722	2.24199	1.47959	0.724414	1	UP
jiechu1_no_rRNA.1_(paired)_contig_10483	1353	-	13.7247	12.3958	1.1072	0.849476	1	UP
jiechu1_no_rRNA.1_(paired)_contig_10484	442	tr|A0A087ZNA7|A0A087ZNA7_APIME:tr|A0A087ZNA7|A0A087ZNA7_APIME SubName: Full=Uncharacterized protein {ECO:0000313|EnsemblMetazoa:GB40205-PA}; GN=RpII140 OS=Apis mellifera	14.9015	17.0321	0.874909	0.728611	1	DOWN
jiechu1_no_rRNA.1_(paired)_contig_10485	415	tr|A0A087ZNA7|A0A087ZNA7_APIME:tr|A0A087ZNA7|A0A087ZNA7_APIME SubName: Full=Uncharacterized protein {ECO:0000313|EnsemblMetazoa:GB40205-PA}; GN=RpII140 OS=Apis mellifera	18.292	18.3668	0.995928	1	1	DOWN
jiechu1_no_rRNA.1_(paired)_contig_10486	381	tr|X5CR39|X5CR39_9NEOP:tr|X5CR39|X5CR39_9NEOP RecName: Full=DNA-directed RNA polymerase {ECO:0000256|RuleBase:RU000431}; GN=RpII140 OS=Zygaena filipendulae.	1.36119	1.08178	1.25828	1	1	UP
jiechu1_no_rRNA.1_(paired)_contig_10487	460	-	4.11621	3.23842	1.27105	0.751988	1	UP
jiechu1_no_rRNA.1_(paired)_contig_10488	475	-	5.10644	5.72167	0.892474	1	1	DOWN
jiechu1_no_rRNA.1_(paired)_contig_10489	480	tr|G6DD67|G6DD67_DANPL:tr|G6DD67|G6DD67_DANPL SubName: Full=Uncharacterized protein {ECO:0000313|EMBL:EHJ68565.1}; GN=KGM_22478 OS=Danaus plexippus	6.8193	6.4725	1.05358	1	1	UP
jiechu1_no_rRNA.1_(paired)_contig_1049	9113	tr|W4WF88|W4WF88_ATTCE:tr|W4WF88|W4WF88_ATTCE SubName: Full=Uncharacterized protein {ECO:0000313|EnsemblMetazoa:ACEP17859-PA}; GN=HELEFIGCLT OS=Atta cephalotes	6.93541	4.45004	1.5585	0.578078	1	UP
jiechu1_no_rRNA.1_(paired)_contig_10490	1194	tr|G6DD67|G6DD67_DANPL:tr|G6DD67|G6DD67_DANPL SubName: Full=Uncharacterized protein {ECO:0000313|EMBL:EHJ68565.1}; GN=KGM_22478 OS=Danaus plexippus	7.4481	7.04787	1.05679	1	1	UP
jiechu1_no_rRNA.1_(paired)_contig_10491	540	-	11.9688	12.6864	0.94344	1	1	DOWN
jiechu1_no_rRNA.1_(paired)_contig_10492	450	-	0.642163	1.04335	0.615482	1	1	DOWN
jiechu1_no_rRNA.1_(paired)_contig_10493	4090	tr|K7IWQ9|K7IWQ9_NASVI:tr|K7IWQ9|K7IWQ9_NASVI SubName: Full=Uncharacterized protein {ECO:0000313|EnsemblMetazoa:NV13524-PA}; GN=unknown OS=Nasonia vitripennis	2.13084	2.90437	0.733668	1	1	DOWN
jiechu1_no_rRNA.1_(paired)_contig_10494	1418	-	3.07391	3.21662	0.955635	1	1	DOWN
jiechu1_no_rRNA.1_(paired)_contig_10495	888	tr|V9IJZ9|V9IJZ9_APICE:tr|V9IJZ9|V9IJZ9_APICE SubName: Full=Transmembrane protein 53 {ECO:0000313|EMBL:AEY61468.1}; GN=ACCB12499 OS=Apis cerana	4.9744	3.64801	1.36359	0.751988	1	UP
jiechu1_no_rRNA.1_(paired)_contig_10496	809	-	0.426654	0.435613	0.979435	1	1	DOWN
jiechu1_no_rRNA.1_(paired)_contig_10497	342	-	0.554093	0.344003	1.61072	1	1	UP
jiechu1_no_rRNA.1_(paired)_contig_10498	1985	tr|V9IJH8|V9IJH8_APICE:tr|V9IJH8|V9IJH8_APICE SubName: Full=Cell growth regulator with RING finger domain protein 1 {ECO:0000313|EMBL:AEY60812.1}; GN=ACCB10179 OS=Apis cerana	19.2985	15.2193	1.26803	0.50843	1	UP
jiechu1_no_rRNA.1_(paired)_contig_10499	353	-	2.92176	0.961606	3.03841	0.371023	1	UP
jiechu1_no_rRNA.1_(paired)_contig_105	11137	tr|V9IMK4|V9IMK4_APICE:tr|V9IMK4|V9IMK4_APICE SubName: Full=Histone-lysine N-methyltransferase trithorax {ECO:0000313|EMBL:AEY61699.1}; GN=ACCB13677 OS=Apis cerana	9.55839	6.03844	1.58292	0.477328	1	UP
jiechu1_no_rRNA.1_(paired)_contig_1050	7475	tr|V9IHC8|V9IHC8_APICE:tr|V9IHC8|V9IHC8_APICE RecName: Full=Ubiquitin carboxyl-terminal hydrolase {ECO:0000256|RuleBase:RU004435}; GN=ACCB06976 OS=Apis cerana	77.5875	75.4117	1.02885	0.809397	1	UP
jiechu1_no_rRNA.1_(paired)_contig_10500	1888	tr|A0A026X1N1|A0A026X1N1_CERBI:tr|A0A026X1N1|A0A026X1N1_CERBI SubName: Full=Solute carrier organic anion transporter family member 5A1 {ECO:0000313|EMBL:EZA61299.1}; GN=X777_12006 OS=Cerapachys biroi	0.498374	0.755111	0.660001	1	1	DOWN
jiechu1_no_rRNA.1_(paired)_contig_10501	1078	tr|A0A088AF84|A0A088AF84_APIME:tr|A0A088AF84|A0A088AF84_APIME SubName: Full=Uncharacterized protein {ECO:0000313|EnsemblMetazoa:GB50129-PA}; GN=LOC411725 OS=Apis mellifera	1.88536	0.437171	4.31264	0.622005	1	UP
jiechu1_no_rRNA.1_(paired)_contig_10502	1679	tr|E1ZWP5|E1ZWP5_CAMFO:tr|E1ZWP5|E1ZWP5_CAMFO SubName: Full=Forkhead box protein F2 {ECO:0000313|EMBL:EFN74403.1}; GN=EAG_01139 OS=Camponotus floridanus	0.65832	1.26561	0.52016	1	1	DOWN
jiechu1_no_rRNA.1_(paired)_contig_10503	642	-	15.3427	11.3633	1.3502	0.455003	1	UP
jiechu1_no_rRNA.1_(paired)_contig_10504	1571	tr|A0A088A1Z7|A0A088A1Z7_APIME:tr|A0A088A1Z7|A0A088A1Z7_APIME SubName: Full=Uncharacterized protein {ECO:0000313|EnsemblMetazoa:GB45256-PA}; GN=LOC409491 OS=Apis mellifera	3.81841	3.52863	1.08212	1	1	UP
jiechu1_no_rRNA.1_(paired)_contig_10505	2046	-	1.21153	1.21183	0.999753	1	1	DOWN
jiechu1_no_rRNA.1_(paired)_contig_10506	407	-	8.49288	8.86187	0.958361	1	1	DOWN
jiechu1_no_rRNA.1_(paired)_contig_10507	799	tr|H9JWT3|H9JWT3_BOMMO:tr|H9JWT3|H9JWT3_BOMMO SubName: Full=Uncharacterized protein {ECO:0000313|EnsemblMetazoa:BGIBMGA013997-TA}; GN=unknown OS=Bombyx mori	4.48144	4.94553	0.906159	1	1	DOWN
jiechu1_no_rRNA.1_(paired)_contig_10508	1307	tr|A0A026W8H1|A0A026W8H1_CERBI:tr|A0A026W8H1|A0A026W8H1_CERBI SubName: Full=Down syndrome critical region protein 3-like protein {ECO:0000313|EMBL:EZA52268.1}; GN=X777_08938 OS=Cerapachys biroi	11.6947	9.88402	1.1832	0.675366	1	UP
jiechu1_no_rRNA.1_(paired)_contig_10509	1370	tr|A0A026WJ65|A0A026WJ65_CERBI:tr|A0A026WJ65|A0A026WJ65_CERBI SubName: Full=Uncharacterized protein {ECO:0000313|EMBL:EZA55696.1}; GN=X777_04224 OS=Cerapachys biroi	4.48801	4.35441	1.03068	1	1	UP
jiechu1_no_rRNA.1_(paired)_contig_1051	5817	tr|E2BDP9|E2BDP9_HARSA:tr|E2BDP9|E2BDP9_HARSA SubName: Full=Roundabout-like protein 2 {ECO:0000313|EMBL:EFN86211.1}; GN=EAI_11300 OS=Harpegnathos saltator	14.163	8.93397	1.58529	0.226104	1	UP
jiechu1_no_rRNA.1_(paired)_contig_10510	951	-	0.581119	0.635409	0.914558	1	1	DOWN
jiechu1_no_rRNA.1_(paired)_contig_10511	692	-	3.9299	5.18437	0.758028	0.753985	1	DOWN
jiechu1_no_rRNA.1_(paired)_contig_10512	519	-	0.309567	0.158937	1.94773	1	1	UP
jiechu1_no_rRNA.1_(paired)_contig_10513	1246	tr|W4WZY4|W4WZY4_ATTCE:tr|W4WZY4|W4WZY4_ATTCE SubName: Full=Uncharacterized protein {ECO:0000313|EnsemblMetazoa:ACEP24743-PA}; GN=LGESGMPSRG STPPTPGDDS DSVGNVRPGK OS=Atta cephalotes	3.10248	1.3723	2.26079	0.449427	1	UP
jiechu1_no_rRNA.1_(paired)_contig_10514	2764	tr|D6W8U3|D6W8U3_TRICA:tr|D6W8U3|D6W8U3_TRICA SubName: Full=Putative uncharacterized protein {ECO:0000313|EMBL:EEZ98400.1}; GN=TcasGA2_TC000865 OS=Tribolium castaneum	3.11489	2.58894	1.20315	0.724414	1	UP
jiechu1_no_rRNA.1_(paired)_contig_10515	3864	tr|K7J0P4|K7J0P4_NASVI:tr|K7J0P4|K7J0P4_NASVI SubName: Full=Uncharacterized protein {ECO:0000313|EnsemblMetazoa:NV14925-PA}; GN=LOC100121612 OS=Nasonia vitripennis	2.82243	1.86261	1.5153	0.685024	1	UP
jiechu1_no_rRNA.1_(paired)_contig_10516	1129	tr|F4X7V2|F4X7V2_ACREC:tr|F4X7V2|F4X7V2_ACREC SubName: Full=Sorting nexin-24 {ECO:0000313|EMBL:EGI57438.1}; GN=G5I_14507 OS=octospinosus echinatior).	14.9006	13.8288	1.0775	0.854503	1	UP
jiechu1_no_rRNA.1_(paired)_contig_10517	2905	tr|A0A026W1Q3|A0A026W1Q3_CERBI:tr|A0A026W1Q3|A0A026W1Q3_CERBI SubName: Full=Microphthalmia-associated transcription factor {ECO:0000313|EMBL:EZA49958.1}; GN=X777_11446 OS=Cerapachys biroi	3.95528	2.60437	1.51871	0.724414	1	UP
jiechu1_no_rRNA.1_(paired)_contig_10518	513	tr|F4WK03|F4WK03_ACREC:tr|F4WK03|F4WK03_ACREC SubName: Full=Carbohydrate sulfotransferase 13 {ECO:0000313|EMBL:EGI65453.1}; GN=G5I_06044 OS=octospinosus echinatior).	5.56395	3.91347	1.42175	0.545645	1	UP
jiechu1_no_rRNA.1_(paired)_contig_10519	1432	tr|A0A088AA26|A0A088AA26_APIME:tr|A0A088AA26|A0A088AA26_APIME SubName: Full=Uncharacterized protein {ECO:0000313|EnsemblMetazoa:GB48243-PA}; GN=Cdk4 OS=Apis mellifera	12.6176	11.4399	1.10294	0.843891	1	UP
jiechu1_no_rRNA.1_(paired)_contig_1052	7414	tr|E2B848|E2B848_HARSA:tr|E2B848|E2B848_HARSA SubName: Full=Ankyrin repeat domain-containing protein 17 {ECO:0000313|EMBL:EFN88140.1}; GN=EAI_03752 OS=Harpegnathos saltator	88.4531	72.1693	1.22563	0.182093	1	UP
jiechu1_no_rRNA.1_(paired)_contig_10520	1110	-	1.99623	3.48744	0.572404	0.68756	1	DOWN
jiechu1_no_rRNA.1_(paired)_contig_10521	426	tr|C4PLF6|C4PLF6_BLAGE:tr|C4PLF6|C4PLF6_BLAGE SubName: Full=Troponin I {ECO:0000313|EMBL:CAR94547.1}; GN=wupA OS=Blattella germanica	240.191	296.955	0.808847	0.0277772	1	DOWN
jiechu1_no_rRNA.1_(paired)_contig_10522	1345	-	8.96068	0.447176	20.0384	0.011112	0.522723	UP
jiechu1_no_rRNA.1_(paired)_contig_10523	1366	-	1.05309	1.3599	0.774389	1	1	DOWN
jiechu1_no_rRNA.1_(paired)_contig_10524	2168	tr|E1ZY30|E1ZY30_CAMFO:tr|E1ZY30|E1ZY30_CAMFO SubName: Full=Uncharacterized protein C9orf82-like protein {ECO:0000313|EMBL:EFN73879.1}; GN=EAG_09982 OS=Camponotus floridanus	9.81075	9.4194	1.04155	1	1	UP
jiechu1_no_rRNA.1_(paired)_contig_10525	2064	tr|K7J0F9|K7J0F9_NASVI:tr|K7J0F9|K7J0F9_NASVI SubName: Full=Uncharacterized protein {ECO:0000313|EnsemblMetazoa:NV14839-PA}; GN=LOC100118023 OS=Nasonia vitripennis	3.21039	1.65467	1.9402	0.449427	1	UP
jiechu1_no_rRNA.1_(paired)_contig_10526	765	-	1.91105	1.22712	1.55734	1	1	UP
jiechu1_no_rRNA.1_(paired)_contig_10527	782	-	1.78188	1.83027	0.973562	1	1	DOWN
jiechu1_no_rRNA.1_(paired)_contig_10528	1270	tr|K7IX54|K7IX54_NASVI:tr|K7IX54|K7IX54_NASVI SubName: Full=Uncharacterized protein {ECO:0000313|EnsemblMetazoa:NV13674-PA}; GN=unknown OS=Nasonia vitripennis	13.6119	11.8726	1.1465	0.699023	1	UP
jiechu1_no_rRNA.1_(paired)_contig_10529	1020	-	6.39581	5.36001	1.19325	0.788922	1	UP
jiechu1_no_rRNA.1_(paired)_contig_1053	482	tr|F4X886|F4X886_ACREC:tr|F4X886|F4X886_ACREC SubName: Full=40S ribosomal protein S27 {ECO:0000313|EMBL:EGI57162.1}; GN=G5I_14632 OS=octospinosus echinatior).	764.117	743.602	1.02759	0.395405	1	UP
jiechu1_no_rRNA.1_(paired)_contig_10530	2210	tr|S4A8H4|S4A8H4_CAPO3:tr|S4A8H4|S4A8H4_CAPO3 SubName: Full=Uncharacterized protein {ECO:0000313|EMBL:EPH53011.1}; GN=CAOG_07756 OS=Capsaspora owczarzaki	0.712483	1.48463	0.479905	1	1	DOWN
jiechu1_no_rRNA.1_(paired)_contig_10531	626	tr|D6W8H1|D6W8H1_TRICA:tr|D6W8H1|D6W8H1_TRICA SubName: Full=Putative uncharacterized protein {ECO:0000313|EMBL:EEZ98302.1}; GN=TcasGA2_TC000755 OS=Tribolium castaneum	0.193485	0.492049	0.393224	1	1	DOWN
jiechu1_no_rRNA.1_(paired)_contig_10532	414	-	0.117768	0.600935	0.195975	1	1	DOWN
jiechu1_no_rRNA.1_(paired)_contig_10533	1812	tr|A0A087ZQX3|A0A087ZQX3_APIME:tr|A0A087ZQX3|A0A087ZQX3_APIME SubName: Full=Uncharacterized protein {ECO:0000313|EnsemblMetazoa:GB41172-PA}; GN=LOC551860 OS=Apis mellifera	14.2801	19.0013	0.751534	0.500044	1	DOWN
jiechu1_no_rRNA.1_(paired)_contig_10534	1072	tr|V9IF01|V9IF01_APICE:tr|V9IF01|V9IF01_APICE SubName: Full=Cysteine-rich motor neuron 1 protein {ECO:0000313|EMBL:AEY59693.1}; GN=ACCB04144 OS=Apis cerana	4.13816	3.08141	1.34294	0.751988	1	UP
jiechu1_no_rRNA.1_(paired)_contig_10535	2685	tr|F4WL38|F4WL38_ACREC:tr|F4WL38|F4WL38_ACREC SubName: Full=Ras guanine nucleotide exchange factor E {ECO:0000313|EMBL:EGI65001.1}; GN=G5I_06461 OS=octospinosus echinatior).	1.96908	1.21512	1.62048	1	1	UP
jiechu1_no_rRNA.1_(paired)_contig_10536	332	tr|A0A088AFM1|A0A088AFM1_APIME:tr|A0A088AFM1|A0A088AFM1_APIME SubName: Full=Uncharacterized protein {ECO:0000313|EnsemblMetazoa:GB50271-PA}; GN=LOC552634 OS=Apis mellifera	1.40944	1.00793	1.39835	1	1	UP
jiechu1_no_rRNA.1_(paired)_contig_10537	629	-	8.24454	5.96558	1.38202	0.451016	1	UP
jiechu1_no_rRNA.1_(paired)_contig_10538	500	tr|K7J7K5|K7J7K5_NASVI:tr|K7J7K5|K7J7K5_NASVI SubName: Full=Uncharacterized protein {ECO:0000313|EnsemblMetazoa:NV17362-PA}; GN=CCE-F2 OS=Nasonia vitripennis	29.7439	16.9549	1.7543	0.0577969	1	UP
jiechu1_no_rRNA.1_(paired)_contig_10539	1328	-	0.539963	0.722336	0.747524	1	1	DOWN
jiechu1_no_rRNA.1_(paired)_contig_1054	5498	tr|F4WVD8|F4WVD8_ACREC:tr|F4WVD8|F4WVD8_ACREC SubName: Full=Furin-like protease 2 {ECO:0000313|EMBL:EGI61759.1}; GN=G5I_09876 OS=octospinosus echinatior).	16.1629	7.9995	2.02049	0.0734057	1	UP
jiechu1_no_rRNA.1_(paired)_contig_10540	495	-	0.240548	0.118031	2.03802	1	1	UP
jiechu1_no_rRNA.1_(paired)_contig_10541	828	-	3.65824	2.69701	1.3564	0.724414	1	UP
jiechu1_no_rRNA.1_(paired)_contig_10542	301	-	2.78191	1.62827	1.7085	0.685024	1	UP
jiechu1_no_rRNA.1_(paired)_contig_10543	302	-	1.40336	1.17658	1.19274	1	1	UP
jiechu1_no_rRNA.1_(paired)_contig_10544	2397	-	6.85118	4.34075	1.57834	0.578078	1	UP
jiechu1_no_rRNA.1_(paired)_contig_10545	1449	-	8.17062	9.46067	0.863641	1	1	DOWN
jiechu1_no_rRNA.1_(paired)_contig_10546	960	tr|A0A026WY41|A0A026WY41_CERBI:tr|A0A026WY41|A0A026WY41_CERBI SubName: Full=Homeobox protein ceh-19 {ECO:0000313|EMBL:EZA60636.1}; GN=X777_14242 OS=Cerapachys biroi	0.818412	0.927748	0.882149	1	1	DOWN
jiechu1_no_rRNA.1_(paired)_contig_10547	2094	tr|B4ISN9|B4ISN9_DROYA:tr|B4ISN9|B4ISN9_DROYA SubName: Full=GE15244 {ECO:0000313|EMBL:EDW99394.1}; GN=Dyak\GE15244 OS=Drosophila yakuba	1.42247	5.01183	0.283823	0.289188	1	DOWN
jiechu1_no_rRNA.1_(paired)_contig_10548	1294	tr|A0A088AMD7|A0A088AMD7_APIME:tr|A0A088AMD7|A0A088AMD7_APIME SubName: Full=Uncharacterized protein {ECO:0000313|EnsemblMetazoa:GB52755-PA}; GN=LOC726373 OS=Apis mellifera	4.8456	3.32908	1.45554	0.751988	1	UP
jiechu1_no_rRNA.1_(paired)_contig_10549	463	-	4.25366	1.86245	2.28391	0.285195	1	UP
jiechu1_no_rRNA.1_(paired)_contig_1055	1402	tr|C0SUI7|C0SUI7_9HYME:tr|C0SUI7|C0SUI7_9HYME SubName: Full=Ecdysone receptor B1 isoform {ECO:0000313|EMBL:BAH56347.1}; GN=EcR-B1 OS=Urocerus antennatus.	8.8442	6.75391	1.30949	0.626417	1	UP
jiechu1_no_rRNA.1_(paired)_contig_10550	1213	tr|A0A088A815|A0A088A815_APIME:tr|A0A088A815|A0A088A815_APIME SubName: Full=Uncharacterized protein {ECO:0000313|EnsemblMetazoa:GB47495-PA}; GN=LOC724587 OS=Apis mellifera	9.88187	9.24767	1.06858	1	1	UP
jiechu1_no_rRNA.1_(paired)_contig_10551	1039	-	19.4119	24.5808	0.789717	0.552061	1	DOWN
jiechu1_no_rRNA.1_(paired)_contig_10552	1682	-	0.622473	0.412417	1.50933	1	1	UP
jiechu1_no_rRNA.1_(paired)_contig_10553	580	-	0.534453	0.319485	1.67286	1	1	UP
jiechu1_no_rRNA.1_(paired)_contig_10554	472	tr|B7S8P0|B7S8P0_9HYME:tr|B7S8P0|B7S8P0_9HYME SubName: Full=Integrase core domain-containing protein {ECO:0000313|EMBL:ACE75265.1}; GN=GFP_L5_0130 OS=Glyptapanteles flavicoxis.	1.26473	0.773494	1.63509	0.622005	1	UP
jiechu1_no_rRNA.1_(paired)_contig_10555	1660	tr|E9IQZ7|E9IQZ7_SOLIN:tr|E9IQZ7|E9IQZ7_SOLIN SubName: Full=Putative uncharacterized protein {ECO:0000313|EMBL:EFZ17007.1}; GN=SINV_09195 OS=Solenopsis invicta	1.18757	1.15231	1.03059	1	1	UP
jiechu1_no_rRNA.1_(paired)_contig_10556	567	tr|B7S8P0|B7S8P0_9HYME:tr|B7S8P0|B7S8P0_9HYME SubName: Full=Integrase core domain-containing protein {ECO:0000313|EMBL:ACE75265.1}; GN=GFP_L5_0130 OS=Glyptapanteles flavicoxis.	0.70087	0.228924	3.06159	1	1	UP
jiechu1_no_rRNA.1_(paired)_contig_10557	554	tr|D3UAF2|D3UAF2_NASVI:tr|D3UAF2|D3UAF2_NASVI SubName: Full=pH-sensitive chloride channel {ECO:0000313|EMBL:ACZ51423.1}; GN=pHCl OS=Nasonia vitripennis	6.29558	1.55123	4.05845	0.106635	1	UP
jiechu1_no_rRNA.1_(paired)_contig_10558	358	-	10.306	6.97905	1.47671	0.355639	1	UP
jiechu1_no_rRNA.1_(paired)_contig_10559	319	-	2.88211	2.33135	1.23624	1	1	UP
jiechu1_no_rRNA.1_(paired)_contig_1056	3587	tr|E9IZC8|E9IZC8_SOLIN:tr|E9IZC8|E9IZC8_SOLIN SubName: Full=Putative uncharacterized protein {ECO:0000313|EMBL:EFZ14091.1}; GN=SINV_11605 OS=Solenopsis invicta	44.2904	24.7473	1.7897	0.0163541	0.701198	UP
jiechu1_no_rRNA.1_(paired)_contig_10560	417	-	0.547132	0.365789	1.49576	1	1	UP
jiechu1_no_rRNA.1_(paired)_contig_10561	603	-	4.54245	2.00913	2.26091	0.504389	1	UP
jiechu1_no_rRNA.1_(paired)_contig_10562	3509	tr|E2BFX5|E2BFX5_HARSA:tr|E2BFX5|E2BFX5_HARSA SubName: Full=Putative uncharacterized protein {ECO:0000313|EMBL:EFN85377.1}; GN=EAI_14592 OS=Harpegnathos saltator	1.08869	0.167328	6.50634	0.622005	1	UP
jiechu1_no_rRNA.1_(paired)_contig_10563	743	-	1.07416	1.10657	0.970705	1	1	DOWN
jiechu1_no_rRNA.1_(paired)_contig_10565	506	-	4.11454	3.79506	1.08418	0.751988	1	UP
jiechu1_no_rRNA.1_(paired)_contig_10566	999	tr|K7JMD2|K7JMD2_NASVI:tr|K7JMD2|K7JMD2_NASVI SubName: Full=Uncharacterized protein {ECO:0000313|EnsemblMetazoa:NV23328-PA}; GN=LOC100678565 OS=Nasonia vitripennis	10.467	13.6616	0.76616	0.690276	1	DOWN
jiechu1_no_rRNA.1_(paired)_contig_10567	334	-	2.12239	2.80028	0.75792	1	1	DOWN
jiechu1_no_rRNA.1_(paired)_contig_10568	906	-	8.88889	10.359	0.858086	0.823916	1	DOWN
jiechu1_no_rRNA.1_(paired)_contig_10569	1148	-	2.93189	1.56385	1.8748	0.685024	1	UP
jiechu1_no_rRNA.1_(paired)_contig_1057	5229	tr|E2B3W7|E2B3W7_HARSA:tr|E2B3W7|E2B3W7_HARSA SubName: Full=NADPH oxidase 5 {ECO:0000313|EMBL:EFN89636.1}; GN=EAI_09346 OS=Harpegnathos saltator	9.99107	2.51388	3.97436	0.0554991	1	UP
jiechu1_no_rRNA.1_(paired)_contig_10570	700	-	0.923029	0.468652	1.96954	1	1	UP
jiechu1_no_rRNA.1_(paired)_contig_10571	1114	tr|K7J7G3|K7J7G3_NASVI:tr|K7J7G3|K7J7G3_NASVI SubName: Full=Uncharacterized protein {ECO:0000313|EnsemblMetazoa:NV17320-PA}; GN=LOC100115890 OS=Nasonia vitripennis	9.10719	2.62866	3.46458	0.0554991	1	UP
jiechu1_no_rRNA.1_(paired)_contig_10572	2770	tr|A0A026WG91|A0A026WG91_CERBI:tr|A0A026WG91|A0A026WG91_CERBI SubName: Full=WD repeat-containing protein {ECO:0000313|EMBL:EZA54968.1}; GN=X777_04431 OS=Cerapachys biroi	11.4812	7.72465	1.48631	0.379735	1	UP
jiechu1_no_rRNA.1_(paired)_contig_10573	313	-	0.512585	0.445074	1.15168	1	1	UP
jiechu1_no_rRNA.1_(paired)_contig_10574	713	tr|S4PKC8|S4PKC8_9NEOP:tr|S4PKC8|S4PKC8_9NEOP SubName: Full=Putative multidrug resistance-associated protein lethal(2)03659 {ECO:0000313|EMBL:JAA87990.1}; GN=unknown OS=Pararge aegeria	7.45016	5.75949	1.29355	0.604441	1	UP
jiechu1_no_rRNA.1_(paired)_contig_10575	4578	tr|K7IMA1|K7IMA1_NASVI:tr|K7IMA1|K7IMA1_NASVI SubName: Full=Uncharacterized protein {ECO:0000313|EnsemblMetazoa:NV10183-PA}; GN=LOC100122805 OS=Nasonia vitripennis	10.277	7.77331	1.32209	0.500213	1	UP
jiechu1_no_rRNA.1_(paired)_contig_10576	442	-	2.02047	1.46305	1.381	0.685024	1	UP
jiechu1_no_rRNA.1_(paired)_contig_10577	1728	tr|K7J771|K7J771_NASVI:tr|K7J771|K7J771_NASVI SubName: Full=Uncharacterized protein {ECO:0000313|EnsemblMetazoa:NV17226-PA}; GN=LOC100114753 OS=Nasonia vitripennis	3.23661	1.30758	2.47527	0.449427	1	UP
jiechu1_no_rRNA.1_(paired)_contig_10578	385	tr|A0A022T4N9|A0A022T4N9_9HYME:tr|A0A022T4N9|A0A022T4N9_9HYME SubName: Full=Conserved uncharacterized protein {ECO:0000313|EMBL:EZA45009.1}; GN=K425_1674 OS=Microplitis demolitor.	2.166	1.29027	1.67871	0.685024	1	UP
jiechu1_no_rRNA.1_(paired)_contig_10579	902	tr|W4WGN6|W4WGN6_ATTCE:tr|W4WGN6|W4WGN6_ATTCE RecName: Full=Innexin {ECO:0000256|RuleBase:RU010713}; GN=unknown OS=Atta cephalotes	1.84555	2.55332	0.722807	1	1	DOWN
jiechu1_no_rRNA.1_(paired)_contig_1058	3002	tr|F4X0K9|F4X0K9_ACREC:tr|F4X0K9|F4X0K9_ACREC SubName: Full=Importin subunit beta-1 {ECO:0000313|EMBL:EGI60001.1}; GN=G5I_11789 OS=octospinosus echinatior).	24.0321	23.8536	1.00748	0.886995	1	UP
jiechu1_no_rRNA.1_(paired)_contig_10580	678	tr|A0A026W908|A0A026W908_CERBI:tr|A0A026W908|A0A026W908_CERBI SubName: Full=Epsilon-sarcoglycan {ECO:0000313|EMBL:EZA52582.1}; GN=X777_08065 OS=Cerapachys biroi	10.0818	8.20194	1.22919	0.661241	1	UP
jiechu1_no_rRNA.1_(paired)_contig_10581	380	tr|F4X6I9|F4X6I9_ACREC:tr|F4X6I9|F4X6I9_ACREC SubName: Full=LIM domain-binding protein 3 {ECO:0000313|EMBL:EGI57949.1}; GN=G5I_14137 OS=octospinosus echinatior).	16.7209	5.51608	3.0313	0.0216827	0.868174	UP
jiechu1_no_rRNA.1_(paired)_contig_10582	417	-	27.4576	24.4253	1.12415	0.68157	1	UP
jiechu1_no_rRNA.1_(paired)_contig_10583	3335	tr|E2BYK4|E2BYK4_HARSA:tr|E2BYK4|E2BYK4_HARSA SubName: Full=Protein I'm not dead yet {ECO:0000313|EMBL:EFN79209.1}; GN=EAI_11409 OS=Harpegnathos saltator	8.53612	5.09777	1.67448	0.451016	1	UP
jiechu1_no_rRNA.1_(paired)_contig_10584	933	-	8.36121	6.71681	1.24482	0.626417	1	UP
jiechu1_no_rRNA.1_(paired)_contig_10585	1209	-	6.54142	7.4134	0.882378	1	1	DOWN
jiechu1_no_rRNA.1_(paired)_contig_10586	2417	tr|E2AI14|E2AI14_CAMFO:tr|E2AI14|E2AI14_CAMFO SubName: Full=Nef-associated protein 1 {ECO:0000313|EMBL:EFN66922.1}; GN=EAG_02427 OS=Camponotus floridanus	7.56779	7.94559	0.952453	1	1	DOWN
jiechu1_no_rRNA.1_(paired)_contig_10587	1418	tr|A0A026W9K0|A0A026W9K0_CERBI:tr|A0A026W9K0|A0A026W9K0_CERBI SubName: Full=Angiotensin-converting enzyme {ECO:0000313|EMBL:EZA52351.1}; GN=X777_09021 OS=Cerapachys biroi	28.2051	20.2801	1.39078	0.259339	1	UP
jiechu1_no_rRNA.1_(paired)_contig_10588	7186	tr|E2A6Y1|E2A6Y1_CAMFO:tr|E2A6Y1|E2A6Y1_CAMFO SubName: Full=WD repeat-containing protein 81 {ECO:0000313|EMBL:EFN70847.1}; GN=EAG_02520 OS=Camponotus floridanus	3.65989	3.65093	1.00245	1	1	UP
jiechu1_no_rRNA.1_(paired)_contig_10589	754	-	32.6474	26.7276	1.22149	0.439808	1	UP
jiechu1_no_rRNA.1_(paired)_contig_1059	547	-	0.925945	0.342171	2.70608	1	1	UP
jiechu1_no_rRNA.1_(paired)_contig_10590	422	-	5.3055	3.06092	1.7333	0.545645	1	UP
jiechu1_no_rRNA.1_(paired)_contig_10591	449	-	4.18566	2.84046	1.47358	0.504389	1	UP
jiechu1_no_rRNA.1_(paired)_contig_10592	1581	tr|K7J1N5|K7J1N5_NASVI:tr|K7J1N5|K7J1N5_NASVI SubName: Full=Uncharacterized protein {ECO:0000313|EnsemblMetazoa:NV15266-PA}; GN=LOC100119025 OS=Nasonia vitripennis	3.54895	4.47884	0.792381	1	1	DOWN
jiechu1_no_rRNA.1_(paired)_contig_10593	2882	tr|E9IS56|E9IS56_SOLIN:tr|E9IS56|E9IS56_SOLIN SubName: Full=Putative uncharacterized protein {ECO:0000313|EMBL:EFZ16713.1}; GN=SINV_12243 OS=Solenopsis invicta	10.3313	7.85406	1.31541	0.500213	1	UP
jiechu1_no_rRNA.1_(paired)_contig_10594	809	-	3.45988	3.0063	1.15088	1	1	UP
jiechu1_no_rRNA.1_(paired)_contig_10595	591	-	6.67133	7.61053	0.876593	1	1	DOWN
jiechu1_no_rRNA.1_(paired)_contig_10596	1316	tr|F4X071|F4X071_ACREC:tr|F4X071|F4X071_ACREC RecName: Full=Palmitoyltransferase {ECO:0000256|RuleBase:RU079119}; GN=G5I_11678 OS=octospinosus echinatior).	4.11815	5.27876	0.780136	1	1	DOWN
jiechu1_no_rRNA.1_(paired)_contig_10597	479	-	0.1798	0.0976787	1.84073	1	1	UP
jiechu1_no_rRNA.1_(paired)_contig_10598	322	-	3.17406	0.142836	22.2217	0.215036	1	UP
jiechu1_no_rRNA.1_(paired)_contig_10599	1623	-	11.1117	11.8499	0.937705	1	1	DOWN
jiechu1_no_rRNA.1_(paired)_contig_106	3214	tr|A0A087ZZ21|A0A087ZZ21_APIME:tr|A0A087ZZ21|A0A087ZZ21_APIME SubName: Full=Uncharacterized protein {ECO:0000313|EnsemblMetazoa:GB44163-PA}; GN=LOC408787 OS=Apis mellifera	5.94784	4.30369	1.38203	0.772671	1	UP
jiechu1_no_rRNA.1_(paired)_contig_1060	1409	tr|A0A022T362|A0A022T362_9HYME:tr|A0A022T362|A0A022T362_9HYME SubName: Full=Pro-resilin-like protein-1 {ECO:0000313|EMBL:EZA45138.1}; GN=K425_1326 OS=Microplitis demolitor.	72.698	6.34429	11.4588	2.15802e-15	4.53194e-13	UP
jiechu1_no_rRNA.1_(paired)_contig_10600	386	-	8.30107	8.39778	0.988484	1	1	DOWN
jiechu1_no_rRNA.1_(paired)_contig_10601	442	-	0.373817	0.502995	0.743183	1	1	DOWN
jiechu1_no_rRNA.1_(paired)_contig_10602	546	tr|A0A087ZQM9|A0A087ZQM9_APIME:tr|A0A087ZQM9|A0A087ZQM9_APIME SubName: Full=Uncharacterized protein {ECO:0000313|EnsemblMetazoa:GB41074-PA}; GN=LOC409078 OS=Apis mellifera	0.833923	0.458087	1.82044	1	1	UP
jiechu1_no_rRNA.1_(paired)_contig_10603	647	-	0.611177	0.381227	1.60319	1	1	UP
jiechu1_no_rRNA.1_(paired)_contig_10604	730	-	0.671378	0.531252	1.26376	1	1	UP
jiechu1_no_rRNA.1_(paired)_contig_10605	723	-	5.04812	3.97361	1.27041	0.545645	1	UP
jiechu1_no_rRNA.1_(paired)_contig_10606	3327	tr|A0A087ZMS4|A0A087ZMS4_APIME:tr|A0A087ZMS4|A0A087ZMS4_APIME SubName: Full=Uncharacterized protein {ECO:0000313|EnsemblMetazoa:GB40017-PA}; GN=Ge-1 OS=Apis mellifera	8.84364	10.2113	0.866061	0.823916	1	DOWN
jiechu1_no_rRNA.1_(paired)_contig_10607	813	tr|K7J806|K7J806_NASVI:tr|K7J806|K7J806_NASVI SubName: Full=Uncharacterized protein {ECO:0000313|EnsemblMetazoa:NV17517-PA}; GN=LOC100114387 OS=Nasonia vitripennis	10.6512	6.55154	1.62576	0.355639	1	UP
jiechu1_no_rRNA.1_(paired)_contig_10608	558	tr|E9IQZ7|E9IQZ7_SOLIN:tr|E9IQZ7|E9IQZ7_SOLIN SubName: Full=Putative uncharacterized protein {ECO:0000313|EMBL:EFZ17007.1}; GN=SINV_09195 OS=Solenopsis invicta	7.6412	4.09047	1.86805	0.420338	1	UP
jiechu1_no_rRNA.1_(paired)_contig_10609	475	-	1.40114	1.25327	1.11799	1	1	UP
jiechu1_no_rRNA.1_(paired)_contig_1061	2559	tr|A0A026WT08|A0A026WT08_CERBI:tr|A0A026WT08|A0A026WT08_CERBI RecName: Full=Sphingomyelin phosphodiesterase {ECO:0000256|PIRNR:PIRNR000948}; GN=X777_14985 OS=Cerapachys biroi	32.385	20.0987	1.6113	0.102587	1	UP
jiechu1_no_rRNA.1_(paired)_contig_10610	614	-	4.79168	3.70016	1.29499	0.751988	1	UP
jiechu1_no_rRNA.1_(paired)_contig_10611	437	-	0.462088	0.567455	0.814317	1	1	DOWN
jiechu1_no_rRNA.1_(paired)_contig_10612	424	-	1.10129	0.944013	1.16661	0.622005	1	UP
jiechu1_no_rRNA.1_(paired)_contig_10613	344	-	1.89591	1.22964	1.54184	1	1	UP
jiechu1_no_rRNA.1_(paired)_contig_10614	1153	-	10.4283	6.57903	1.58509	0.355639	1	UP
jiechu1_no_rRNA.1_(paired)_contig_10615	1456	tr|A0A087ZUT6|A0A087ZUT6_APIME:tr|A0A087ZUT6|A0A087ZUT6_APIME SubName: Full=Uncharacterized protein {ECO:0000313|EnsemblMetazoa:GB42606-PA}; GN=5-HT2alpha OS=Apis mellifera	2.80556	2.38817	1.17477	1	1	UP
jiechu1_no_rRNA.1_(paired)_contig_10616	558	-	10.5874	7.52895	1.40622	0.500213	1	UP
jiechu1_no_rRNA.1_(paired)_contig_10617	440	-	0.1416	0.0522541	2.70984	1	1	UP
jiechu1_no_rRNA.1_(paired)_contig_10618	1229	tr|E2A8E4|E2A8E4_CAMFO:tr|E2A8E4|E2A8E4_CAMFO SubName: Full=Transmembrane protein 164 {ECO:0000313|EMBL:EFN70294.1}; GN=EAG_03286 OS=Camponotus floridanus	10.3188	9.09046	1.13512	0.830566	1	UP
jiechu1_no_rRNA.1_(paired)_contig_10619	2832	tr|K7J331|K7J331_NASVI:tr|K7J331|K7J331_NASVI SubName: Full=Uncharacterized protein {ECO:0000313|EnsemblMetazoa:NV15760-PA}; GN=kinesin-6 OS=Nasonia vitripennis	4.06142	6.41837	0.63278	0.774501	1	DOWN
jiechu1_no_rRNA.1_(paired)_contig_1062	2324	tr|A0A026WT08|A0A026WT08_CERBI:tr|A0A026WT08|A0A026WT08_CERBI RecName: Full=Sphingomyelin phosphodiesterase {ECO:0000256|PIRNR:PIRNR000948}; GN=X777_14985 OS=Cerapachys biroi	9.47514	7.6673	1.23578	0.645101	1	UP
jiechu1_no_rRNA.1_(paired)_contig_10620	1594	tr|A0A088ALX7|A0A088ALX7_APIME:tr|A0A088ALX7|A0A088ALX7_APIME SubName: Full=Uncharacterized protein {ECO:0000313|EnsemblMetazoa:GB52589-PA}; GN=LOC551513 OS=Apis mellifera	2.13902	3.73235	0.573103	1	1	DOWN
jiechu1_no_rRNA.1_(paired)_contig_10621	3523	tr|E2AJJ1|E2AJJ1_CAMFO:tr|E2AJJ1|E2AJJ1_CAMFO SubName: Full=MutS protein-like protein 4 {ECO:0000313|EMBL:EFN66386.1}; GN=EAG_07744 OS=Camponotus floridanus	0.527601	0.605447	0.871424	1	1	DOWN
jiechu1_no_rRNA.1_(paired)_contig_10622	729	tr|E2BF80|E2BF80_HARSA:tr|E2BF80|E2BF80_HARSA SubName: Full=Apoptosis inhibitor IAP {ECO:0000313|EMBL:EFN85666.1}; GN=EAI_04446 OS=Harpegnathos saltator	0.800301	0.717254	1.11578	1	1	UP
jiechu1_no_rRNA.1_(paired)_contig_10623	1494	tr|F4X8Q4|F4X8Q4_ACREC:tr|F4X8Q4|F4X8Q4_ACREC SubName: Full=Paired box protein Pax-6 {ECO:0000313|EMBL:EGI57323.1}; GN=G5I_14794 OS=octospinosus echinatior).	5.87295	6.19385	0.948191	1	1	DOWN
jiechu1_no_rRNA.1_(paired)_contig_10624	514	tr|W4X8H3|W4X8H3_ATTCE:tr|W4X8H3|W4X8H3_ATTCE SubName: Full=Uncharacterized protein {ECO:0000313|EnsemblMetazoa:ACEP27729-PA}; GN=unknown OS=Atta cephalotes	2.70495	2.6842	1.00773	1	1	UP
jiechu1_no_rRNA.1_(paired)_contig_10625	1076	-	1.07071	0.929136	1.15237	0.622005	1	UP
jiechu1_no_rRNA.1_(paired)_contig_10626	1924	tr|E2AKU2|E2AKU2_CAMFO:tr|E2AKU2|E2AKU2_CAMFO SubName: Full=BTB/POZ domain-containing protein KCTD5 {ECO:0000313|EMBL:EFN65948.1}; GN=EAG_09425 OS=Camponotus floridanus	13.4325	12.2003	1.10099	0.849476	1	UP
jiechu1_no_rRNA.1_(paired)_contig_10628	573	-	3.71544	3.8661	0.961032	1	1	DOWN
jiechu1_no_rRNA.1_(paired)_contig_10629	3569	tr|A0A088AJ50|A0A088AJ50_APIME:tr|A0A088AJ50|A0A088AJ50_APIME SubName: Full=Uncharacterized protein {ECO:0000313|EnsemblMetazoa:GB51555-PA}; GN=LOC410675 OS=Apis mellifera	20.8405	17.3598	1.2005	0.633505	1	UP
jiechu1_no_rRNA.1_(paired)_contig_1063	1274	tr|A0A022T397|A0A022T397_9HYME:tr|A0A022T397|A0A022T397_9HYME SubName: Full=Osiris 6-like protein {ECO:0000313|EMBL:EZA45188.1}; GN=K425_1066 OS=Microplitis demolitor.	408.529	329.978	1.23805	0.00197465	0.125819	UP
jiechu1_no_rRNA.1_(paired)_contig_10631	742	tr|F4W9H3|F4W9H3_ACREC:tr|F4W9H3|F4W9H3_ACREC SubName: Full=Sulfotransferase 1C4 {ECO:0000313|EMBL:EGI69148.1}; GN=G5I_02125 OS=octospinosus echinatior).	3.35418	11.6504	0.287902	0.076962	1	DOWN
jiechu1_no_rRNA.1_(paired)_contig_10633	676	tr|K7IPM1|K7IPM1_NASVI:tr|K7IPM1|K7IPM1_NASVI SubName: Full=Uncharacterized protein {ECO:0000313|EnsemblMetazoa:NV11008-PA}; GN=LOC100115374 OS=Nasonia vitripennis	2.73419	1.96283	1.39298	0.685024	1	UP
jiechu1_no_rRNA.1_(paired)_contig_10634	1316	tr|A0A087ZTX8|A0A087ZTX8_APIME:tr|A0A087ZTX8|A0A087ZTX8_APIME SubName: Full=Uncharacterized protein {ECO:0000313|EnsemblMetazoa:GB42288-PA}; GN=unknown OS=Apis mellifera	5.04545	3.90334	1.2926	0.545645	1	UP
jiechu1_no_rRNA.1_(paired)_contig_10635	1192	-	0.890321	0.609903	1.45978	1	1	UP
jiechu1_no_rRNA.1_(paired)_contig_10636	2529	tr|E2A7C3|E2A7C3_CAMFO:tr|E2A7C3|E2A7C3_CAMFO SubName: Full=Peroxisome assembly factor 2 {ECO:0000313|EMBL:EFN70620.1}; GN=EAG_03809 OS=Camponotus floridanus	2.59072	2.3171	1.11809	1	1	UP
jiechu1_no_rRNA.1_(paired)_contig_10637	2506	tr|E2BWB8|E2BWB8_HARSA:tr|E2BWB8|E2BWB8_HARSA SubName: Full=Probable 2-oxoglutarate dehydrogenase E1 component DHKTD1-like protein, mitochondrial {ECO:0000313|EMBL:EFN80022.1}; GN=EAI_10721 OS=Harpegnathos saltator	2.64516	2.69214	0.98255	1	1	DOWN
jiechu1_no_rRNA.1_(paired)_contig_10638	2065	tr|A0A088A2M8|A0A088A2M8_APIME:tr|A0A088A2M8|A0A088A2M8_APIME SubName: Full=Uncharacterized protein {ECO:0000313|EnsemblMetazoa:GB45509-PA}; GN=Wnt6 OS=Apis mellifera	6.2069	5.08244	1.22124	0.788922	1	UP
jiechu1_no_rRNA.1_(paired)_contig_10639	328	-	9.68961	8.82034	1.09855	0.822487	1	UP
jiechu1_no_rRNA.1_(paired)_contig_1064	3309	tr|E2B7R3|E2B7R3_HARSA:tr|E2B7R3|E2B7R3_HARSA SubName: Full=Armadillo segment polarity protein {ECO:0000313|EMBL:EFN88276.1}; GN=EAI_10560 OS=Harpegnathos saltator	110.98	83.4195	1.33038	0.0447516	1	UP
jiechu1_no_rRNA.1_(paired)_contig_10640	1379	tr|E2APL5|E2APL5_CAMFO:tr|E2APL5|E2APL5_CAMFO SubName: Full=Tyrosine aminotransferase {ECO:0000313|EMBL:EFN64629.1}; GN=EAG_03781 OS=Camponotus floridanus	7.41202	7.39946	1.0017	1	1	UP
jiechu1_no_rRNA.1_(paired)_contig_10641	774	tr|F4WQI4|F4WQI4_ACREC:tr|F4WQI4|F4WQI4_ACREC SubName: Full=AP-3 complex subunit sigma-2 {ECO:0000313|EMBL:EGI63511.1}; GN=G5I_08029 OS=octospinosus echinatior).	21.9918	25.3424	0.867787	0.665951	1	DOWN
jiechu1_no_rRNA.1_(paired)_contig_10642	1510	tr|W4WMW3|W4WMW3_ATTCE:tr|W4WMW3|W4WMW3_ATTCE SubName: Full=Uncharacterized protein {ECO:0000313|EnsemblMetazoa:ACEP20535-PA}; GN=unknown OS=Atta cephalotes	1.52003	1.75354	0.866838	1	1	DOWN
jiechu1_no_rRNA.1_(paired)_contig_10643	1271	tr|T1HRF3|T1HRF3_RHOPR:tr|T1HRF3|T1HRF3_RHOPR SubName: Full=Uncharacterized protein {ECO:0000313|EnsemblMetazoa:RPRC006623-PA}; GN=unknown OS=Rhodnius prolixus	15.6502	14.8289	1.05539	0.859059	1	UP
jiechu1_no_rRNA.1_(paired)_contig_10644	2010	tr|E9IZF0|E9IZF0_SOLIN:tr|E9IZF0|E9IZF0_SOLIN SubName: Full=Putative uncharacterized protein {ECO:0000313|EMBL:EFZ14108.1}; GN=SINV_80910 OS=Solenopsis invicta	0.580931	0.235043	2.4716	1	1	UP
jiechu1_no_rRNA.1_(paired)_contig_10645	587	tr|A0A088APN8|A0A088APN8_APIME:tr|A0A088APN8|A0A088APN8_APIME SubName: Full=Uncharacterized protein {ECO:0000313|EnsemblMetazoa:GB53592-PA}; GN=LOC413510 OS=Apis mellifera	6.69403	3.61311	1.85271	0.383959	1	UP
jiechu1_no_rRNA.1_(paired)_contig_10646	433	tr|K7IQ60|K7IQ60_NASVI:tr|K7IQ60|K7IQ60_NASVI SubName: Full=Uncharacterized protein {ECO:0000313|EnsemblMetazoa:NV11194-PA}; GN=LOC100122325 OS=Nasonia vitripennis	3.16335	3.09059	1.02354	1	1	UP
jiechu1_no_rRNA.1_(paired)_contig_10647	609	-	1.90706	0.57559	3.31322	0.622005	1	UP
jiechu1_no_rRNA.1_(paired)_contig_10648	489	tr|W4WX19|W4WX19_ATTCE:tr|W4WX19|W4WX19_ATTCE SubName: Full=Uncharacterized protein {ECO:0000313|EnsemblMetazoa:ACEP23732-PA}; GN=FVPFIKVLKD HCLVSNLDSG IDYRLKSGSG NKKIYFIKGK DVTNDVDKVF OS=Atta cephalotes	2.83899	1.6089	1.76455	0.685024	1	UP
jiechu1_no_rRNA.1_(paired)_contig_10649	417	tr|A0A088A343|A0A088A343_APIME:tr|A0A088A343|A0A088A343_APIME SubName: Full=Uncharacterized protein {ECO:0000313|EnsemblMetazoa:GB45684-PA}; GN=unknown OS=Apis mellifera	2.62508	1.19322	2.2	0.685024	1	UP
jiechu1_no_rRNA.1_(paired)_contig_1065	437	-	10.128	12.3477	0.820232	0.838943	1	DOWN
jiechu1_no_rRNA.1_(paired)_contig_10650	646	-	1.41292	1.28947	1.09574	1	1	UP
jiechu1_no_rRNA.1_(paired)_contig_10651	343	-	0.912478	0.379203	2.40631	1	1	UP
jiechu1_no_rRNA.1_(paired)_contig_10652	4056	tr|E2BUE2|E2BUE2_HARSA:tr|E2BUE2|E2BUE2_HARSA SubName: Full=Intraflagellar transport protein 74-like protein {ECO:0000313|EMBL:EFN80669.1}; GN=EAI_13858 OS=Harpegnathos saltator	2.87574	2.83201	1.01544	1	1	UP
jiechu1_no_rRNA.1_(paired)_contig_10653	1770	tr|J9LCG1|J9LCG1_ACYPI:tr|J9LCG1|J9LCG1_ACYPI SubName: Full=Uncharacterized protein {ECO:0000313|EnsemblMetazoa:ACYPI39110-PA}; GN=TGQEGKTPYE LWFNKTPDIN OS=Acyrthosiphon pisum	0.173973	1.02187	0.170249	1	1	DOWN
jiechu1_no_rRNA.1_(paired)_contig_10654	1030	tr|A0A087ZZ84|A0A087ZZ84_APIME:tr|A0A087ZZ84|A0A087ZZ84_APIME SubName: Full=Uncharacterized protein {ECO:0000313|EnsemblMetazoa:GB44229-PA}; GN=slp OS=Apis mellifera	5.45898	5.49149	0.99408	1	1	DOWN
jiechu1_no_rRNA.1_(paired)_contig_10655	1569	tr|E1ZXB8|E1ZXB8_CAMFO:tr|E1ZXB8|E1ZXB8_CAMFO SubName: Full=Glycerophosphodiester phosphodiesterase domain-containing protein 1 {ECO:0000313|EMBL:EFN74208.1}; GN=EAG_14120 OS=Camponotus floridanus	5.02636	4.56694	1.1006	0.772671	1	UP
jiechu1_no_rRNA.1_(paired)_contig_10656	918	-	0.241225	0.365685	0.659653	1	1	DOWN
jiechu1_no_rRNA.1_(paired)_contig_10657	600	-	0.554525	0.79749	0.695338	1	1	DOWN
jiechu1_no_rRNA.1_(paired)_contig_10658	315	-	24.495	37.699	0.649751	0.130691	1	DOWN
jiechu1_no_rRNA.1_(paired)_contig_10659	582	-	4.24015	0.856783	4.94892	0.122041	1	UP
jiechu1_no_rRNA.1_(paired)_contig_10660	1092	tr|F4X0Q5|F4X0Q5_ACREC:tr|F4X0Q5|F4X0Q5_ACREC SubName: Full=RanBP-type and C3HC4-type zinc finger-containing protein 1 {ECO:0000313|EMBL:EGI60047.1}; GN=G5I_11838 OS=octospinosus echinatior).	11.6483	7.57608	1.53752	0.379735	1	UP
jiechu1_no_rRNA.1_(paired)_contig_10661	851	-	4.86336	1.92871	2.52157	0.285195	1	UP
jiechu1_no_rRNA.1_(paired)_contig_10662	386	-	3.24911	2.21874	1.46439	0.724414	1	UP
jiechu1_no_rRNA.1_(paired)_contig_10663	515	-	1.03265	1.27355	0.810842	1	1	DOWN
jiechu1_no_rRNA.1_(paired)_contig_10664	493	-	3.6309	1.73198	2.09639	0.449427	1	UP
jiechu1_no_rRNA.1_(paired)_contig_10665	723	tr|K7J0K1|K7J0K1_NASVI:tr|K7J0K1|K7J0K1_NASVI RecName: Full=KRR1 small subunit processome component {ECO:0000256|PIRNR:PIRNR006515}; GN=LOC100120373 OS=Nasonia vitripennis	16.5384	16.3359	1.0124	1	1	UP
jiechu1_no_rRNA.1_(paired)_contig_10666	309	-	9.20298	8.72464	1.05483	0.822487	1	UP
jiechu1_no_rRNA.1_(paired)_contig_10667	377	tr|A0A087ZWE9|A0A087ZWE9_APIME:tr|A0A087ZWE9|A0A087ZWE9_APIME SubName: Full=Uncharacterized protein {ECO:0000313|EnsemblMetazoa:GB43189-PA}; GN=LOC410269 OS=Apis mellifera	1.44804	2.07065	0.699317	1	1	DOWN
jiechu1_no_rRNA.1_(paired)_contig_10668	639	tr|K7IQ60|K7IQ60_NASVI:tr|K7IQ60|K7IQ60_NASVI SubName: Full=Uncharacterized protein {ECO:0000313|EnsemblMetazoa:NV11194-PA}; GN=LOC100122325 OS=Nasonia vitripennis	4.51667	5.40841	0.835121	1	1	DOWN
jiechu1_no_rRNA.1_(paired)_contig_10669	1593	tr|E2C9Y1|E2C9Y1_HARSA:tr|E2C9Y1|E2C9Y1_HARSA SubName: Full=Transposable element P transposase {ECO:0000313|EMBL:EFN75251.1}; GN=EAI_04103 OS=Harpegnathos saltator	2.81141	2.12929	1.32035	1	1	UP
jiechu1_no_rRNA.1_(paired)_contig_10670	1706	tr|K7IMR5|K7IMR5_NASVI:tr|K7IMR5|K7IMR5_NASVI SubName: Full=Uncharacterized protein {ECO:0000313|EnsemblMetazoa:NV10350-PA}; GN=stet OS=Nasonia vitripennis	20.3322	17.4275	1.16667	0.633505	1	UP
jiechu1_no_rRNA.1_(paired)_contig_10671	416	tr|A0A087ZQR7|A0A087ZQR7_APIME:tr|A0A087ZQR7|A0A087ZQR7_APIME SubName: Full=Uncharacterized protein {ECO:0000313|EnsemblMetazoa:GB41112-PA}; GN=unknown OS=Apis mellifera	6.22367	3.94222	1.57872	0.383959	1	UP
jiechu1_no_rRNA.1_(paired)_contig_10672	3969	tr|K7J4N4|K7J4N4_NASVI:tr|K7J4N4|K7J4N4_NASVI RecName: Full=Guanylate cyclase {ECO:0000256|RuleBase:RU003431}; GN=LOC100120090 OS=Nasonia vitripennis	6.52513	2.71508	2.40329	0.222924	1	UP
jiechu1_no_rRNA.1_(paired)_contig_10673	514	-	0.239021	0.388317	0.615532	1	1	DOWN
jiechu1_no_rRNA.1_(paired)_contig_10674	829	-	1.34622	1.70894	0.787752	1	1	DOWN
jiechu1_no_rRNA.1_(paired)_contig_10675	1589	-	1.23963	0.888274	1.39555	0.622005	1	UP
jiechu1_no_rRNA.1_(paired)_contig_10676	647	tr|E9IN51|E9IN51_SOLIN:tr|E9IN51|E9IN51_SOLIN SubName: Full=Putative uncharacterized protein {ECO:0000313|EMBL:EFZ18024.1}; GN=SINV_08323 OS=Solenopsis invicta	24.2302	27.4404	0.883012	0.784206	1	DOWN
jiechu1_no_rRNA.1_(paired)_contig_10677	460	-	0.489877	0.319426	1.53362	1	1	UP
jiechu1_no_rRNA.1_(paired)_contig_10678	841	-	1.64687	0.580534	2.83682	0.622005	1	UP
jiechu1_no_rRNA.1_(paired)_contig_10679	310	-	16.205	24.5877	0.659069	0.280604	1	DOWN
jiechu1_no_rRNA.1_(paired)_contig_1068	5856	tr|K7ISE8|K7ISE8_NASVI:tr|K7ISE8|K7ISE8_NASVI SubName: Full=Uncharacterized protein {ECO:0000313|EnsemblMetazoa:NV11996-PA}; GN=LOC100122587 OS=Nasonia vitripennis	25.3762	18.5799	1.36579	0.298776	1	UP
jiechu1_no_rRNA.1_(paired)_contig_10680	2116	tr|K7J151|K7J151_NASVI:tr|K7J151|K7J151_NASVI SubName: Full=Uncharacterized protein {ECO:0000313|EnsemblMetazoa:NV15082-PA}; GN=LOC100120651 OS=Nasonia vitripennis	4.63335	6.30882	0.734424	0.774501	1	DOWN
jiechu1_no_rRNA.1_(paired)_contig_10681	3401	tr|E2BI58|E2BI58_HARSA:tr|E2BI58|E2BI58_HARSA SubName: Full=DNA-repair protein complementing XP-G cells {ECO:0000313|EMBL:EFN84629.1}; GN=EAI_02931 OS=Harpegnathos saltator	2.34639	2.48655	0.943633	1	1	DOWN
jiechu1_no_rRNA.1_(paired)_contig_10682	377	tr|E2AMF3|E2AMF3_CAMFO:tr|E2AMF3|E2AMF3_CAMFO SubName: Full=J domain-containing protein CG6693 {ECO:0000313|EMBL:EFN65377.1}; GN=EAG_04959 OS=Camponotus floridanus	17.3574	16.0315	1.08271	0.867021	1	UP
jiechu1_no_rRNA.1_(paired)_contig_10683	2493	tr|E9J721|E9J721_SOLIN:tr|E9J721|E9J721_SOLIN SubName: Full=Putative uncharacterized protein {ECO:0000313|EMBL:EFZ11336.1}; GN=SINV_02279 OS=Solenopsis invicta	4.29091	4.99921	0.858318	1	1	DOWN
jiechu1_no_rRNA.1_(paired)_contig_10684	1889	tr|J9JXS7|J9JXS7_ACYPI:tr|J9JXS7|J9JXS7_ACYPI SubName: Full=Uncharacterized protein {ECO:0000313|EnsemblMetazoa:ACYPI005218-PA}; GN=LOC100575259 OS=Acyrthosiphon pisum	6.50428	6.50334	1.00014	1	1	UP
jiechu1_no_rRNA.1_(paired)_contig_10685	626	tr|K7J3X6|K7J3X6_NASVI:tr|K7J3X6|K7J3X6_NASVI SubName: Full=Uncharacterized protein {ECO:0000313|EnsemblMetazoa:NV16061-PA}; GN=LOC100114781 OS=Nasonia vitripennis	6.6556	8.13732	0.817911	0.80372	1	DOWN
jiechu1_no_rRNA.1_(paired)_contig_10688	1264	-	0.691506	1.90429	0.363131	1	1	DOWN
jiechu1_no_rRNA.1_(paired)_contig_10689	533	-	5.19649	3.74759	1.38662	0.545645	1	UP
jiechu1_no_rRNA.1_(paired)_contig_1069	1215	-	2.55696	2.90112	0.881369	1	1	DOWN
jiechu1_no_rRNA.1_(paired)_contig_10690	1065	tr|V9IKQ9|V9IKQ9_APICE:tr|V9IKQ9|V9IKQ9_APICE SubName: Full=Structural maintenance of chromosomes protein 3 {ECO:0000313|EMBL:AEY61620.1}; GN=ACCB13304 OS=Apis cerana	4.98875	2.82862	1.76367	0.504389	1	UP
jiechu1_no_rRNA.1_(paired)_contig_10691	1102	tr|A0A087ZZX8|A0A087ZZX8_APIME:tr|A0A087ZZX8|A0A087ZZX8_APIME SubName: Full=Uncharacterized protein {ECO:0000313|EnsemblMetazoa:GB44494-PA}; GN=LOC411657 OS=Apis mellifera	14.3561	66.8318	0.214809	5.71341e-09	8.19406e-07	DOWN
jiechu1_no_rRNA.1_(paired)_contig_10692	1763	tr|A0A088ARB6|A0A088ARB6_APIME:tr|A0A088ARB6|A0A088ARB6_APIME SubName: Full=Uncharacterized protein {ECO:0000313|EnsemblMetazoa:GB54200-PA}; GN=O-fut2 OS=Apis mellifera	3.74975	4.56007	0.822301	1	1	DOWN
jiechu1_no_rRNA.1_(paired)_contig_10693	369	tr|E9J835|E9J835_SOLIN:tr|E9J835|E9J835_SOLIN SubName: Full=Putative uncharacterized protein {ECO:0000313|EMBL:EFZ11002.1}; GN=SINV_04026 OS=Solenopsis invicta	1.18415	1.32384	0.894486	1	1	DOWN
jiechu1_no_rRNA.1_(paired)_contig_10694	931	tr|A0A022T6B5|A0A022T6B5_9HYME:tr|A0A022T6B5|A0A022T6B5_9HYME SubName: Full=Dead ringer-like protein-2 {ECO:0000313|EMBL:EZA46156.1}; GN=K425_363 OS=Microplitis demolitor.	3.86429	2.99686	1.28945	0.724414	1	UP
jiechu1_no_rRNA.1_(paired)_contig_10695	2081	tr|K7J3J4|K7J3J4_NASVI:tr|K7J3J4|K7J3J4_NASVI SubName: Full=Uncharacterized protein {ECO:0000313|EnsemblMetazoa:NV15927-PA}; GN=LOC100118952 OS=Nasonia vitripennis	2.97021	2.85643	1.03983	1	1	UP
jiechu1_no_rRNA.1_(paired)_contig_10696	1644	tr|E2A816|E2A816_CAMFO:tr|E2A816|E2A816_CAMFO SubName: Full=Protein lozenge {ECO:0000313|EMBL:EFN70411.1}; GN=EAG_08706 OS=Camponotus floridanus	3.23409	3.44809	0.937937	1	1	DOWN
jiechu1_no_rRNA.1_(paired)_contig_10697	1404	tr|K7IPU9|K7IPU9_NASVI:tr|K7IPU9|K7IPU9_NASVI RecName: Full=Ribosome biogenesis protein WDR12 homolog {ECO:0000256|HAMAP-Rule:MF_03029}; GN=LOC100118700 OS=Nasonia vitripennis	13.2733	13.3303	0.995721	1	1	DOWN
jiechu1_no_rRNA.1_(paired)_contig_10698	778	tr|A0A026VUH8|A0A026VUH8_CERBI:tr|A0A026VUH8|A0A026VUH8_CERBI SubName: Full=Thiamine transporter {ECO:0000313|EMBL:EZA46499.1}; GN=X777_00097 OS=Cerapachys biroi	5.93512	5.52814	1.07362	1	1	UP
jiechu1_no_rRNA.1_(paired)_contig_10699	487	tr|E9IXH9|E9IXH9_SOLIN:tr|E9IXH9|E9IXH9_SOLIN SubName: Full=Putative uncharacterized protein {ECO:0000313|EMBL:EFZ14695.1}; GN=SINV_01155 OS=Solenopsis invicta	4.46259	6.69551	0.666504	0.774501	1	DOWN
jiechu1_no_rRNA.1_(paired)_contig_107	2272	tr|H9IYQ0|H9IYQ0_BOMMO:tr|H9IYQ0|H9IYQ0_BOMMO SubName: Full=Uncharacterized protein {ECO:0000313|EnsemblMetazoa:BGIBMGA002384-TA}; GN=CPG13 OS=Bombyx mori	240.286	0.475273	505.574	5.7843e-72	3.66288e-69	UP
jiechu1_no_rRNA.1_(paired)_contig_1070	1477	tr|E9IF61|E9IF61_SOLIN:tr|E9IF61|E9IF61_SOLIN SubName: Full=Putative uncharacterized protein {ECO:0000313|EMBL:EFZ20812.1}; GN=SINV_07129 OS=Solenopsis invicta	20.1437	24.9871	0.806165	0.659211	1	DOWN
jiechu1_no_rRNA.1_(paired)_contig_10700	1304	-	3.72461	4.39957	0.846584	1	1	DOWN
jiechu1_no_rRNA.1_(paired)_contig_10701	967	-	26.1882	20.0182	1.30822	0.388493	1	UP
jiechu1_no_rRNA.1_(paired)_contig_10702	810	tr|E2AHG5|E2AHG5_CAMFO:tr|E2AHG5|E2AHG5_CAMFO SubName: Full=UPF0545 protein C22orf39-like protein {ECO:0000313|EMBL:EFN67120.1}; GN=EAG_12103 OS=Camponotus floridanus	9.45245	6.17392	1.53103	0.477328	1	UP
jiechu1_no_rRNA.1_(paired)_contig_10703	319	-	33.6219	1.07407	31.3034	8.19004e-09	1.17052e-06	UP
jiechu1_no_rRNA.1_(paired)_contig_10704	313	-	6.71625	0.0768793	87.361	0.0375947	1	UP
jiechu1_no_rRNA.1_(paired)_contig_10706	618	-	7.75402	7.71541	1.005	1	1	UP
jiechu1_no_rRNA.1_(paired)_contig_10707	1076	-	1.56177	1.06851	1.46163	1	1	UP
jiechu1_no_rRNA.1_(paired)_contig_10708	840	-	6.59921	24.4337	0.270087	0.00212374	0.133662	DOWN
jiechu1_no_rRNA.1_(paired)_contig_10709	329	-	0.457122	1e-05	45712.2	1	1	UP
jiechu1_no_rRNA.1_(paired)_contig_1071	2917	tr|A0A087ZZQ1|A0A087ZZQ1_APIME:tr|A0A087ZZQ1|A0A087ZZQ1_APIME SubName: Full=Uncharacterized protein {ECO:0000313|EnsemblMetazoa:GB44412-PA}; GN=LOC413370 OS=Apis mellifera	9.92055	8.46171	1.1724	0.822487	1	UP
jiechu1_no_rRNA.1_(paired)_contig_10710	1432	tr|A0A088AGL0|A0A088AGL0_APIME:tr|A0A088AGL0|A0A088AGL0_APIME SubName: Full=Uncharacterized protein {ECO:0000313|EnsemblMetazoa:GB50621-PA}; GN=LOC411976 OS=Apis mellifera	16.3092	7.29607	2.23533	0.0734057	1	UP
jiechu1_no_rRNA.1_(paired)_contig_10711	2195	tr|A0A026VT55|A0A026VT55_CERBI:tr|A0A026VT55|A0A026VT55_CERBI SubName: Full=UDP-glucuronosyltransferase 2A2 {ECO:0000313|EMBL:EZA46922.1}; GN=X777_00690 OS=Cerapachys biroi	11.1	9.75523	1.13785	0.675366	1	UP
jiechu1_no_rRNA.1_(paired)_contig_10712	1095	tr|E2AVQ9|E2AVQ9_CAMFO:tr|E2AVQ9|E2AVQ9_CAMFO SubName: Full=Protein FAN {ECO:0000313|EMBL:EFN62479.1}; GN=EAG_03276 OS=Camponotus floridanus	6.8689	6.28231	1.09337	1	1	UP
jiechu1_no_rRNA.1_(paired)_contig_10713	448	-	24.8295	3.66338	6.77776	5.28025e-05	0.00488405	UP
jiechu1_no_rRNA.1_(paired)_contig_10714	891	-	5.74102	6.66974	0.860756	1	1	DOWN
jiechu1_no_rRNA.1_(paired)_contig_10715	1632	tr|A0A087ZVJ3|A0A087ZVJ3_APIME:tr|A0A087ZVJ3|A0A087ZVJ3_APIME SubName: Full=Uncharacterized protein {ECO:0000313|EnsemblMetazoa:GB42875-PA}; GN=LOC726941 OS=Apis mellifera	2.30413	1.60385	1.43662	0.685024	1	UP
jiechu1_no_rRNA.1_(paired)_contig_10716	959	tr|V9IHP0|V9IHP0_APICE:tr|V9IHP0|V9IHP0_APICE SubName: Full=Uncharacterized protein {ECO:0000313|EMBL:AEY60026.1}; GN=ACCB06894 OS=Apis cerana	14.8915	11.7949	1.26254	0.568785	1	UP
jiechu1_no_rRNA.1_(paired)_contig_10717	997	tr|A0A088A7H9|A0A088A7H9_APIME:tr|A0A088A7H9|A0A088A7H9_APIME SubName: Full=Uncharacterized protein {ECO:0000313|EnsemblMetazoa:GB47300-PA}; GN=LOC100577014 OS=Apis mellifera	0.785321	0.616813	1.27319	1	1	UP
jiechu1_no_rRNA.1_(paired)_contig_10718	4029	tr|A0A026VYC4|A0A026VYC4_CERBI:tr|A0A026VYC4|A0A026VYC4_CERBI SubName: Full=Structural maintenance of chromosomes protein {ECO:0000313|EMBL:EZA48767.1}; GN=X777_12683 OS=Cerapachys biroi	3.05996	2.73954	1.11696	0.724414	1	UP
jiechu1_no_rRNA.1_(paired)_contig_10719	469	-	8.32428	6.01711	1.38343	0.626417	1	UP
jiechu1_no_rRNA.1_(paired)_contig_1072	1065	-	5.5928	7.64085	0.731961	0.790621	1	DOWN
jiechu1_no_rRNA.1_(paired)_contig_10721	2084	tr|E9JD42|E9JD42_SOLIN:tr|E9JD42|E9JD42_SOLIN SubName: Full=Putative uncharacterized protein {ECO:0000313|EMBL:EFZ09243.1}; GN=SINV_08456 OS=Solenopsis invicta	13.3105	1.84951	7.19676	0.00218332	0.13637	UP
jiechu1_no_rRNA.1_(paired)_contig_10722	421	-	2.44722	3.60956	0.677982	1	1	DOWN
jiechu1_no_rRNA.1_(paired)_contig_10723	2640	tr|C3XYA3|C3XYA3_BRAFL:tr|C3XYA3|C3XYA3_BRAFL SubName: Full=Putative uncharacterized protein {ECO:0000313|EMBL:EEN66788.1}; GN=BRAFLDRAFT_126316 OS=Branchiostoma floridae	2.99683	2.02485	1.48003	1	1	UP
jiechu1_no_rRNA.1_(paired)_contig_10725	442	-	0.164712	0.238039	0.691952	1	1	DOWN
jiechu1_no_rRNA.1_(paired)_contig_10726	930	-	4.23082	4.90808	0.862011	1	1	DOWN
jiechu1_no_rRNA.1_(paired)_contig_10727	3639	tr|E2BS26|E2BS26_HARSA:tr|E2BS26|E2BS26_HARSA RecName: Full=DNA topoisomerase {ECO:0000256|RuleBase:RU000518}; GN=EAI_11470 OS=Harpegnathos saltator	2.38653	3.0881	0.772815	1	1	DOWN
jiechu1_no_rRNA.1_(paired)_contig_10728	481	tr|Q4LCH1|Q4LCH1_APHER:tr|Q4LCH1|Q4LCH1_APHER SubName: Full=Fatty acid binding protein {ECO:0000313|EMBL:CAH59900.1}; GN=FABP OS=Aphidius ervi	4.6926	11.3511	0.413405	0.143681	1	DOWN
jiechu1_no_rRNA.1_(paired)_contig_10729	860	-	3.74113	1.66487	2.2471	0.449427	1	UP
jiechu1_no_rRNA.1_(paired)_contig_1073	1333	tr|A0A088ACF1|A0A088ACF1_APIME:tr|A0A088ACF1|A0A088ACF1_APIME SubName: Full=Uncharacterized protein {ECO:0000313|EnsemblMetazoa:GB49114-PA}; GN=LOC411404 OS=Apis mellifera	17.3354	12.7305	1.36172	0.373683	1	UP
jiechu1_no_rRNA.1_(paired)_contig_10730	484	-	0.600588	0.971731	0.618059	1	1	DOWN
jiechu1_no_rRNA.1_(paired)_contig_10731	354	tr|A0A088AND7|A0A088AND7_APIME:tr|A0A088AND7|A0A088AND7_APIME SubName: Full=Uncharacterized protein {ECO:0000313|EnsemblMetazoa:GB53122-PA}; GN=Ame.14959 OS=Apis mellifera	1.04492	0.368938	2.83222	0.622005	1	UP
jiechu1_no_rRNA.1_(paired)_contig_10732	310	-	0.917368	0.49461	1.85473	1	1	UP
jiechu1_no_rRNA.1_(paired)_contig_10733	357	-	0.481026	0.50063	0.960841	1	1	DOWN
jiechu1_no_rRNA.1_(paired)_contig_10734	3427	tr|A0A087ZUB2|A0A087ZUB2_APIME:tr|A0A087ZUB2|A0A087ZUB2_APIME SubName: Full=Uncharacterized protein {ECO:0000313|EnsemblMetazoa:GB42425-PA}; GN=LOC551224 OS=Apis mellifera	1.93713	1.06609	1.81705	1	1	UP
jiechu1_no_rRNA.1_(paired)_contig_10735	2672	tr|A0A026W1P1|A0A026W1P1_CERBI:tr|A0A026W1P1|A0A026W1P1_CERBI SubName: Full=Activin receptor type-1 {ECO:0000313|EMBL:EZA48974.1}; GN=X777_12420 OS=Cerapachys biroi	23.7649	17.2856	1.37483	0.357129	1	UP
jiechu1_no_rRNA.1_(paired)_contig_10736	469	-	9.23779	9.59801	0.962469	1	1	DOWN
jiechu1_no_rRNA.1_(paired)_contig_10737	1521	tr|A0A087ZQZ5|A0A087ZQZ5_APIME:tr|A0A087ZQZ5|A0A087ZQZ5_APIME SubName: Full=Uncharacterized protein {ECO:0000313|EnsemblMetazoa:GB41196-PA}; GN=LOC102654133 OS=Apis mellifera	4.80492	4.56725	1.05204	1	1	UP
jiechu1_no_rRNA.1_(paired)_contig_10739	1678	tr|A0A022T2S6|A0A022T2S6_9HYME:tr|A0A022T2S6|A0A022T2S6_9HYME SubName: Full=Protein SCAI-like protein {ECO:0000313|EMBL:EZA44896.1}; GN=K425_138 OS=Microplitis demolitor.	8.07993	6.77423	1.19274	0.626417	1	UP
jiechu1_no_rRNA.1_(paired)_contig_1074	2745	tr|K7IWC8|K7IWC8_NASVI:tr|K7IWC8|K7IWC8_NASVI RecName: Full=Lon protease homolog, mitochondrial {ECO:0000256|HAMAP-Rule:MF_03120}; GN=LOC100119946 OS=Nasonia vitripennis	35.4455	18.3581	1.93078	0.021403	0.867096	UP
jiechu1_no_rRNA.1_(paired)_contig_10740	924	tr|K7IZK6|K7IZK6_NASVI:tr|K7IZK6|K7IZK6_NASVI SubName: Full=Uncharacterized protein {ECO:0000313|EnsemblMetazoa:NV14533-PA}; GN=LOC100117429 OS=Nasonia vitripennis	13.1536	12.3325	1.06658	0.849476	1	UP
jiechu1_no_rRNA.1_(paired)_contig_10741	439	tr|E2BS86|E2BS86_HARSA:tr|E2BS86|E2BS86_HARSA SubName: Full=Lactase-phlorizin hydrolase {ECO:0000313|EMBL:EFN81478.1}; GN=EAI_16653 OS=Harpegnathos saltator	26.8593	115.998	0.231549	3.05708e-14	6.0207e-12	DOWN
jiechu1_no_rRNA.1_(paired)_contig_10742	3190	tr|A0A088A110|A0A088A110_APIME:tr|A0A088A110|A0A088A110_APIME SubName: Full=Uncharacterized protein {ECO:0000313|EnsemblMetazoa:GB44896-PA}; GN=LOC725781 OS=Apis mellifera	9.0107	7.65822	1.17661	0.645101	1	UP
jiechu1_no_rRNA.1_(paired)_contig_10743	619	tr|E9GW63|E9GW63_DAPPU:tr|E9GW63|E9GW63_DAPPU SubName: Full=Crustacean hyperglycemic hormone-like peptide {ECO:0000313|EMBL:EFX76291.1}; GN=DAPPUDRAFT_55390 OS=Daphnia pulex	0.225937	0.132829	1.70095	1	1	UP
jiechu1_no_rRNA.1_(paired)_contig_10744	1893	tr|U5EUG4|U5EUG4_9DIPT:tr|U5EUG4|U5EUG4_9DIPT SubName: Full=Putative reverse transcriptase {ECO:0000313|EMBL:JAB55978.1}; GN=IDRGELTIMA LLDFSKAFDT VNHDFLCRKL SRYNLQDSAV SLIRSYLSER OS=Corethrella appendiculata.	2.09294	2.19653	0.952839	1	1	DOWN
jiechu1_no_rRNA.1_(paired)_contig_10745	646	-	0.894242	0.779983	1.14649	1	1	UP
jiechu1_no_rRNA.1_(paired)_contig_10746	985	-	5.80831	4.86642	1.19355	0.772671	1	UP
jiechu1_no_rRNA.1_(paired)_contig_10747	5976	tr|A0A023EY81|A0A023EY81_TRIIF:tr|A0A023EY81|A0A023EY81_TRIIF SubName: Full=Putative protease reverse transcriptase ribonuclease h integrase {ECO:0000313|EMBL:JAC14078.1}; GN=unknown OS=Triatoma infestans	0.529491	0.394155	1.34336	1	1	UP
jiechu1_no_rRNA.1_(paired)_contig_10748	1010	-	20.9504	15.393	1.36103	0.414464	1	UP
jiechu1_no_rRNA.1_(paired)_contig_10749	484	tr|K7J835|K7J835_NASVI:tr|K7J835|K7J835_NASVI RecName: Full=Flavin-containing monooxygenase {ECO:0000256|RuleBase:RU361177}; GN=LOC100116441 OS=Nasonia vitripennis	0.3147	0.172602	1.82326	1	1	UP
jiechu1_no_rRNA.1_(paired)_contig_1075	5411	tr|A0A088AIB2|A0A088AIB2_APIME:tr|A0A088AIB2|A0A088AIB2_APIME SubName: Full=Uncharacterized protein {ECO:0000313|EnsemblMetazoa:GB51257-PA}; GN=eIF5B OS=Apis mellifera	38.6745	41.8773	0.92352	0.824762	1	DOWN
jiechu1_no_rRNA.1_(paired)_contig_10750	400	-	0.482366	0.147383	3.27287	1	1	UP
jiechu1_no_rRNA.1_(paired)_contig_10752	841	tr|K7IZA1|K7IZA1_NASVI:tr|K7IZA1|K7IZA1_NASVI SubName: Full=Uncharacterized protein {ECO:0000313|EnsemblMetazoa:NV14428-PA}; GN=LOC100121392 OS=Nasonia vitripennis	5.29621	1.74802	3.02983	0.176263	1	UP
jiechu1_no_rRNA.1_(paired)_contig_10753	452	tr|E9IJI0|E9IJI0_SOLIN:tr|E9IJI0|E9IJI0_SOLIN SubName: Full=Putative uncharacterized protein {ECO:0000313|EMBL:EFZ19275.1}; GN=SINV_06538 OS=Solenopsis invicta	11.5777	6.79745	1.70325	0.259585	1	UP
jiechu1_no_rRNA.1_(paired)_contig_10754	928	tr|E9IA18|E9IA18_SOLIN:tr|E9IA18|E9IA18_SOLIN SubName: Full=Putative uncharacterized protein {ECO:0000313|EMBL:EFZ22585.1}; GN=SINV_06092 OS=Solenopsis invicta	11.2172	13.6027	0.82463	0.845148	1	DOWN
jiechu1_no_rRNA.1_(paired)_contig_10755	549	-	0.332923	1.05656	0.315099	1	1	DOWN
jiechu1_no_rRNA.1_(paired)_contig_10756	330	-	0.411988	0.318019	1.29548	1	1	UP
jiechu1_no_rRNA.1_(paired)_contig_10757	3139	tr|A0A026WIQ8|A0A026WIQ8_CERBI:tr|A0A026WIQ8|A0A026WIQ8_CERBI SubName: Full=Beta-mannosidase {ECO:0000313|EMBL:EZA55927.1}; GN=X777_03612 OS=Cerapachys biroi	3.74811	2.0223	1.85339	0.724414	1	UP
jiechu1_no_rRNA.1_(paired)_contig_10758	387	-	7.92837	4.66196	1.70065	0.420338	1	UP
jiechu1_no_rRNA.1_(paired)_contig_10759	2272	-	1.8585	1.82757	1.01692	1	1	UP
jiechu1_no_rRNA.1_(paired)_contig_1076	2980	tr|K7IU55|K7IU55_NASVI:tr|K7IU55|K7IU55_NASVI SubName: Full=Uncharacterized protein {ECO:0000313|EnsemblMetazoa:NV12609-PA}; GN=LOC100116552 OS=Nasonia vitripennis	21.0735	14.7895	1.4249	0.252587	1	UP
jiechu1_no_rRNA.1_(paired)_contig_10760	424	-	0.98073	0.0573824	17.0911	1	1	UP
jiechu1_no_rRNA.1_(paired)_contig_10761	1252	tr|A0A026X226|A0A026X226_CERBI:tr|A0A026X226|A0A026X226_CERBI SubName: Full=Coiled-coil domain-containing protein {ECO:0000313|EMBL:EZA61449.1}; GN=X777_07782 OS=Cerapachys biroi	1.25995	0.538679	2.33896	0.622005	1	UP
jiechu1_no_rRNA.1_(paired)_contig_10762	634	-	0.895217	1.15046	0.778135	1	1	DOWN
jiechu1_no_rRNA.1_(paired)_contig_10763	1387	-	1.0511	0.790254	1.33007	0.622005	1	UP
jiechu1_no_rRNA.1_(paired)_contig_10764	453	-	8.23173	9.47684	0.868616	1	1	DOWN
jiechu1_no_rRNA.1_(paired)_contig_10765	2106	tr|A0A088AKV0|A0A088AKV0_APIME:tr|A0A088AKV0|A0A088AKV0_APIME SubName: Full=Uncharacterized protein {ECO:0000313|EnsemblMetazoa:GB52193-PA}; GN=unknown OS=Apis mellifera	4.93511	1.26114	3.91322	0.285195	1	UP
jiechu1_no_rRNA.1_(paired)_contig_10766	751	-	0.987911	1.11724	0.884244	1	1	DOWN
jiechu1_no_rRNA.1_(paired)_contig_10767	1219	tr|K7J7J2|K7J7J2_NASVI:tr|K7J7J2|K7J7J2_NASVI SubName: Full=Uncharacterized protein {ECO:0000313|EnsemblMetazoa:NV17349-PA}; GN=LOC100116222 OS=Nasonia vitripennis	11.2186	12.4504	0.901058	1	1	DOWN
jiechu1_no_rRNA.1_(paired)_contig_10768	2209	tr|E1ZVK7|E1ZVK7_CAMFO:tr|E1ZVK7|E1ZVK7_CAMFO SubName: Full=Inactive ubiquitin carboxyl-terminal hydrolase 54 {ECO:0000313|EMBL:EFN74776.1}; GN=EAG_10184 OS=Camponotus floridanus	1.33428	0.845998	1.57716	0.622005	1	UP
jiechu1_no_rRNA.1_(paired)_contig_10769	606	tr|A0A087ZS47|A0A087ZS47_APIME:tr|A0A087ZS47|A0A087ZS47_APIME SubName: Full=Uncharacterized protein {ECO:0000313|EnsemblMetazoa:GB41629-PA}; GN=EphR OS=Apis mellifera	9.77965	8.46369	1.15548	0.822487	1	UP
jiechu1_no_rRNA.1_(paired)_contig_1077	1487	-	2.23791	2.88756	0.775018	1	1	DOWN
jiechu1_no_rRNA.1_(paired)_contig_10770	449	-	14.6609	8.49954	1.7249	0.226104	1	UP
jiechu1_no_rRNA.1_(paired)_contig_10771	829	tr|K7ILU7|K7ILU7_NASVI:tr|K7ILU7|K7ILU7_NASVI RecName: Full=tRNA pseudouridine synthase {ECO:0000256|RuleBase:RU003792}; GN=LOC100118430 OS=Nasonia vitripennis	29.4264	24.1921	1.21636	0.5017	1	UP
jiechu1_no_rRNA.1_(paired)_contig_10772	853	tr|A0A088A538|A0A088A538_APIME:tr|A0A088A538|A0A088A538_APIME SubName: Full=Uncharacterized protein {ECO:0000313|EnsemblMetazoa:GB46409-PA}; GN=LOC100576730 OS=Apis mellifera	9.29068	2.81936	3.29532	0.0554991	1	UP
jiechu1_no_rRNA.1_(paired)_contig_10773	321	-	0.738174	0.39027	1.89144	1	1	UP
jiechu1_no_rRNA.1_(paired)_contig_10774	302	tr|K7JXM5|K7JXM5_NASVI:tr|K7JXM5|K7JXM5_NASVI SubName: Full=Uncharacterized protein {ECO:0000313|EnsemblMetazoa:NV30714-PA}; GN=unknown OS=Nasonia vitripennis	3.33091	1.66225	2.00386	0.449427	1	UP
jiechu1_no_rRNA.1_(paired)_contig_10775	1150	-	3.43353	2.21169	1.55245	0.724414	1	UP
jiechu1_no_rRNA.1_(paired)_contig_10777	813	-	0.951218	0.583615	1.62987	1	1	UP
jiechu1_no_rRNA.1_(paired)_contig_10778	1069	-	3.72651	3.07123	1.21336	1	1	UP
jiechu1_no_rRNA.1_(paired)_contig_10779	1147	-	4.05544	3.74157	1.08389	0.751988	1	UP
jiechu1_no_rRNA.1_(paired)_contig_1078	1928	tr|A0A026WYB2|A0A026WYB2_CERBI:tr|A0A026WYB2|A0A026WYB2_CERBI SubName: Full=Uncharacterized protein {ECO:0000313|EMBL:EZA61055.1}; GN=X777_08267 OS=Cerapachys biroi	122.403	14.0178	8.732	9.97676e-23	2.70167e-20	UP
jiechu1_no_rRNA.1_(paired)_contig_10780	1464	tr|A0A087ZX18|A0A087ZX18_APIME:tr|A0A087ZX18|A0A087ZX18_APIME SubName: Full=Uncharacterized protein {ECO:0000313|EnsemblMetazoa:GB43418-PA}; GN=LOC724275 OS=Apis mellifera	6.05865	6.65529	0.910351	1	1	DOWN
jiechu1_no_rRNA.1_(paired)_contig_10781	1442	tr|E2AUQ8|E2AUQ8_CAMFO:tr|E2AUQ8|E2AUQ8_CAMFO SubName: Full=Bifunctional methylenetetrahydrofolate dehydrogenase/cyclohydrolase, mitochondrial {ECO:0000313|EMBL:EFN62834.1}; GN=EAG_08623 OS=Camponotus floridanus	2.02265	3.29324	0.614182	1	1	DOWN
jiechu1_no_rRNA.1_(paired)_contig_10782	823	-	8.95211	10.8089	0.828221	0.823916	1	DOWN
jiechu1_no_rRNA.1_(paired)_contig_10783	3408	tr|E2B4C0|E2B4C0_HARSA:tr|E2B4C0|E2B4C0_HARSA SubName: Full=Sodium/potassium/calcium exchanger 5 {ECO:0000313|EMBL:EFN89468.1}; GN=EAI_06069 OS=Harpegnathos saltator	3.27518	1.48029	2.21252	0.449427	1	UP
jiechu1_no_rRNA.1_(paired)_contig_10784	635	-	0.807032	0.372627	2.16579	1	1	UP
jiechu1_no_rRNA.1_(paired)_contig_10785	858	-	2.06716	2.09304	0.987635	1	1	DOWN
jiechu1_no_rRNA.1_(paired)_contig_10786	772	-	1.54208	0.879721	1.75291	0.622005	1	UP
jiechu1_no_rRNA.1_(paired)_contig_10787	808	-	0.954397	0.650099	1.46808	1	1	UP
jiechu1_no_rRNA.1_(paired)_contig_10788	846	-	3.27936	1.95335	1.67884	0.449427	1	UP
jiechu1_no_rRNA.1_(paired)_contig_10789	385	-	2.00469	2.43417	0.823559	1	1	DOWN
jiechu1_no_rRNA.1_(paired)_contig_1079	971	-	124.955	40.2371	3.10548	1.58009e-11	2.68753e-09	UP
jiechu1_no_rRNA.1_(paired)_contig_10790	704	-	0.418585	0.550493	0.760382	1	1	DOWN
jiechu1_no_rRNA.1_(paired)_contig_10791	1135	-	6.26518	5.55684	1.12747	0.788922	1	UP
jiechu1_no_rRNA.1_(paired)_contig_10792	390	-	3.19003	2.27068	1.40488	0.724414	1	UP
jiechu1_no_rRNA.1_(paired)_contig_10793	689	-	1.61218	1.50861	1.06865	1	1	UP
jiechu1_no_rRNA.1_(paired)_contig_10794	505	tr|B4R0I2|B4R0I2_DROSI:tr|B4R0I2|B4R0I2_DROSI SubName: Full=GD20458 {ECO:0000313|EMBL:EDX12997.1}; GN=Dsim\GD20458 OS=Drosophila simulans	1.08313	1.24637	0.869028	1	1	DOWN
jiechu1_no_rRNA.1_(paired)_contig_10795	824	tr|E2A0V0|E2A0V0_CAMFO:tr|E2A0V0|E2A0V0_CAMFO SubName: Full=Outer dense fiber protein 3 {ECO:0000313|EMBL:EFN73003.1}; GN=EAG_11295 OS=Camponotus floridanus	5.84055	2.32094	2.51646	0.339914	1	UP
jiechu1_no_rRNA.1_(paired)_contig_10796	625	-	0.944987	0.770686	1.22616	1	1	UP
jiechu1_no_rRNA.1_(paired)_contig_10797	2682	tr|E9IQZ7|E9IQZ7_SOLIN:tr|E9IQZ7|E9IQZ7_SOLIN SubName: Full=Putative uncharacterized protein {ECO:0000313|EMBL:EFZ17007.1}; GN=SINV_09195 OS=Solenopsis invicta	0.166662	0.110412	1.50946	1	1	UP
jiechu1_no_rRNA.1_(paired)_contig_10798	531	-	0.462151	0.93338	0.495137	1	1	DOWN
jiechu1_no_rRNA.1_(paired)_contig_10799	1834	tr|A0A026X2K5|A0A026X2K5_CERBI:tr|A0A026X2K5|A0A026X2K5_CERBI SubName: Full=45 kDa calcium-binding protein {ECO:0000313|EMBL:EZA62318.1}; GN=X777_03352 OS=Cerapachys biroi	11.2811	7.93968	1.42085	0.379735	1	UP
jiechu1_no_rRNA.1_(paired)_contig_108	2050	tr|A0A088AL40|A0A088AL40_APIME:tr|A0A088AL40|A0A088AL40_APIME SubName: Full=Uncharacterized protein {ECO:0000313|EnsemblMetazoa:GB52288-PA}; GN=unknown OS=Apis mellifera	24.36	10.008	2.43407	0.0192246	0.800915	UP
jiechu1_no_rRNA.1_(paired)_contig_1080	1384	tr|A0A026WZ45|A0A026WZ45_CERBI:tr|A0A026WZ45|A0A026WZ45_CERBI SubName: Full=Uncharacterized protein {ECO:0000313|EMBL:EZA60414.1}; GN=X777_13503 OS=Cerapachys biroi	29.5458	22.154	1.33365	0.3378	1	UP
jiechu1_no_rRNA.1_(paired)_contig_10800	669	tr|A0A088AW57|A0A088AW57_APIME:tr|A0A088AW57|A0A088AW57_APIME SubName: Full=Uncharacterized protein {ECO:0000313|EnsemblMetazoa:GB55979-PA}; GN=Ame.24775 OS=Apis mellifera	2.65829	2.45818	1.08141	1	1	UP
jiechu1_no_rRNA.1_(paired)_contig_10801	1175	-	4.4284	3.8673	1.14509	0.751988	1	UP
jiechu1_no_rRNA.1_(paired)_contig_10803	380	-	7.52588	7.29863	1.03114	1	1	UP
jiechu1_no_rRNA.1_(paired)_contig_10804	316	-	13.5312	11.026	1.22721	0.699023	1	UP
jiechu1_no_rRNA.1_(paired)_contig_10805	2631	tr|A0A026VTX8|A0A026VTX8_CERBI:tr|A0A026VTX8|A0A026VTX8_CERBI SubName: Full=Putative sodium-dependent multivitamin transporter {ECO:0000313|EMBL:EZA47177.1}; GN=X777_16643 OS=Cerapachys biroi	1.89202	1.0445	1.81142	1	1	UP
jiechu1_no_rRNA.1_(paired)_contig_10806	876	tr|S4PIU9|S4PIU9_9NEOP:tr|S4PIU9|S4PIU9_9NEOP SubName: Full=Uncharacterized protein {ECO:0000313|EMBL:JAA92501.1}; GN=unknown OS=Pararge aegeria	0.129749	0.247105	0.525076	1	1	DOWN
jiechu1_no_rRNA.1_(paired)_contig_10807	1728	tr|A0A022T2L8|A0A022T2L8_9HYME:tr|A0A022T2L8|A0A022T2L8_9HYME SubName: Full=Gonadotropin-releasing hormone receptor-like protein-1 {ECO:0000313|EMBL:EZA44675.1}; GN=K425_486 OS=Microplitis demolitor.	2.19877	3.1568	0.696518	1	1	DOWN
jiechu1_no_rRNA.1_(paired)_contig_10808	8454	tr|E9IMB5|E9IMB5_SOLIN:tr|E9IMB5|E9IMB5_SOLIN SubName: Full=Putative uncharacterized protein {ECO:0000313|EMBL:EFZ18544.1}; GN=SINV_80390 OS=Solenopsis invicta	1.92989	1.69461	1.13884	1	1	UP
jiechu1_no_rRNA.1_(paired)_contig_10809	405	tr|F4WZP4|F4WZP4_ACREC:tr|F4WZP4|F4WZP4_ACREC SubName: Full=Putative ATP-dependent RNA helicase pitchoune {ECO:0000313|EMBL:EGI60319.1}; GN=G5I_11501 OS=octospinosus echinatior).	16.4577	18.9701	0.867562	0.868091	1	DOWN
jiechu1_no_rRNA.1_(paired)_contig_1081	2943	tr|E1ZWD4|E1ZWD4_CAMFO:tr|E1ZWD4|E1ZWD4_CAMFO SubName: Full=Endothelin-converting enzyme 1 {ECO:0000313|EMBL:EFN74503.1}; GN=EAG_03553 OS=Camponotus floridanus	17.4503	12.7092	1.37305	0.373683	1	UP
jiechu1_no_rRNA.1_(paired)_contig_10810	506	tr|A0A087ZZ77|A0A087ZZ77_APIME:tr|A0A087ZZ77|A0A087ZZ77_APIME SubName: Full=Uncharacterized protein {ECO:0000313|EnsemblMetazoa:GB44221-PA}; GN=Noc2 OS=Apis mellifera	2.8805	1.81298	1.58882	0.685024	1	UP
jiechu1_no_rRNA.1_(paired)_contig_10811	4028	tr|A0A088A4X2|A0A088A4X2_APIME:tr|A0A088A4X2|A0A088A4X2_APIME SubName: Full=Uncharacterized protein {ECO:0000313|EnsemblMetazoa:GB46338-PA}; GN=Tspan4 OS=Apis mellifera	7.17203	4.57712	1.56693	0.420338	1	UP
jiechu1_no_rRNA.1_(paired)_contig_10812	491	-	1.01803	1.23581	0.823773	1	1	DOWN
jiechu1_no_rRNA.1_(paired)_contig_10813	1516	-	1.57369	3.77877	0.416455	0.68756	1	DOWN
jiechu1_no_rRNA.1_(paired)_contig_10814	830	-	8.52992	6.71986	1.26936	0.626417	1	UP
jiechu1_no_rRNA.1_(paired)_contig_10815	1604	-	8.70341	6.20844	1.40187	0.626417	1	UP
jiechu1_no_rRNA.1_(paired)_contig_10816	1164	tr|A0A026WT23|A0A026WT23_CERBI:tr|A0A026WT23|A0A026WT23_CERBI SubName: Full=Uncharacterized protein {ECO:0000313|EMBL:EZA58831.1}; GN=X777_15000 OS=Cerapachys biroi	4.6727	3.38647	1.37981	0.751988	1	UP
jiechu1_no_rRNA.1_(paired)_contig_10817	1128	-	2.1443	2.24544	0.954956	1	1	DOWN
jiechu1_no_rRNA.1_(paired)_contig_10818	2268	tr|Q68SM2|Q68SM2_TRICA:tr|Q68SM2|Q68SM2_TRICA SubName: Full=Tyrosine recombinase {ECO:0000313|EMBL:AAT08871.1}; GN=unknown OS=Tribolium castaneum	1.46626	1.21189	1.2099	1	1	UP
jiechu1_no_rRNA.1_(paired)_contig_10819	546	-	0.29863	1.09817	0.271935	1	1	DOWN
jiechu1_no_rRNA.1_(paired)_contig_1082	2832	tr|K7J200|K7J200_NASVI:tr|K7J200|K7J200_NASVI SubName: Full=Uncharacterized protein {ECO:0000313|EnsemblMetazoa:NV15380-PA}; GN=LOC100117801 OS=Nasonia vitripennis	13.4979	4.81202	2.80504	0.039897	1	UP
jiechu1_no_rRNA.1_(paired)_contig_10820	1297	-	1.99784	2.25393	0.886381	1	1	DOWN
jiechu1_no_rRNA.1_(paired)_contig_10821	820	tr|A0A023F6K5|A0A023F6K5_TRIIF:tr|A0A023F6K5|A0A023F6K5_TRIIF SubName: Full=Uncharacterized protein {ECO:0000313|EMBL:JAC16981.1}; GN=unknown OS=Triatoma infestans	1.06937	1.3299	0.804104	1	1	DOWN
jiechu1_no_rRNA.1_(paired)_contig_10822	1767	tr|K7JFD1|K7JFD1_NASVI:tr|K7JFD1|K7JFD1_NASVI SubName: Full=Uncharacterized protein {ECO:0000313|EnsemblMetazoa:NV20877-PA}; GN=LOC100680396 OS=Nasonia vitripennis	3.66862	1.28173	2.86223	0.449427	1	UP
jiechu1_no_rRNA.1_(paired)_contig_10823	817	tr|T1I5H3|T1I5H3_RHOPR:tr|T1I5H3|T1I5H3_RHOPR SubName: Full=Uncharacterized protein {ECO:0000313|EnsemblMetazoa:RPRC011542-PA}; GN=unknown OS=Rhodnius prolixus	6.95251	7.83986	0.886816	1	1	DOWN
jiechu1_no_rRNA.1_(paired)_contig_10824	1297	-	2.78099	1.65971	1.67559	0.685024	1	UP
jiechu1_no_rRNA.1_(paired)_contig_10825	2226	tr|B7S836|B7S836_9HYME:tr|B7S836|B7S836_9HYME SubName: Full=Putative uncharacterized protein {ECO:0000313|EMBL:ACE75061.1}; GN=GFP_L7_0030 OS=Glyptapanteles flavicoxis.	8.70376	6.34895	1.3709	0.626417	1	UP
jiechu1_no_rRNA.1_(paired)_contig_10827	1058	-	15.0227	17.2558	0.870586	0.864314	1	DOWN
jiechu1_no_rRNA.1_(paired)_contig_10829	309	tr|E2B0P8|E2B0P8_CAMFO:tr|E2B0P8|E2B0P8_CAMFO SubName: Full=Down syndrome cell adhesion molecule-like protein 1 {ECO:0000313|EMBL:EFN60720.1}; GN=EAG_09359 OS=Camponotus floridanus	1.77661	1.2252	1.45006	1	1	UP
jiechu1_no_rRNA.1_(paired)_contig_1083	7257	tr|E2AYR1|E2AYR1_CAMFO:tr|E2AYR1|E2AYR1_CAMFO SubName: Full=Long-chain-fatty-acid--CoA ligase 3 {ECO:0000313|EMBL:EFN61424.1}; GN=EAG_10800 OS=Camponotus floridanus	24.0257	20.8299	1.15342	0.557459	1	UP
jiechu1_no_rRNA.1_(paired)_contig_10830	946	-	15.0181	13.6788	1.09791	0.718172	1	UP
jiechu1_no_rRNA.1_(paired)_contig_10831	650	tr|K7J5V4|K7J5V4_NASVI:tr|K7J5V4|K7J5V4_NASVI SubName: Full=Uncharacterized protein {ECO:0000313|EnsemblMetazoa:NV16752-PA}; GN=LOC100119035 OS=Nasonia vitripennis	3.70549	5.48862	0.675123	0.753985	1	DOWN
jiechu1_no_rRNA.1_(paired)_contig_10832	1003	-	4.8003	1.92028	2.49979	0.285195	1	UP
jiechu1_no_rRNA.1_(paired)_contig_10833	467	-	2.86128	0.427957	6.6859	0.371023	1	UP
jiechu1_no_rRNA.1_(paired)_contig_10834	1455	tr|D6WQ22|D6WQ22_TRICA:tr|D6WQ22|D6WQ22_TRICA SubName: Full=Putative uncharacterized protein {ECO:0000313|EMBL:EFA06142.1}; GN=TcasGA2_TC008986 OS=Tribolium castaneum	2.09367	1.25292	1.67104	0.685024	1	UP
jiechu1_no_rRNA.1_(paired)_contig_10835	1664	-	7.07122	5.20633	1.3582	0.604441	1	UP
jiechu1_no_rRNA.1_(paired)_contig_10836	2260	tr|K7JGZ1|K7JGZ1_NASVI:tr|K7JGZ1|K7JGZ1_NASVI SubName: Full=Uncharacterized protein {ECO:0000313|EnsemblMetazoa:NV21437-PA}; GN=unknown OS=Nasonia vitripennis	3.11664	1.4204	2.19419	0.449427	1	UP
jiechu1_no_rRNA.1_(paired)_contig_10838	1185	tr|A0A087TSE7|A0A087TSE7_9ARAC:tr|A0A087TSE7|A0A087TSE7_9ARAC SubName: Full=Zinc finger protein 726 {ECO:0000313|EMBL:KFM68036.1}; GN=X975_05354 OS=Stegodyphus mimosarum.	0.811098	0.388438	2.0881	1	1	UP
jiechu1_no_rRNA.1_(paired)_contig_10839	1425	tr|A0A088A2T1|A0A088A2T1_APIME:tr|A0A088A2T1|A0A088A2T1_APIME SubName: Full=Uncharacterized protein {ECO:0000313|EnsemblMetazoa:GB45565-PA}; GN=SP35 OS=Apis mellifera	2.5238	4.64635	0.543179	0.726632	1	DOWN
jiechu1_no_rRNA.1_(paired)_contig_1084	3873	tr|A0A026WA93|A0A026WA93_CERBI:tr|A0A026WA93|A0A026WA93_CERBI SubName: Full=Ran-binding protein {ECO:0000313|EMBL:EZA51949.1}; GN=X777_09264 OS=Cerapachys biroi	35.1406	28.4526	1.23506	0.386201	1	UP
jiechu1_no_rRNA.1_(paired)_contig_10840	361	-	0.546182	0.365465	1.49449	1	1	UP
jiechu1_no_rRNA.1_(paired)_contig_10841	378	-	6.61791	5.73249	1.15446	0.788922	1	UP
jiechu1_no_rRNA.1_(paired)_contig_10842	1561	-	2.16068	1.0319	2.0939	0.685024	1	UP
jiechu1_no_rRNA.1_(paired)_contig_10843	527	tr|V9IIJ9|V9IIJ9_APICE:tr|V9IIJ9|V9IIJ9_APICE SubName: Full=NEDD8-conjugating enzyme UBE2F {ECO:0000313|EMBL:AEY60890.1}; GN=ACCB10405 OS=Apis cerana	4.54779	5.93718	0.765985	1	1	DOWN
jiechu1_no_rRNA.1_(paired)_contig_10844	1417	tr|B7S8F4|B7S8F4_9HYME:tr|B7S8F4|B7S8F4_9HYME SubName: Full=Histidine acid phosphatase {ECO:0000313|EMBL:ACE75179.1}; GN=GFP_L3_0400 OS=Glyptapanteles flavicoxis.	4.73917	13.0539	0.363046	0.0637271	1	DOWN
jiechu1_no_rRNA.1_(paired)_contig_10845	639	tr|A0A088A2N4|A0A088A2N4_APIME:tr|A0A088A2N4|A0A088A2N4_APIME SubName: Full=Uncharacterized protein {ECO:0000313|EnsemblMetazoa:GB45515-PA}; GN=LOC411721 OS=Apis mellifera	7.14128	5.16556	1.38248	0.604441	1	UP
jiechu1_no_rRNA.1_(paired)_contig_10846	587	-	2.38235	1.01692	2.34272	0.685024	1	UP
jiechu1_no_rRNA.1_(paired)_contig_10847	549	-	2.1449	1.2909	1.66154	0.685024	1	UP
jiechu1_no_rRNA.1_(paired)_contig_10848	742	-	2.54999	1.15795	2.20216	0.685024	1	UP
jiechu1_no_rRNA.1_(paired)_contig_10849	1739	tr|K7IQ60|K7IQ60_NASVI:tr|K7IQ60|K7IQ60_NASVI SubName: Full=Uncharacterized protein {ECO:0000313|EnsemblMetazoa:NV11194-PA}; GN=LOC100122325 OS=Nasonia vitripennis	13.3535	12.545	1.06445	0.849476	1	UP
jiechu1_no_rRNA.1_(paired)_contig_1085	2434	tr|K7IY06|K7IY06_NASVI:tr|K7IY06|K7IY06_NASVI SubName: Full=Uncharacterized protein {ECO:0000313|EnsemblMetazoa:NV13981-PA}; GN=LOC100121906 OS=Nasonia vitripennis	56.346	67.2053	0.838416	0.420902	1	DOWN
jiechu1_no_rRNA.1_(paired)_contig_10850	621	-	8.44146	5.11564	1.65013	0.451016	1	UP
jiechu1_no_rRNA.1_(paired)_contig_10851	1079	tr|K7IR56|K7IR56_NASVI:tr|K7IR56|K7IR56_NASVI SubName: Full=Uncharacterized protein {ECO:0000313|EnsemblMetazoa:NV11545-PA}; GN=LOC100123228 OS=Nasonia vitripennis	12.3117	12.7262	0.967425	1	1	DOWN
jiechu1_no_rRNA.1_(paired)_contig_10852	1384	-	1.66983	2.20468	0.757403	1	1	DOWN
jiechu1_no_rRNA.1_(paired)_contig_10853	1022	-	1.13207	1.03002	1.09907	1	1	UP
jiechu1_no_rRNA.1_(paired)_contig_10854	899	-	5.66981	3.14513	1.80273	0.545645	1	UP
jiechu1_no_rRNA.1_(paired)_contig_10855	1894	tr|J7ETA9|J7ETA9_APIME:tr|J7ETA9|J7ETA9_APIME SubName: Full=Methuselah-like protein 10 {ECO:0000313|EMBL:AEM43035.1}; GN=LOC724760 OS=Apis mellifera	6.29882	5.65162	1.11452	0.788922	1	UP
jiechu1_no_rRNA.1_(paired)_contig_10856	409	-	2.97659	2.28113	1.30488	1	1	UP
jiechu1_no_rRNA.1_(paired)_contig_10857	1702	tr|A0A026W6T0|A0A026W6T0_CERBI:tr|A0A026W6T0|A0A026W6T0_CERBI SubName: Full=Uncharacterized protein {ECO:0000313|EMBL:EZA51765.1}; GN=X777_09522 OS=Cerapachys biroi	9.84354	10.1954	0.965486	1	1	DOWN
jiechu1_no_rRNA.1_(paired)_contig_10858	750	tr|K7IP67|K7IP67_NASVI:tr|K7IP67|K7IP67_NASVI SubName: Full=Uncharacterized protein {ECO:0000313|EnsemblMetazoa:NV10855-PA}; GN=LOC100114702 OS=Nasonia vitripennis	33.5871	49.0383	0.684915	0.102052	1	DOWN
jiechu1_no_rRNA.1_(paired)_contig_10859	1709	tr|E2BCN2|E2BCN2_HARSA:tr|E2BCN2|E2BCN2_HARSA SubName: Full=Putative uncharacterized protein {ECO:0000313|EMBL:EFN86542.1}; GN=EAI_04380 OS=Harpegnathos saltator	9.50938	10.4451	0.910412	1	1	DOWN
jiechu1_no_rRNA.1_(paired)_contig_1086	6937	tr|E2C8I3|E2C8I3_HARSA:tr|E2C8I3|E2C8I3_HARSA SubName: Full=Putative uncharacterized protein {ECO:0000313|EMBL:EFN75713.1}; GN=EAI_09715 OS=Harpegnathos saltator	20.4648	14.2983	1.43127	0.320642	1	UP
jiechu1_no_rRNA.1_(paired)_contig_10860	698	tr|W4WY25|W4WY25_ATTCE:tr|W4WY25|W4WY25_ATTCE SubName: Full=Uncharacterized protein {ECO:0000313|EnsemblMetazoa:ACEP24084-PA}; GN=unknown OS=Atta cephalotes	2.04603	0.975654	2.09708	0.371023	1	UP
jiechu1_no_rRNA.1_(paired)_contig_10861	1885	tr|E2BHS4|E2BHS4_HARSA:tr|E2BHS4|E2BHS4_HARSA SubName: Full=HSPB1-associated protein 1 {ECO:0000313|EMBL:EFN84757.1}; GN=EAI_05870 OS=Harpegnathos saltator	15.0041	13.0326	1.15127	0.718172	1	UP
jiechu1_no_rRNA.1_(paired)_contig_10862	3805	tr|A0A087ZNQ5|A0A087ZNQ5_APIME:tr|A0A087ZNQ5|A0A087ZNQ5_APIME SubName: Full=Uncharacterized protein {ECO:0000313|EnsemblMetazoa:GB40359-PA}; GN=Edem1 OS=Apis mellifera	8.64625	8.52465	1.01426	1	1	UP
jiechu1_no_rRNA.1_(paired)_contig_10863	701	-	1.73565	1.24532	1.39374	1	1	UP
jiechu1_no_rRNA.1_(paired)_contig_10864	614	-	4.29312	1.33254	3.22175	0.285195	1	UP
jiechu1_no_rRNA.1_(paired)_contig_10865	824	-	0.0440486	2.1249	0.0207298	0.625048	1	DOWN
jiechu1_no_rRNA.1_(paired)_contig_10866	497	-	1.64838	1.08405	1.52057	1	1	UP
jiechu1_no_rRNA.1_(paired)_contig_10867	997	-	4.15685	3.48383	1.19318	0.751988	1	UP
jiechu1_no_rRNA.1_(paired)_contig_10868	324	-	9.12009	3.66866	2.48594	0.115671	1	UP
jiechu1_no_rRNA.1_(paired)_contig_10869	896	-	6.05404	5.54456	1.09189	0.788922	1	UP
jiechu1_no_rRNA.1_(paired)_contig_1087	1082	tr|A0A022T5N4|A0A022T5N4_9HYME:tr|A0A022T5N4|A0A022T5N4_9HYME SubName: Full=Synaptic glycoprotein SC2 {ECO:0000313|EMBL:EZA45785.1}; GN=K425_1237 OS=Microplitis demolitor.	74.1994	67.7374	1.0954	0.504653	1	UP
jiechu1_no_rRNA.1_(paired)_contig_10870	5114	-	8.43778	8.03977	1.04951	1	1	UP
jiechu1_no_rRNA.1_(paired)_contig_10871	597	-	29.5725	27.6632	1.06902	0.79359	1	UP
jiechu1_no_rRNA.1_(paired)_contig_10872	340	tr|W4X1L7|W4X1L7_ATTCE:tr|W4X1L7|W4X1L7_ATTCE SubName: Full=Uncharacterized protein {ECO:0000313|EnsemblMetazoa:ACEP25326-PA}; GN=unknown OS=Atta cephalotes	4.62291	3.59144	1.2872	0.751988	1	UP
jiechu1_no_rRNA.1_(paired)_contig_10873	1400	tr|E9IIK6|E9IIK6_SOLIN:tr|E9IIK6|E9IIK6_SOLIN SubName: Full=Putative uncharacterized protein {ECO:0000313|EMBL:EFZ19582.1}; GN=SINV_05090 OS=Solenopsis invicta	23.1581	26.1554	0.885405	0.78012	1	DOWN
jiechu1_no_rRNA.1_(paired)_contig_10874	1801	tr|J9M0Z6|J9M0Z6_ACYPI:tr|J9M0Z6|J9M0Z6_ACYPI SubName: Full=Uncharacterized protein {ECO:0000313|EnsemblMetazoa:ACYPI51439-PA}; GN=unknown OS=Acyrthosiphon pisum	2.08753	1.9947	1.04653	0.685024	1	UP
jiechu1_no_rRNA.1_(paired)_contig_10875	1589	tr|E2C9W8|E2C9W8_HARSA:tr|E2C9W8|E2C9W8_HARSA RecName: Full=Peptidyl-prolyl cis-trans isomerase {ECO:0000256|RuleBase:RU000493}; GN=EAI_12419 OS=Harpegnathos saltator	29.0654	7.46664	3.8927	0.000267085	0.0214717	UP
jiechu1_no_rRNA.1_(paired)_contig_10876	410	-	3.60644	3.96011	0.910692	1	1	DOWN
jiechu1_no_rRNA.1_(paired)_contig_10877	341	-	0.891192	0.720183	1.23745	1	1	UP
jiechu1_no_rRNA.1_(paired)_contig_10878	315	-	4.73073	1.84365	2.56596	0.285195	1	UP
jiechu1_no_rRNA.1_(paired)_contig_10879	1820	tr|A0EIZ3|A0EIZ3_APIME:tr|A0EIZ3|A0EIZ3_APIME SubName: Full=Nicotinic acetylcholine receptor alpha4 subunit {ECO:0000313|EMBL:AAY87892.1}; GN=unknown OS=Apis mellifera	8.0192	3.58085	2.23947	0.17622	1	UP
jiechu1_no_rRNA.1_(paired)_contig_1088	582	-	3.61524	6.03273	0.59927	0.548972	1	DOWN
jiechu1_no_rRNA.1_(paired)_contig_10880	508	tr|A0A088A6V1|A0A088A6V1_APIME:tr|A0A088A6V1|A0A088A6V1_APIME SubName: Full=Uncharacterized protein {ECO:0000313|EnsemblMetazoa:GB47060-PA}; GN=unknown OS=Apis mellifera	20.3636	12.4255	1.63886	0.172444	1	UP
jiechu1_no_rRNA.1_(paired)_contig_10881	1045	tr|A0A078B8Y1|A0A078B8Y1_STYLE:tr|A0A078B8Y1|A0A078B8Y1_STYLE SubName: Full=Uncharacterized protein {ECO:0000313|EMBL:CDW90691.1}; GN=Contig18566.g893 OS=Stylonychia lemnae.	0.851855	0.215047	3.96125	1	1	UP
jiechu1_no_rRNA.1_(paired)_contig_10882	569	tr|J9EUE3|J9EUE3_WUCBA:tr|J9EUE3|J9EUE3_WUCBA SubName: Full=Uncharacterized protein {ECO:0000313|EMBL:EJW78844.1}; GN=WUBG_10248 OS=Wuchereria bancrofti.	2.88331	2.40693	1.19792	1	1	UP
jiechu1_no_rRNA.1_(paired)_contig_10883	633	-	0.497895	0.701598	0.709659	1	1	DOWN
jiechu1_no_rRNA.1_(paired)_contig_10884	2414	-	4.12288	3.65846	1.12694	0.751988	1	UP
jiechu1_no_rRNA.1_(paired)_contig_10885	465	-	34.8223	39.6664	0.87788	0.645261	1	DOWN
jiechu1_no_rRNA.1_(paired)_contig_10886	875	tr|G6CX58|G6CX58_DANPL:tr|G6CX58|G6CX58_DANPL SubName: Full=Speckle-type poz protein {ECO:0000313|EMBL:EHJ74170.1}; GN=KGM_07431 OS=Danaus plexippus	4.8075	6.33055	0.759414	0.774501	1	DOWN
jiechu1_no_rRNA.1_(paired)_contig_10887	351	-	3.96882	4.29089	0.924942	1	1	DOWN
jiechu1_no_rRNA.1_(paired)_contig_10888	371	tr|A0A026WBR1|A0A026WBR1_CERBI:tr|A0A026WBR1|A0A026WBR1_CERBI SubName: Full=Uncharacterized protein {ECO:0000313|EMBL:EZA53403.1}; GN=X777_06484 OS=Cerapachys biroi	10.8066	11.3515	0.951998	1	1	DOWN
jiechu1_no_rRNA.1_(paired)_contig_10889	1076	tr|W4X014|W4X014_ATTCE:tr|W4X014|W4X014_ATTCE SubName: Full=Uncharacterized protein {ECO:0000313|EnsemblMetazoa:ACEP24773-PA}; GN=unknown OS=Atta cephalotes	9.00295	7.65869	1.17552	0.645101	1	UP
jiechu1_no_rRNA.1_(paired)_contig_1089	405	tr|K7IQ60|K7IQ60_NASVI:tr|K7IQ60|K7IQ60_NASVI SubName: Full=Uncharacterized protein {ECO:0000313|EnsemblMetazoa:NV11194-PA}; GN=LOC100122325 OS=Nasonia vitripennis	6.35589	9.13752	0.695581	0.629249	1	DOWN
jiechu1_no_rRNA.1_(paired)_contig_10890	537	-	0.478985	0.215106	2.22674	1	1	UP
jiechu1_no_rRNA.1_(paired)_contig_10891	421	-	0.380591	0.481682	0.790129	1	1	DOWN
jiechu1_no_rRNA.1_(paired)_contig_10892	2512	tr|A0A022T703|A0A022T703_9HYME:tr|A0A022T703|A0A022T703_9HYME SubName: Full=Conserved uncharacterized protein {ECO:0000313|EMBL:EZA46235.1}; GN=K425_1405 OS=Microplitis demolitor.	4.9932	6.23423	0.800933	0.774501	1	DOWN
jiechu1_no_rRNA.1_(paired)_contig_10893	438	tr|A0A026WL05|A0A026WL05_CERBI:tr|A0A026WL05|A0A026WL05_CERBI SubName: Full=Uncharacterized protein {ECO:0000313|EMBL:EZA56608.1}; GN=X777_03286 OS=Cerapachys biroi	3.23735	3.09073	1.04744	1	1	UP
jiechu1_no_rRNA.1_(paired)_contig_10894	1660	tr|F4W6G1|F4W6G1_ACREC:tr|F4W6G1|F4W6G1_ACREC SubName: Full=Nucleoporin Nup37 {ECO:0000313|EMBL:EGI70296.1}; GN=G5I_01055 OS=octospinosus echinatior).	9.45912	10.619	0.89077	1	1	DOWN
jiechu1_no_rRNA.1_(paired)_contig_10895	552	tr|K7J4Q4|K7J4Q4_NASVI:tr|K7J4Q4|K7J4Q4_NASVI SubName: Full=Uncharacterized protein {ECO:0000313|EnsemblMetazoa:NV16344-PA}; GN=unknown OS=Nasonia vitripennis	7.58378	4.45776	1.70125	0.420338	1	UP
jiechu1_no_rRNA.1_(paired)_contig_10896	2268	tr|E2BFR7|E2BFR7_HARSA:tr|E2BFR7|E2BFR7_HARSA SubName: Full=N-acetylneuraminate lyase {ECO:0000313|EMBL:EFN85455.1}; GN=EAI_14800 OS=Harpegnathos saltator	3.7325	6.08177	0.613719	0.548972	1	DOWN
jiechu1_no_rRNA.1_(paired)_contig_10897	599	-	4.90679	0.293041	16.7444	0.122041	1	UP
jiechu1_no_rRNA.1_(paired)_contig_10898	562	tr|E2A2X2|E2A2X2_CAMFO:tr|E2A2X2|E2A2X2_CAMFO SubName: Full=Putative uncharacterized protein {ECO:0000313|EMBL:EFN72214.1}; GN=EAG_15224 OS=Camponotus floridanus	16.999	10.7067	1.58769	0.261483	1	UP
jiechu1_no_rRNA.1_(paired)_contig_10899	620	-	2.79191	2.21251	1.26187	1	1	UP
jiechu1_no_rRNA.1_(paired)_contig_109	2999	tr|E2BB85|E2BB85_HARSA:tr|E2BB85|E2BB85_HARSA SubName: Full=Aminopeptidase N {ECO:0000313|EMBL:EFN87058.1}; GN=EAI_16603 OS=Harpegnathos saltator	14.644	15.1028	0.969624	1	1	DOWN
jiechu1_no_rRNA.1_(paired)_contig_1090	2301	tr|K7IZF7|K7IZF7_NASVI:tr|K7IZF7|K7IZF7_NASVI SubName: Full=Uncharacterized protein {ECO:0000313|EnsemblMetazoa:NV14484-PA}; GN=LOC100122664 OS=Nasonia vitripennis	30.2163	16.5906	1.8213	0.0430011	1	UP
jiechu1_no_rRNA.1_(paired)_contig_10900	356	tr|A0A088APZ4|A0A088APZ4_APIME:tr|A0A088APZ4|A0A088APZ4_APIME SubName: Full=Uncharacterized protein {ECO:0000313|EnsemblMetazoa:GB53707-PA}; GN=LOC552539 OS=Apis mellifera	0.220372	0.169358	1.30122	1	1	UP
jiechu1_no_rRNA.1_(paired)_contig_10901	1046	-	8.57333	7.49284	1.1442	0.813132	1	UP
jiechu1_no_rRNA.1_(paired)_contig_10902	765	-	2.37292	1.15935	2.04677	0.685024	1	UP
jiechu1_no_rRNA.1_(paired)_contig_10903	527	-	1.12323	1.15983	0.96844	1	1	DOWN
jiechu1_no_rRNA.1_(paired)_contig_10904	570	-	8.48418	6.13447	1.38303	0.626417	1	UP
jiechu1_no_rRNA.1_(paired)_contig_10905	330	-	2.31634	3.50979	0.659964	1	1	DOWN
jiechu1_no_rRNA.1_(paired)_contig_10906	479	-	3.94336	3.91016	1.00849	1	1	UP
jiechu1_no_rRNA.1_(paired)_contig_10907	328	tr|A0A022T4F4|A0A022T4F4_9HYME:tr|A0A022T4F4|A0A022T4F4_9HYME SubName: Full=Casein kinase I isoform alpha-like protein {ECO:0000313|EMBL:EZA45568.1}; GN=K425_901 OS=Microplitis demolitor.	20.6129	22.83	0.902886	0.880564	1	DOWN
jiechu1_no_rRNA.1_(paired)_contig_10908	324	-	1.62451	1.60469	1.01235	1	1	UP
jiechu1_no_rRNA.1_(paired)_contig_10909	1350	tr|A0A026WDI7|A0A026WDI7_CERBI:tr|A0A026WDI7|A0A026WDI7_CERBI SubName: Full=Kinase D-interacting substrate {ECO:0000313|EMBL:EZA54145.1}; GN=X777_05995 OS=Cerapachys biroi	2.98039	2.96288	1.00591	1	1	UP
jiechu1_no_rRNA.1_(paired)_contig_1091	2462	tr|A0A067RTI5|A0A067RTI5_ZOONE:tr|A0A067RTI5|A0A067RTI5_ZOONE SubName: Full=Interferon-inducible double stranded RNA-dependent protein kinase activator A-like protein A {ECO:0000313|EMBL:KDR24115.1}; GN=L798_03770 OS=Zootermopsis nevadensis	9.10995	6.34365	1.43607	0.477328	1	UP
jiechu1_no_rRNA.1_(paired)_contig_10910	1580	tr|E2BC22|E2BC22_HARSA:tr|E2BC22|E2BC22_HARSA SubName: Full=Ataxin-7-like protein 1 {ECO:0000313|EMBL:EFN86747.1}; GN=EAI_15085 OS=Harpegnathos saltator	9.34606	6.84659	1.36507	0.477328	1	UP
jiechu1_no_rRNA.1_(paired)_contig_10911	940	tr|W4W602|W4W602_ATTCE:tr|W4W602|W4W602_ATTCE SubName: Full=Uncharacterized protein {ECO:0000313|EnsemblMetazoa:ACEP14626-PA}; GN=unknown OS=Atta cephalotes	21.9147	21.1775	1.03481	1	1	UP
jiechu1_no_rRNA.1_(paired)_contig_10912	474	-	4.99542	4.03628	1.23763	1	1	UP
jiechu1_no_rRNA.1_(paired)_contig_10913	844	tr|E2AP51|E2AP51_CAMFO:tr|E2AP51|E2AP51_CAMFO SubName: Full=Protein DJ-1 {ECO:0000313|EMBL:EFN64787.1}; GN=EAG_03904 OS=Camponotus floridanus	23.4183	21.8473	1.07191	0.769387	1	UP
jiechu1_no_rRNA.1_(paired)_contig_10914	1249	-	14.1163	11.4221	1.23588	0.568785	1	UP
jiechu1_no_rRNA.1_(paired)_contig_10916	352	-	0.226529	1e-05	22652.9	1	1	UP
jiechu1_no_rRNA.1_(paired)_contig_10918	1389	tr|K7J2I2|K7J2I2_NASVI:tr|K7J2I2|K7J2I2_NASVI SubName: Full=Uncharacterized protein {ECO:0000313|EnsemblMetazoa:NV15563-PA}; GN=LOC100119757 OS=Nasonia vitripennis	7.44447	9.5363	0.780646	0.814636	1	DOWN
jiechu1_no_rRNA.1_(paired)_contig_10919	1329	tr|V9IJT7|V9IJT7_APICE:tr|V9IJT7|V9IJT7_APICE SubName: Full=Antitrypsin {ECO:0000313|EMBL:AEY61403.1}; GN=ACCB12213 OS=Apis cerana	25.6552	26.1241	0.982051	1	1	DOWN
jiechu1_no_rRNA.1_(paired)_contig_1092	942	tr|E2AY50|E2AY50_CAMFO:tr|E2AY50|E2AY50_CAMFO SubName: Full=Tumor suppressor candidate 3 {ECO:0000313|EMBL:EFN61646.1}; GN=EAG_05950 OS=Camponotus floridanus	121.474	104.098	1.16692	0.232101	1	UP
jiechu1_no_rRNA.1_(paired)_contig_10920	503	tr|E2C5L5|E2C5L5_HARSA:tr|E2C5L5|E2C5L5_HARSA SubName: Full=Niemann-Pick C1 protein {ECO:0000313|EMBL:EFN76828.1}; GN=EAI_16474 OS=Harpegnathos saltator	0.0730273	1e-05	7302.73	1	1	UP
jiechu1_no_rRNA.1_(paired)_contig_10922	1010	tr|E2B287|E2B287_CAMFO:tr|E2B287|E2B287_CAMFO SubName: Full=Uncharacterized protein C16orf68 {ECO:0000313|EMBL:EFN60213.1}; GN=EAG_02307 OS=Camponotus floridanus	2.52011	3.52831	0.714255	1	1	DOWN
jiechu1_no_rRNA.1_(paired)_contig_10923	567	-	1.73684	1.25981	1.37865	1	1	UP
jiechu1_no_rRNA.1_(paired)_contig_10924	1524	tr|E2A1P9|E2A1P9_CAMFO:tr|E2A1P9|E2A1P9_CAMFO SubName: Full=RNA polymerase-associated protein Rtf1 {ECO:0000313|EMBL:EFN72722.1}; GN=EAG_06908 OS=Camponotus floridanus	1.38728	3.25008	0.426846	0.68756	1	DOWN
jiechu1_no_rRNA.1_(paired)_contig_10925	1291	-	5.38678	2.89644	1.85979	0.339914	1	UP
jiechu1_no_rRNA.1_(paired)_contig_10926	978	tr|K7JLJ6|K7JLJ6_NASVI:tr|K7JLJ6|K7JLJ6_NASVI SubName: Full=Uncharacterized protein {ECO:0000313|EnsemblMetazoa:NV23042-PA}; GN=unknown OS=Nasonia vitripennis	2.80409	3.47617	0.80666	1	1	DOWN
jiechu1_no_rRNA.1_(paired)_contig_10927	402	tr|A0A026W5I1|A0A026W5I1_CERBI:tr|A0A026W5I1|A0A026W5I1_CERBI SubName: Full=Dynein heavy chain-like protein {ECO:0000313|EMBL:EZA51330.1}; GN=X777_10015 OS=Cerapachys biroi	8.75222	8.57803	1.02031	1	1	UP
jiechu1_no_rRNA.1_(paired)_contig_10928	474	tr|A0A088A2L6|A0A088A2L6_APIME:tr|A0A088A2L6|A0A088A2L6_APIME SubName: Full=Uncharacterized protein {ECO:0000313|EnsemblMetazoa:GB45497-PA}; GN=unknown OS=Apis mellifera	15.6295	14.3604	1.08837	0.859059	1	UP
jiechu1_no_rRNA.1_(paired)_contig_10929	1518	tr|W4WNJ3|W4WNJ3_ATTCE:tr|W4WNJ3|W4WNJ3_ATTCE RecName: Full=Protein CLP1 homolog {ECO:0000256|HAMAP-Rule:MF_03035}; GN=unknown OS=Atta cephalotes	10.7094	11.935	0.897312	1	1	DOWN
jiechu1_no_rRNA.1_(paired)_contig_1093	773	tr|E2C895|E2C895_HARSA:tr|E2C895|E2C895_HARSA SubName: Full=High mobility group protein DSP1 {ECO:0000313|EMBL:EFN75836.1}; GN=EAI_17019 OS=Harpegnathos saltator	849.417	922.22	0.921057	0.16804	1	DOWN
jiechu1_no_rRNA.1_(paired)_contig_10930	3062	tr|A0A088ABJ8|A0A088ABJ8_APIME:tr|A0A088ABJ8|A0A088ABJ8_APIME SubName: Full=Uncharacterized protein {ECO:0000313|EnsemblMetazoa:GB48795-PA}; GN=fab1 OS=Apis mellifera	2.26419	1.53961	1.47063	0.685024	1	UP
jiechu1_no_rRNA.1_(paired)_contig_10931	372	-	0.466533	0.343907	1.35657	1	1	UP
jiechu1_no_rRNA.1_(paired)_contig_10932	309	tr|K7IWG8|K7IWG8_NASVI:tr|K7IWG8|K7IWG8_NASVI SubName: Full=Uncharacterized protein {ECO:0000313|EnsemblMetazoa:NV13432-PA}; GN=LOC100117826 OS=Nasonia vitripennis	7.73333	9.61813	0.804037	0.814636	1	DOWN
jiechu1_no_rRNA.1_(paired)_contig_10933	404	-	3.41263	3.62209	0.942171	1	1	DOWN
jiechu1_no_rRNA.1_(paired)_contig_10934	3223	tr|I1FSB9|I1FSB9_AMPQE:tr|I1FSB9|I1FSB9_AMPQE SubName: Full=Uncharacterized protein {ECO:0000313|EnsemblMetazoa:PAC:15719017}; GN=LOC100631785 OS=Amphimedon queenslandica	6.82364	5.71467	1.19406	0.788922	1	UP
jiechu1_no_rRNA.1_(paired)_contig_10935	1480	tr|A0A026X1F6|A0A026X1F6_CERBI:tr|A0A026X1F6|A0A026X1F6_CERBI SubName: Full=Uncharacterized protein {ECO:0000313|EMBL:EZA61851.1}; GN=X777_04662 OS=Cerapachys biroi	1.3348	0.703219	1.89812	0.622005	1	UP
jiechu1_no_rRNA.1_(paired)_contig_10936	444	tr|U4UDT1|U4UDT1_DENPD:tr|U4UDT1|U4UDT1_DENPD SubName: Full=Uncharacterized protein {ECO:0000313|EMBL:ERL88751.1}; GN=D910_06133 OS=Dendroctonus ponderosae	1.25791	0.952658	1.32042	0.622005	1	UP
jiechu1_no_rRNA.1_(paired)_contig_10937	675	-	2.49396	2.9831	0.83603	1	1	DOWN
jiechu1_no_rRNA.1_(paired)_contig_10938	3316	tr|E0VRU1|E0VRU1_PEDHC:tr|E0VRU1|E0VRU1_PEDHC SubName: Full=Predicted protein {ECO:0000313|EMBL:EEB16097.1}; GN=Phum_PHUM404600 OS=Pediculus humanus subsp. corporis	1.7635	0.971256	1.81569	0.622005	1	UP
jiechu1_no_rRNA.1_(paired)_contig_10939	990	-	8.19721	10.2309	0.801224	0.823916	1	DOWN
jiechu1_no_rRNA.1_(paired)_contig_1094	1498	tr|B2DBK4|B2DBK4_PAPXU:tr|B2DBK4|B2DBK4_PAPXU SubName: Full=Cuticular protein CPR67Bc {ECO:0000313|EMBL:BAG30763.1}; GN=PxutCPR67Bc OS=Papilio xuthus	1859.75	245.234	7.58357	2.10118900072858e-312	4.32435202294945e-309	UP
jiechu1_no_rRNA.1_(paired)_contig_10940	431	-	0.88987	0.899814	0.98895	1	1	DOWN
jiechu1_no_rRNA.1_(paired)_contig_10941	324	-	14.3927	10.282	1.3998	0.438731	1	UP
jiechu1_no_rRNA.1_(paired)_contig_10942	719	tr|V9I8K5|V9I8K5_APICE:tr|V9I8K5|V9I8K5_APICE SubName: Full=Uncharacterized protein {ECO:0000313|EMBL:AEY56977.1}; GN=ACCB00098.3 OS=Apis cerana	26.4863	15.4564	1.71361	0.0939176	1	UP
jiechu1_no_rRNA.1_(paired)_contig_10944	2099	tr|A0A023EY81|A0A023EY81_TRIIF:tr|A0A023EY81|A0A023EY81_TRIIF SubName: Full=Putative protease reverse transcriptase ribonuclease h integrase {ECO:0000313|EMBL:JAC14078.1}; GN=unknown OS=Triatoma infestans	1.59398	1.83134	0.870391	1	1	DOWN
jiechu1_no_rRNA.1_(paired)_contig_10945	364	-	0.672093	0.612963	1.09647	1	1	UP
jiechu1_no_rRNA.1_(paired)_contig_10946	674	tr|K7JD10|K7JD10_NASVI:tr|K7JD10|K7JD10_NASVI SubName: Full=Uncharacterized protein {ECO:0000313|EnsemblMetazoa:NV20056-PA}; GN=LOC100680204 OS=Nasonia vitripennis	3.61752	2.55709	1.4147	0.724414	1	UP
jiechu1_no_rRNA.1_(paired)_contig_10947	825	tr|A0A088AKB9|A0A088AKB9_APIME:tr|A0A088AKB9|A0A088AKB9_APIME SubName: Full=Uncharacterized protein {ECO:0000313|EnsemblMetazoa:GB52007-PA}; GN=LOC410394 OS=Apis mellifera	22.0537	18.4218	1.19715	0.539649	1	UP
jiechu1_no_rRNA.1_(paired)_contig_10948	321	-	12.0365	13.3694	0.900303	1	1	DOWN
jiechu1_no_rRNA.1_(paired)_contig_10949	775	-	18.6991	56.8732	0.328786	1.5524e-05	0.00158164	DOWN
jiechu1_no_rRNA.1_(paired)_contig_1095	1838	tr|E2BNA5|E2BNA5_HARSA:tr|E2BNA5|E2BNA5_HARSA SubName: Full=Epidermal retinal dehydrogenase 2 {ECO:0000313|EMBL:EFN82867.1}; GN=EAI_07311 OS=Harpegnathos saltator	128.682	65.4858	1.96504	3.80816e-06	0.000415776	UP
jiechu1_no_rRNA.1_(paired)_contig_10950	1058	tr|K7IZC8|K7IZC8_NASVI:tr|K7IZC8|K7IZC8_NASVI SubName: Full=Uncharacterized protein {ECO:0000313|EnsemblMetazoa:NV14455-PA}; GN=LOC100122083 OS=Nasonia vitripennis	1.14807	0.307309	3.73587	0.622005	1	UP
jiechu1_no_rRNA.1_(paired)_contig_10951	1190	tr|K7J579|K7J579_NASVI:tr|K7J579|K7J579_NASVI SubName: Full=Uncharacterized protein {ECO:0000313|EnsemblMetazoa:NV16524-PA}; GN=LOC100122559 OS=Nasonia vitripennis	4.18811	14.6873	0.285153	0.0415172	1	DOWN
jiechu1_no_rRNA.1_(paired)_contig_10952	419	-	10.9508	7.25209	1.51002	0.500213	1	UP
jiechu1_no_rRNA.1_(paired)_contig_10953	337	-	12.5057	12.6127	0.99151	1	1	DOWN
jiechu1_no_rRNA.1_(paired)_contig_10954	1391	tr|E2BK47|E2BK47_HARSA:tr|E2BK47|E2BK47_HARSA SubName: Full=Broad-complex core protein isoform 6 {ECO:0000313|EMBL:EFN83955.1}; GN=EAI_09625 OS=Harpegnathos saltator	12.2976	10.3737	1.18546	0.687863	1	UP
jiechu1_no_rRNA.1_(paired)_contig_10955	522	-	7.16101	6.42658	1.11428	0.802127	1	UP
jiechu1_no_rRNA.1_(paired)_contig_10956	761	-	5.12255	2.77603	1.84528	0.339914	1	UP
jiechu1_no_rRNA.1_(paired)_contig_10957	3257	tr|A0A088ARI6|A0A088ARI6_APIME:tr|A0A088ARI6|A0A088ARI6_APIME SubName: Full=Uncharacterized protein {ECO:0000313|EnsemblMetazoa:GB54271-PA}; GN=Ame.6681 OS=Apis mellifera	7.70079	7.43722	1.03544	1	1	UP
jiechu1_no_rRNA.1_(paired)_contig_10958	1352	tr|E9IRV7|E9IRV7_SOLIN:tr|E9IRV7|E9IRV7_SOLIN SubName: Full=Putative uncharacterized protein {ECO:0000313|EMBL:EFZ16676.1}; GN=SINV_09024 OS=Solenopsis invicta	8.29234	7.46526	1.11079	0.813132	1	UP
jiechu1_no_rRNA.1_(paired)_contig_10959	1632	tr|V9IFA3|V9IFA3_APICE:tr|V9IFA3|V9IFA3_APICE SubName: Full=Uncharacterized protein {ECO:0000313|EMBL:AEY59146.1}; GN=ACCB01821.2 OS=Apis cerana	4.77744	4.55642	1.04851	1	1	UP
jiechu1_no_rRNA.1_(paired)_contig_1096	320	-	65.5187	46.4444	1.41069	0.0733966	1	UP
jiechu1_no_rRNA.1_(paired)_contig_10960	446	-	0.506741	0.340201	1.48953	1	1	UP
jiechu1_no_rRNA.1_(paired)_contig_10961	451	-	6.12599	4.59226	1.33398	0.578078	1	UP
jiechu1_no_rRNA.1_(paired)_contig_10962	476	tr|K7IUH5|K7IUH5_NASVI:tr|K7IUH5|K7IUH5_NASVI SubName: Full=Uncharacterized protein {ECO:0000313|EnsemblMetazoa:NV12731-PA}; GN=LOC100122332 OS=Nasonia vitripennis	3.4325	3.60176	0.953006	1	1	DOWN
jiechu1_no_rRNA.1_(paired)_contig_10963	366	tr|A0A026VUY3|A0A026VUY3_CERBI:tr|A0A026VUY3|A0A026VUY3_CERBI SubName: Full=Integrin alpha-PS1 {ECO:0000313|EMBL:EZA46609.1}; GN=X777_04206 OS=Cerapachys biroi	15.3899	8.46079	1.81897	0.165534	1	UP
jiechu1_no_rRNA.1_(paired)_contig_10964	1330	tr|E2BE87|E2BE87_HARSA:tr|E2BE87|E2BE87_HARSA SubName: Full=Non-imprinted in Prader-Willi/Angelman syndrome region protein 2-like protein {ECO:0000313|EMBL:EFN85932.1}; GN=EAI_07855 OS=Harpegnathos saltator	3.34847	3.83822	0.872404	1	1	DOWN
jiechu1_no_rRNA.1_(paired)_contig_10965	349	-	0.104603	0.305275	0.342652	1	1	DOWN
jiechu1_no_rRNA.1_(paired)_contig_10966	682	-	3.11591	0.964043	3.23213	0.215036	1	UP
jiechu1_no_rRNA.1_(paired)_contig_10967	1678	tr|E2BPL0|E2BPL0_HARSA:tr|E2BPL0|E2BPL0_HARSA SubName: Full=Putative uncharacterized protein {ECO:0000313|EMBL:EFN82414.1}; GN=EAI_01557 OS=Harpegnathos saltator	8.00591	0.972625	8.23124	0.011112	0.522723	UP
jiechu1_no_rRNA.1_(paired)_contig_10968	2372	tr|A0A088AE68|A0A088AE68_APIME:tr|A0A088AE68|A0A088AE68_APIME SubName: Full=Uncharacterized protein {ECO:0000313|EnsemblMetazoa:GB49751-PA}; GN=LOC551364 OS=Apis mellifera	3.04294	3.66646	0.82994	1	1	DOWN
jiechu1_no_rRNA.1_(paired)_contig_10969	533	-	1.54175	3.46054	0.445524	0.68756	1	DOWN
jiechu1_no_rRNA.1_(paired)_contig_1097	2343	tr|A0A087ZYC9|A0A087ZYC9_APIME:tr|A0A087ZYC9|A0A087ZYC9_APIME SubName: Full=Uncharacterized protein {ECO:0000313|EnsemblMetazoa:GB43906-PA}; GN=lap OS=Apis mellifera	34.9054	23.858	1.46305	0.152446	1	UP
jiechu1_no_rRNA.1_(paired)_contig_10970	1148	tr|A0A087ZYS3|A0A087ZYS3_APIME:tr|A0A087ZYS3|A0A087ZYS3_APIME SubName: Full=Uncharacterized protein {ECO:0000313|EnsemblMetazoa:GB44062-PA}; GN=LOC411582 OS=Apis mellifera	13.4335	13.0835	1.02676	1	1	UP
jiechu1_no_rRNA.1_(paired)_contig_10971	389	tr|K7JI90|K7JI90_NASVI:tr|K7JI90|K7JI90_NASVI SubName: Full=Uncharacterized protein {ECO:0000313|EnsemblMetazoa:NV21886-PA}; GN=LOC100679261 OS=Nasonia vitripennis	3.82304	1.76548	2.16544	0.449427	1	UP
jiechu1_no_rRNA.1_(paired)_contig_10972	628	-	6.28175	4.02978	1.55883	0.578078	1	UP
jiechu1_no_rRNA.1_(paired)_contig_10973	615	-	12.6791	9.5904	1.32207	0.538252	1	UP
jiechu1_no_rRNA.1_(paired)_contig_10974	332	tr|E9IRG1|E9IRG1_SOLIN:tr|E9IRG1|E9IRG1_SOLIN SubName: Full=Putative uncharacterized protein {ECO:0000313|EMBL:EFZ16842.1}; GN=SINV_04717 OS=Solenopsis invicta	15.4375	13.3821	1.15359	0.718172	1	UP
jiechu1_no_rRNA.1_(paired)_contig_10975	709	tr|A0A026WVX3|A0A026WVX3_CERBI:tr|A0A026WVX3|A0A026WVX3_CERBI SubName: Full=UDP-glucuronosyltransferase 2C1 {ECO:0000313|EMBL:EZA59836.1}; GN=X777_16038 OS=Cerapachys biroi	0.40176	0.248698	1.61546	1	1	UP
jiechu1_no_rRNA.1_(paired)_contig_10976	609	tr|E2BCL9|E2BCL9_HARSA:tr|E2BCL9|E2BCL9_HARSA SubName: Full=Voltage-dependent calcium channel subunit alpha-2/delta-3 {ECO:0000313|EMBL:EFN86529.1}; GN=EAI_04367 OS=Harpegnathos saltator	2.19844	1.3461	1.6332	0.685024	1	UP
jiechu1_no_rRNA.1_(paired)_contig_10977	2974	tr|H3JU08|H3JU08_9HEMI:tr|H3JU08|H3JU08_9HEMI SubName: Full=GABA-gated chloride channel subunit {ECO:0000313|EMBL:BAL63029.1}; GN=SfRdl OS=Sogatella furcifera	3.45848	1.48014	2.33659	0.449427	1	UP
jiechu1_no_rRNA.1_(paired)_contig_10980	407	-	0.421654	0.17344	2.43112	1	1	UP
jiechu1_no_rRNA.1_(paired)_contig_10981	1106	tr|E2B5H7|E2B5H7_HARSA:tr|E2B5H7|E2B5H7_HARSA SubName: Full=Mitochondrial glutamate carrier 1 {ECO:0000313|EMBL:EFN89063.1}; GN=EAI_08457 OS=Harpegnathos saltator	16.5338	16.6604	0.992402	1	1	DOWN
jiechu1_no_rRNA.1_(paired)_contig_10982	1324	-	0.880692	0.542534	1.62329	1	1	UP
jiechu1_no_rRNA.1_(paired)_contig_10983	1020	tr|E9IFS5|E9IFS5_SOLIN:tr|E9IFS5|E9IFS5_SOLIN SubName: Full=Putative uncharacterized protein {ECO:0000313|EMBL:EFZ20584.1}; GN=SINV_15736 OS=Solenopsis invicta	14.1628	13.3987	1.05702	0.854503	1	UP
jiechu1_no_rRNA.1_(paired)_contig_10984	399	-	10.3893	12.6276	0.822745	0.838943	1	DOWN
jiechu1_no_rRNA.1_(paired)_contig_10985	612	-	15.0528	11.4161	1.31856	0.455003	1	UP
jiechu1_no_rRNA.1_(paired)_contig_10986	304	-	0.826122	0.68953	1.19809	1	1	UP
jiechu1_no_rRNA.1_(paired)_contig_10987	691	-	0.973688	1.15154	0.845553	1	1	DOWN
jiechu1_no_rRNA.1_(paired)_contig_10988	877	tr|F4X2G1|F4X2G1_ACREC:tr|F4X2G1|F4X2G1_ACREC SubName: Full=Putative RNA-binding protein EEED8.10 {ECO:0000313|EMBL:EGI59386.1}; GN=G5I_12484 OS=octospinosus echinatior).	3.91286	3.9966	0.979048	1	1	DOWN
jiechu1_no_rRNA.1_(paired)_contig_10989	516	-	1.74207	1.89052	0.921478	1	1	DOWN
jiechu1_no_rRNA.1_(paired)_contig_1099	3213	tr|A0A026W6R0|A0A026W6R0_CERBI:tr|A0A026W6R0|A0A026W6R0_CERBI SubName: Full=TGF-beta-activated kinase 1 and MAP3K7-binding protein {ECO:0000313|EMBL:EZA50714.1}; GN=X777_10764 OS=Cerapachys biroi	19.3999	19.257	1.00742	1	1	UP
jiechu1_no_rRNA.1_(paired)_contig_10991	2411	tr|A0A022T578|A0A022T578_9HYME:tr|A0A022T578|A0A022T578_9HYME SubName: Full=Empty spiracles-like protein {ECO:0000313|EMBL:EZA45244.1}; GN=K425_1121 OS=Microplitis demolitor.	9.18949	10.3863	0.884767	1	1	DOWN
jiechu1_no_rRNA.1_(paired)_contig_10992	1868	tr|E2BR57|E2BR57_HARSA:tr|E2BR57|E2BR57_HARSA SubName: Full=Putative uncharacterized protein {ECO:0000313|EMBL:EFN81863.1}; GN=EAI_12353 OS=Harpegnathos saltator	3.78899	2.54691	1.48768	0.724414	1	UP
jiechu1_no_rRNA.1_(paired)_contig_10993	4614	tr|A0A026X0B0|A0A026X0B0_CERBI:tr|A0A026X0B0|A0A026X0B0_CERBI SubName: Full=Solute carrier family 28 member {ECO:0000313|EMBL:EZA61523.1}; GN=X777_07856 OS=Cerapachys biroi	8.15131	13.3137	0.612249	0.405222	1	DOWN
jiechu1_no_rRNA.1_(paired)_contig_10994	939	-	0.419415	0.185809	2.25724	1	1	UP
jiechu1_no_rRNA.1_(paired)_contig_10995	908	tr|E2AM30|E2AM30_CAMFO:tr|E2AM30|E2AM30_CAMFO RecName: Full=alpha-1,2-Mannosidase {ECO:0000256|RuleBase:RU361193}; GN=EAG_16119 OS=Camponotus floridanus	15.3462	7.76779	1.97561	0.105187	1	UP
jiechu1_no_rRNA.1_(paired)_contig_10996	1382	tr|E2ATP4|E2ATP4_CAMFO:tr|E2ATP4|E2ATP4_CAMFO SubName: Full=Protein disulfide-isomerase TXNDC10 {ECO:0000313|EMBL:EFN63198.1}; GN=EAG_09295 OS=Camponotus floridanus	9.40974	8.02458	1.17261	0.822487	1	UP
jiechu1_no_rRNA.1_(paired)_contig_10997	561	tr|K7IW19|K7IW19_NASVI:tr|K7IW19|K7IW19_NASVI SubName: Full=Uncharacterized protein {ECO:0000313|EnsemblMetazoa:NV13279-PA}; GN=LOC100119945 OS=Nasonia vitripennis	5.18558	6.79902	0.762694	1	1	DOWN
jiechu1_no_rRNA.1_(paired)_contig_10998	1615	tr|K7INF7|K7INF7_NASVI:tr|K7INF7|K7INF7_NASVI SubName: Full=Uncharacterized protein {ECO:0000313|EnsemblMetazoa:NV10596-PA}; GN=LOC100116142 OS=Nasonia vitripennis	6.56657	5.87788	1.11717	0.788922	1	UP
jiechu1_no_rRNA.1_(paired)_contig_10999	1026	-	4.49894	4.10698	1.09544	1	1	UP
jiechu1_no_rRNA.1_(paired)_contig_11	1224	tr|F4X8A4|F4X8A4_ACREC:tr|F4X8A4|F4X8A4_ACREC SubName: Full=Dolichyl-phosphate beta-glucosyltransferase {ECO:0000313|EMBL:EGI57178.1}; GN=G5I_14648 OS=octospinosus echinatior).	24.0363	27.9233	0.860796	0.784206	1	DOWN
jiechu1_no_rRNA.1_(paired)_contig_110	1745	tr|B1GS91|B1GS91_COTCN:tr|B1GS91|B1GS91_COTCN SubName: Full=Putative ribosomal protein L22 {ECO:0000313|EMBL:CAM34502.1}; GN=rpL22e OS=Cotesia congregata	216.795	252.926	0.857148	0.140019	1	DOWN
jiechu1_no_rRNA.1_(paired)_contig_11000	3041	tr|A0A087ZWC2|A0A087ZWC2_APIME:tr|A0A087ZWC2|A0A087ZWC2_APIME SubName: Full=Uncharacterized protein {ECO:0000313|EnsemblMetazoa:GB43159-PA}; GN=LOC726904 OS=Apis mellifera	4.34753	4.87718	0.891404	1	1	DOWN
jiechu1_no_rRNA.1_(paired)_contig_11001	6038	tr|F4X6B6|F4X6B6_ACREC:tr|F4X6B6|F4X6B6_ACREC SubName: Full=Multidrug resistance-associated protein 4 {ECO:0000313|EMBL:EGI58000.1}; GN=G5I_13931 OS=octospinosus echinatior).	2.30053	1.42426	1.61524	0.685024	1	UP
jiechu1_no_rRNA.1_(paired)_contig_11002	1920	-	3.44295	2.8886	1.19191	0.724414	1	UP
jiechu1_no_rRNA.1_(paired)_contig_11003	737	-	7.75162	9.48149	0.817553	0.814636	1	DOWN
jiechu1_no_rRNA.1_(paired)_contig_11004	1819	-	3.46424	2.87474	1.20506	0.724414	1	UP
jiechu1_no_rRNA.1_(paired)_contig_11005	402	-	1.8993	1.84335	1.03035	1	1	UP
jiechu1_no_rRNA.1_(paired)_contig_11006	462	-	3.70052	1.51632	2.44046	0.449427	1	UP
jiechu1_no_rRNA.1_(paired)_contig_11008	515	tr|A0A088ABI2|A0A088ABI2_APIME:tr|A0A088ABI2|A0A088ABI2_APIME SubName: Full=Uncharacterized protein {ECO:0000313|EnsemblMetazoa:GB48778-PA}; GN=Ame.7154 OS=Apis mellifera	12.5777	17.3547	0.724741	0.473572	1	DOWN
jiechu1_no_rRNA.1_(paired)_contig_11009	416	-	5.97281	3.36117	1.777	0.545645	1	UP
jiechu1_no_rRNA.1_(paired)_contig_11010	1308	tr|E2ARC4|E2ARC4_CAMFO:tr|E2ARC4|E2ARC4_CAMFO SubName: Full=Putative uncharacterized protein {ECO:0000313|EMBL:EFN64015.1}; GN=EAG_00896 OS=Camponotus floridanus	0.605801	0.636248	0.952146	1	1	DOWN
jiechu1_no_rRNA.1_(paired)_contig_11011	830	tr|K7JXB9|K7JXB9_NASVI:tr|K7JXB9|K7JXB9_NASVI SubName: Full=Uncharacterized protein {ECO:0000313|EnsemblMetazoa:NV30603-PA}; GN=unknown OS=Nasonia vitripennis	7.01619	6.36013	1.10315	0.802127	1	UP
jiechu1_no_rRNA.1_(paired)_contig_11012	1660	tr|A0A026W8H0|A0A026W8H0_CERBI:tr|A0A026W8H0|A0A026W8H0_CERBI SubName: Full=Coiled-coil domain-containing protein {ECO:0000313|EMBL:EZA52350.1}; GN=X777_09020 OS=Cerapachys biroi	1.46268	1.14529	1.27712	1	1	UP
jiechu1_no_rRNA.1_(paired)_contig_11013	591	-	1.49167	0.918376	1.62425	0.622005	1	UP
jiechu1_no_rRNA.1_(paired)_contig_11014	424	-	3.59881	4.04193	0.890371	1	1	DOWN
jiechu1_no_rRNA.1_(paired)_contig_11015	1294	tr|E0VZA1|E0VZA1_PEDHC:tr|E0VZA1|E0VZA1_PEDHC SubName: Full=Protein toll, putative {ECO:0000313|EMBL:EEB18707.1}; GN=Phum_PHUM529420 OS=Pediculus humanus subsp. corporis	0.214836	0.175315	1.22543	1	1	UP
jiechu1_no_rRNA.1_(paired)_contig_11016	386	-	0.451916	0.392418	1.15162	1	1	UP
jiechu1_no_rRNA.1_(paired)_contig_11017	529	-	0.260713	0.19988	1.30435	1	1	UP
jiechu1_no_rRNA.1_(paired)_contig_11018	1296	tr|E2C3F7|E2C3F7_HARSA:tr|E2C3F7|E2C3F7_HARSA SubName: Full=Malate dehydrogenase {ECO:0000313|EMBL:EFN77495.1}; GN=EAI_11505 OS=Harpegnathos saltator	5.85698	6.77763	0.864163	1	1	DOWN
jiechu1_no_rRNA.1_(paired)_contig_11019	1291	tr|K7J791|K7J791_NASVI:tr|K7J791|K7J791_NASVI SubName: Full=Uncharacterized protein {ECO:0000313|EnsemblMetazoa:NV17246-PA}; GN=LOC100116153 OS=Nasonia vitripennis	14.323	9.79507	1.46227	0.323394	1	UP
jiechu1_no_rRNA.1_(paired)_contig_1102	4794	tr|A0A026X1C7|A0A026X1C7_CERBI:tr|A0A026X1C7|A0A026X1C7_CERBI SubName: Full=Puff-specific protein Bx42 {ECO:0000313|EMBL:EZA61898.1}; GN=X777_04709 OS=Cerapachys biroi	29.2238	29.3153	0.996879	1	1	DOWN
jiechu1_no_rRNA.1_(paired)_contig_11020	1237	tr|A0A022T2Q7|A0A022T2Q7_9HYME:tr|A0A022T2Q7|A0A022T2Q7_9HYME SubName: Full=Peroxin 13-like protein {ECO:0000313|EMBL:EZA44876.1}; GN=K425_118 OS=Microplitis demolitor.	17.322	15.0791	1.14874	0.734086	1	UP
jiechu1_no_rRNA.1_(paired)_contig_11021	1449	tr|W4VTF9|W4VTF9_ATTCE:tr|W4VTF9|W4VTF9_ATTCE SubName: Full=Uncharacterized protein {ECO:0000313|EnsemblMetazoa:ACEP10239-PA}; GN=unknown OS=Atta cephalotes	10.6209	11.0085	0.96479	1	1	DOWN
jiechu1_no_rRNA.1_(paired)_contig_11022	1039	tr|W4WBP6|W4WBP6_ATTCE:tr|W4WBP6|W4WBP6_ATTCE SubName: Full=Uncharacterized protein {ECO:0000313|EnsemblMetazoa:ACEP16618-PA}; GN=unknown OS=Atta cephalotes	1.75785	1.82762	0.96182	1	1	DOWN
jiechu1_no_rRNA.1_(paired)_contig_11023	872	-	4.7318	4.73111	1.00015	1	1	UP
jiechu1_no_rRNA.1_(paired)_contig_11024	494	-	2.96509	3.6207	0.818927	1	1	DOWN
jiechu1_no_rRNA.1_(paired)_contig_11025	897	tr|J3JXI9|J3JXI9_DENPD:tr|J3JXI9|J3JXI9_DENPD SubName: Full=Uncharacterized protein {ECO:0000313|EMBL:AEE62920.1}; GN=D910_06973 OS=Dendroctonus ponderosae	16.2347	16.6831	0.97312	1	1	DOWN
jiechu1_no_rRNA.1_(paired)_contig_11026	1973	tr|A0A026X3A6|A0A026X3A6_CERBI:tr|A0A026X3A6|A0A026X3A6_CERBI SubName: Full=Peptidylprolyl isomerase domain and WD repeat-containing protein {ECO:0000313|EMBL:EZA61879.1}; GN=X777_04690 OS=Cerapachys biroi	12.055	12.5826	0.958069	1	1	DOWN
jiechu1_no_rRNA.1_(paired)_contig_11027	1915	tr|A0A088A9M0|A0A088A9M0_APIME:tr|A0A088A9M0|A0A088A9M0_APIME SubName: Full=Uncharacterized protein {ECO:0000313|EnsemblMetazoa:GB48078-PA}; GN=LOC410005 OS=Apis mellifera	3.89151	9.51165	0.409131	0.179761	1	DOWN
jiechu1_no_rRNA.1_(paired)_contig_1103	848	-	63.8686	59.5426	1.07265	0.654854	1	UP
jiechu1_no_rRNA.1_(paired)_contig_11030	1251	-	9.1789	6.76028	1.35777	0.477328	1	UP
jiechu1_no_rRNA.1_(paired)_contig_11031	645	tr|A0A022T4M5|A0A022T4M5_9HYME:tr|A0A022T4M5|A0A022T4M5_9HYME SubName: Full=Odorant-binding protein 56-like protein-3 {ECO:0000313|EMBL:EZA45302.1}; GN=K425_1178 OS=Microplitis demolitor.	9.29125	118.142	0.078645	1.10213e-24	3.33566e-22	DOWN
jiechu1_no_rRNA.1_(paired)_contig_11032	652	-	1.92289	1.40372	1.36985	1	1	UP
jiechu1_no_rRNA.1_(paired)_contig_11033	323	-	2.82863	0.586865	4.8199	0.371023	1	UP
jiechu1_no_rRNA.1_(paired)_contig_11034	1529	-	5.35931	0.395284	13.5581	0.0681634	1	UP
jiechu1_no_rRNA.1_(paired)_contig_11035	459	-	2.1028	1.3005	1.61692	0.685024	1	UP
jiechu1_no_rRNA.1_(paired)_contig_11036	444	tr|K7J2E1|K7J2E1_NASVI:tr|K7J2E1|K7J2E1_NASVI SubName: Full=Uncharacterized protein {ECO:0000313|EnsemblMetazoa:NV15521-PA}; GN=LOC100121003 OS=Nasonia vitripennis	2.58621	1.23064	2.10152	0.685024	1	UP
jiechu1_no_rRNA.1_(paired)_contig_11037	2227	tr|A0A026VUQ2|A0A026VUQ2_CERBI:tr|A0A026VUQ2|A0A026VUQ2_CERBI SubName: Full=Uncharacterized protein {ECO:0000313|EMBL:EZA47231.1}; GN=X777_16493 OS=Cerapachys biroi	2.54163	0.521127	4.87718	0.371023	1	UP
jiechu1_no_rRNA.1_(paired)_contig_11038	1637	tr|K7ILU3|K7ILU3_NASVI:tr|K7ILU3|K7ILU3_NASVI SubName: Full=Uncharacterized protein {ECO:0000313|EnsemblMetazoa:NV10028-PA}; GN=LOC100118176 OS=Nasonia vitripennis	8.21267	9.66184	0.850011	1	1	DOWN
jiechu1_no_rRNA.1_(paired)_contig_11039	501	tr|F4WKV5|F4WKV5_ACREC:tr|F4WKV5|F4WKV5_ACREC SubName: Full=Copper chaperone for superoxide dismutase {ECO:0000313|EMBL:EGI65197.1}; GN=G5I_06375 OS=octospinosus echinatior).	7.39084	10.3363	0.715037	0.647809	1	DOWN
jiechu1_no_rRNA.1_(paired)_contig_1104	2118	tr|A0A022T349|A0A022T349_9HYME:tr|A0A022T349|A0A022T349_9HYME SubName: Full=Conserved uncharacterized protein {ECO:0000313|EMBL:EZA44880.1}; GN=K425_122 OS=Microplitis demolitor.	25.9792	30.6647	0.847201	0.597314	1	DOWN
jiechu1_no_rRNA.1_(paired)_contig_11040	411	-	8.65271	8.94162	0.967689	1	1	DOWN
jiechu1_no_rRNA.1_(paired)_contig_11041	2875	tr|A0A026WA43|A0A026WA43_CERBI:tr|A0A026WA43|A0A026WA43_CERBI SubName: Full=Putative malonyl-CoA-acyl carrier protein transacylase, mitochondrial {ECO:0000313|EMBL:EZA52521.1}; GN=X777_08000 OS=Cerapachys biroi	6.15463	6.05898	1.01579	1	1	UP
jiechu1_no_rRNA.1_(paired)_contig_11042	379	-	0.352459	0.151329	2.32909	1	1	UP
jiechu1_no_rRNA.1_(paired)_contig_11043	561	-	7.88951	10.1303	0.778803	0.647809	1	DOWN
jiechu1_no_rRNA.1_(paired)_contig_11044	340	-	0.291284	0.551264	0.528393	1	1	DOWN
jiechu1_no_rRNA.1_(paired)_contig_11046	1465	tr|A0A088AUA6|A0A088AUA6_APIME:tr|A0A088AUA6|A0A088AUA6_APIME SubName: Full=Uncharacterized protein {ECO:0000313|EnsemblMetazoa:GB55299-PA}; GN=mbt OS=Apis mellifera	9.42574	6.12875	1.53796	0.477328	1	UP
jiechu1_no_rRNA.1_(paired)_contig_11047	315	-	7.43602	5.67739	1.30976	0.604441	1	UP
jiechu1_no_rRNA.1_(paired)_contig_11048	1369	tr|F4W9V1|F4W9V1_ACREC:tr|F4W9V1|F4W9V1_ACREC SubName: Full=Carbohydrate sulfotransferase 11 {ECO:0000313|EMBL:EGI69087.1}; GN=G5I_02259 OS=octospinosus echinatior).	18.4466	9.50735	1.94024	0.0963347	1	UP
jiechu1_no_rRNA.1_(paired)_contig_11049	732	tr|K7IW22|K7IW22_NASVI:tr|K7IW22|K7IW22_NASVI SubName: Full=Uncharacterized protein {ECO:0000313|EnsemblMetazoa:NV13282-PA}; GN=LOC100116697 OS=Nasonia vitripennis	13.1688	11.7748	1.11838	0.699023	1	UP
jiechu1_no_rRNA.1_(paired)_contig_1105	720	-	0.186137	0.0792872	2.34763	1	1	UP
jiechu1_no_rRNA.1_(paired)_contig_11050	1053	-	2.71243	3.2622	0.831471	1	1	DOWN
jiechu1_no_rRNA.1_(paired)_contig_11051	1285	tr|W4X4D9|W4X4D9_ATTCE:tr|W4X4D9|W4X4D9_ATTCE SubName: Full=Uncharacterized protein {ECO:0000313|EnsemblMetazoa:ACEP26295-PA}; GN=unknown OS=Atta cephalotes	15.1081	10.8512	1.3923	0.341424	1	UP
jiechu1_no_rRNA.1_(paired)_contig_11052	326	-	0.449979	0.40146	1.12086	1	1	UP
jiechu1_no_rRNA.1_(paired)_contig_11053	337	-	5.6492	2.58884	2.18214	0.339914	1	UP
jiechu1_no_rRNA.1_(paired)_contig_11054	2000	tr|N6TQM1|N6TQM1_DENPD:tr|N6TQM1|N6TQM1_DENPD SubName: Full=Uncharacterized protein {ECO:0000313|EMBL:ENN71525.1}; GN=YQE_11818 OS=Dendroctonus ponderosae	7.93642	10.174	0.780071	0.647809	1	DOWN
jiechu1_no_rRNA.1_(paired)_contig_11055	1571	-	8.39024	8.87238	0.945659	1	1	DOWN
jiechu1_no_rRNA.1_(paired)_contig_11056	335	-	5.81184	2.9719	1.95559	0.339914	1	UP
jiechu1_no_rRNA.1_(paired)_contig_11057	333	tr|E2BB30|E2BB30_HARSA:tr|E2BB30|E2BB30_HARSA SubName: Full=Glycosyltransferase-like protein LARGE1 {ECO:0000313|EMBL:EFN87121.1}; GN=EAI_06798 OS=Harpegnathos saltator	3.57491	4.43093	0.806807	1	1	DOWN
jiechu1_no_rRNA.1_(paired)_contig_11058	439	tr|A0A022T3K9|A0A022T3K9_9HYME:tr|A0A022T3K9|A0A022T3K9_9HYME SubName: Full=Glycosyltransferase-like protein LARGE1 {ECO:0000313|EMBL:EZA45313.1}; GN=K425_1189 OS=Microplitis demolitor.	4.89629	5.54696	0.882698	1	1	DOWN
jiechu1_no_rRNA.1_(paired)_contig_11059	325	tr|E2A6P5|E2A6P5_CAMFO:tr|E2A6P5|E2A6P5_CAMFO SubName: Full=FYVE finger-containing phosphoinositide kinase {ECO:0000313|EMBL:EFN70885.1}; GN=EAG_05634 OS=Camponotus floridanus	5.26934	5.48488	0.960703	1	1	DOWN
jiechu1_no_rRNA.1_(paired)_contig_1106	4014	tr|A0A026WNX0|A0A026WNX0_CERBI:tr|A0A026WNX0|A0A026WNX0_CERBI SubName: Full=UDP-glucuronosyltransferase 1-9 {ECO:0000313|EMBL:EZA57757.1}; GN=X777_00857 OS=Cerapachys biroi	14.2502	5.90412	2.41361	0.0507525	1	UP
jiechu1_no_rRNA.1_(paired)_contig_11060	1790	tr|E9J591|E9J591_SOLIN:tr|E9J591|E9J591_SOLIN SubName: Full=Putative uncharacterized protein {ECO:0000313|EMBL:EFZ12025.1}; GN=SINV_09777 OS=Solenopsis invicta	4.78751	5.1868	0.923017	1	1	DOWN
jiechu1_no_rRNA.1_(paired)_contig_11061	1429	tr|E2BTB6|E2BTB6_HARSA:tr|E2BTB6|E2BTB6_HARSA SubName: Full=Leucine-rich repeat-containing protein 49 {ECO:0000313|EMBL:EFN81037.1}; GN=EAI_05784 OS=Harpegnathos saltator	0.856421	0.307236	2.7875	1	1	UP
jiechu1_no_rRNA.1_(paired)_contig_11062	1775	tr|D6WUM0|D6WUM0_TRICA:tr|D6WUM0|D6WUM0_TRICA SubName: Full=Putative uncharacterized protein {ECO:0000313|EMBL:EFA08493.1}; GN=TcasGA2_TC006145 OS=Tribolium castaneum	1.08326	0.739169	1.46551	0.622005	1	UP
jiechu1_no_rRNA.1_(paired)_contig_11063	715	-	0.639301	0.396751	1.61134	1	1	UP
jiechu1_no_rRNA.1_(paired)_contig_11064	807	tr|F4WTX5|F4WTX5_ACREC:tr|F4WTX5|F4WTX5_ACREC SubName: Full=Lysozyme c-1 {ECO:0000313|EMBL:EGI62332.1}; GN=G5I_09328 OS=octospinosus echinatior).	9.1144	13.4358	0.678365	0.54157	1	DOWN
jiechu1_no_rRNA.1_(paired)_contig_11065	491	-	3.94048	5.313	0.741668	0.753985	1	DOWN
jiechu1_no_rRNA.1_(paired)_contig_11066	451	tr|A1YWY3|A1YWY3_9HYME:tr|A1YWY3|A1YWY3_9HYME SubName: Full=Odorant-binding protein 2 {ECO:0000313|EMBL:ABM05969.1}; GN=unknown OS=Microplitis mediator.	0.411497	0.079737	5.16068	1	1	UP
jiechu1_no_rRNA.1_(paired)_contig_11067	557	tr|A0A067QRA9|A0A067QRA9_ZOONE:tr|A0A067QRA9|A0A067QRA9_ZOONE SubName: Full=Cytochrome P450 4C1 {ECO:0000313|EMBL:KDR12229.1}; GN=L798_13836 OS=Zootermopsis nevadensis	6.5054	1.18451	5.49206	0.106635	1	UP
jiechu1_no_rRNA.1_(paired)_contig_11068	567	-	6.34057	4.52309	1.40182	0.578078	1	UP
jiechu1_no_rRNA.1_(paired)_contig_11069	335	-	2.57784	1.74875	1.47411	0.685024	1	UP
jiechu1_no_rRNA.1_(paired)_contig_1107	1368	tr|A0A088A1W2|A0A088A1W2_APIME:tr|A0A088A1W2|A0A088A1W2_APIME SubName: Full=Uncharacterized protein {ECO:0000313|EnsemblMetazoa:GB45218-PA}; GN=spz6 OS=Apis mellifera	61.911	21.3436	2.90068	8.74807e-06	0.000909291	UP
jiechu1_no_rRNA.1_(paired)_contig_11070	413	-	2.44351	2.08879	1.16982	1	1	UP
jiechu1_no_rRNA.1_(paired)_contig_11071	750	tr|A0A088AP52|A0A088AP52_APIME:tr|A0A088AP52|A0A088AP52_APIME SubName: Full=Uncharacterized protein {ECO:0000313|EnsemblMetazoa:GB53396-PA}; GN=unknown OS=Apis mellifera	8.55389	4.78781	1.7866	0.298027	1	UP
jiechu1_no_rRNA.1_(paired)_contig_11072	679	-	1.62253	1.27232	1.27525	1	1	UP
jiechu1_no_rRNA.1_(paired)_contig_11073	391	tr|E2BVQ2|E2BVQ2_HARSA:tr|E2BVQ2|E2BVQ2_HARSA SubName: Full=Deoxyuridine 5'-triphosphate nucleotidohydrolase {ECO:0000313|EMBL:EFN80235.1}; GN=EAI_07225 OS=Harpegnathos saltator	19.1977	31.7247	0.605134	0.126977	1	DOWN
jiechu1_no_rRNA.1_(paired)_contig_11074	1236	tr|F4WUP0|F4WUP0_ACREC:tr|F4WUP0|F4WUP0_ACREC SubName: Full=Homocysteine S-methyltransferase ybgG {ECO:0000313|EMBL:EGI62037.1}; GN=G5I_09617 OS=octospinosus echinatior).	2.22986	4.77884	0.466612	0.726632	1	DOWN
[truncated: 39,162 more rows]
