# Supplementary material for: Comparative Transcriptome and iTRAQ Proteome Analyses Reveal the Mechanisms of Diapause in Aphidius gifuensis Ashmead (Hymenoptera: Aphidiidae)
Source: Front Physiol. 2018 Nov 30;9:1697. doi: 10.3389/fphys.2018.01697 (PMC6284037; doi:10.3389/fphys.2018.01697)
Supplement: Table S2 — GO enrichement of differentially expressed genes. [file Table_2.xls]

## Sheet: uniprot_annotation
unigene_ID	protein_ID	E-value	score	alignment	identity	identity percent
jiechu1_no_rRNA.1_(paired)_contig_4728	tr|F4WS91|F4WS91_ACREC	4e-70	555	112	107	94.64
jiechu1_no_rRNA.1_(paired)_contig_4739	tr|E2ATX8|E2ATX8_CAMFO	4e-127	1017	469	293	45.2
jiechu1_no_rRNA.1_(paired)_contig_4742	tr|A0A088AKC5|A0A088AKC5_APIME	1e-180	1331	304	281	84.21
jiechu1_no_rRNA.1_(paired)_contig_4745	tr|W4W191|W4W191_ATTCE	1e-127	996	421	275	44.42
jiechu1_no_rRNA.1_(paired)_contig_4748	tr|A0A087ZUA7|A0A087ZUA7_APIME	0	1565	550	409	58.91
jiechu1_no_rRNA.1_(paired)_contig_4751	tr|K7ITX5|K7ITX5_NASVI	4e-162	1174	311	257	71.06
jiechu1_no_rRNA.1_(paired)_contig_4754	tr|A0A022T4D8|A0A022T4D8_9HYME	2e-143	1152	253	234	81.82
jiechu1_no_rRNA.1_(paired)_contig_4757	tr|A0A087ZR03|A0A087ZR03_APIME	2e-44	413	118	95	66.1
jiechu1_no_rRNA.1_(paired)_contig_4760	tr|K7J0G3|K7J0G3_NASVI	2e-41	388	140	102	52.86
jiechu1_no_rRNA.1_(paired)_contig_4763	tr|F4WG44|F4WG44_ACREC	0	3303	828	700	73.79
jiechu1_no_rRNA.1_(paired)_contig_4766	tr|K7JTM5|K7JTM5_NASVI	1e-127	1141	1245	594	33.98
jiechu1_no_rRNA.1_(paired)_contig_4772	tr|A0A087ZU14|A0A087ZU14_APIME	0	4067	968	850	74.38
jiechu1_no_rRNA.1_(paired)_contig_4775	tr|E9JAB2|E9JAB2_SOLIN	5e-70	491	126	104	71.43
jiechu1_no_rRNA.1_(paired)_contig_4778	tr|K7JUF5|K7JUF5_NASVI	2e-160	1280	402	312	60.95
jiechu1_no_rRNA.1_(paired)_contig_4784	tr|A0A026VVM4|A0A026VVM4_CERBI	1e-92	758	295	202	51.53
jiechu1_no_rRNA.1_(paired)_contig_4787	tr|A0A088A5B5|A0A088A5B5_APIME	0	4907	1376	1100	71.44
jiechu1_no_rRNA.1_(paired)_contig_4791	tr|K7IU89|K7IU89_NASVI	2e-106	848	239	201	70.29
jiechu1_no_rRNA.1_(paired)_contig_4794	tr|E2BRQ6|E2BRQ6_HARSA	0	2281	529	470	83.55
jiechu1_no_rRNA.1_(paired)_contig_4797	tr|V9IH09|V9IH09_APICE	1e-177	1322	316	275	76.58
jiechu1_no_rRNA.1_(paired)_contig_4800	tr|F4WGB3|F4WGB3_ACREC	0	3122	821	668	73.08
jiechu1_no_rRNA.1_(paired)_contig_4803	tr|E2A2X2|E2A2X2_CAMFO	8e-54	477	165	132	71.52
jiechu1_no_rRNA.1_(paired)_contig_4811	tr|W4WYG0|W4WYG0_ATTCE	1e-70	356	96	75	68.75
jiechu1_no_rRNA.1_(paired)_contig_4820	tr|A0A088AJF6|A0A088AJF6_APIME	2e-113	873	285	217	58.95
jiechu1_no_rRNA.1_(paired)_contig_4823	tr|E2C013|E2C013_HARSA	0	2236	551	472	74.05
jiechu1_no_rRNA.1_(paired)_contig_4826	tr|E9IG30|E9IG30_SOLIN	3e-178	1352	562	356	48.4
jiechu1_no_rRNA.1_(paired)_contig_4829	tr|A0A022T429|A0A022T429_9HYME	0	2147	985	653	45.08
jiechu1_no_rRNA.1_(paired)_contig_4832	tr|A0A026WS28|A0A026WS28_CERBI	2e-150	1278	632	423	44.3
jiechu1_no_rRNA.1_(paired)_contig_4835	tr|D1ZZY9|D1ZZY9_TRICA	2e-95	528	252	160	47.22
jiechu1_no_rRNA.1_(paired)_contig_4838	tr|F4WL85|F4WL85_ACREC	7e-35	365	198	111	44.95
jiechu1_no_rRNA.1_(paired)_contig_4841	tr|F4W6A8|F4W6A8_ACREC	0	1380	313	285	80.83
jiechu1_no_rRNA.1_(paired)_contig_4844	tr|E2A4L8|E2A4L8_CAMFO	3e-37	338	124	88	54.03
jiechu1_no_rRNA.1_(paired)_contig_4850	tr|T1PD31|T1PD31_MUSDO	1e-44	415	128	93	62.5
jiechu1_no_rRNA.1_(paired)_contig_4853	tr|A0A088ARG0|A0A088ARG0_APIME	0	1554	481	377	63.83
jiechu1_no_rRNA.1_(paired)_contig_4856	tr|A0A088AEF7|A0A088AEF7_APIME	0	1770	440	373	77.73
jiechu1_no_rRNA.1_(paired)_contig_4859	tr|A0A022T2D2|A0A022T2D2_9HYME	0	2352	659	502	71.32
jiechu1_no_rRNA.1_(paired)_contig_4862	tr|E2ARC3|E2ARC3_CAMFO	5e-34	329	100	77	61
jiechu1_no_rRNA.1_(paired)_contig_4868	tr|A0A026VYR4|A0A026VYR4_CERBI	1e-138	1062	413	277	57.38
jiechu1_no_rRNA.1_(paired)_contig_4871	tr|A0A026W6F9|A0A026W6F9_CERBI	0	2842	683	593	79.21
jiechu1_no_rRNA.1_(paired)_contig_4874	tr|A0A026X1H8|A0A026X1H8_CERBI	3e-109	904	518	290	41.51
jiechu1_no_rRNA.1_(paired)_contig_4883	tr|K7J005|K7J005_NASVI	6e-124	965	314	228	56.69
jiechu1_no_rRNA.1_(paired)_contig_4886	tr|F4WQI9|F4WQI9_ACREC	4e-81	674	192	159	61.98
jiechu1_no_rRNA.1_(paired)_contig_4889	tr|V9IG33|V9IG33_APICE	9e-161	1246	353	282	68.56
jiechu1_no_rRNA.1_(paired)_contig_4892	tr|A0A088A7T5|A0A088A7T5_APIME	0	1885	404	380	83.42
jiechu1_no_rRNA.1_(paired)_contig_4895	tr|B8R3B1|B8R3B1_GLYIN	5e-28	241	171	97	34.5
jiechu1_no_rRNA.1_(paired)_contig_4907	tr|K7JKM8|K7JKM8_NASVI	5e-30	206	153	91	37.91
jiechu1_no_rRNA.1_(paired)_contig_4910	tr|A0A026W1V0|A0A026W1V0_CERBI	2e-166	1264	429	314	50.58
jiechu1_no_rRNA.1_(paired)_contig_4913	tr|A0A026WRS8|A0A026WRS8_CERBI	0	1317	374	300	62.83
jiechu1_no_rRNA.1_(paired)_contig_4916	tr|A0A026W3Q1|A0A026W3Q1_CERBI	2e-111	901	232	202	74.57
jiechu1_no_rRNA.1_(paired)_contig_4926	tr|E2BRP0|E2BRP0_HARSA	0	1608	456	376	68.42
jiechu1_no_rRNA.1_(paired)_contig_4929	tr|A0A088AF55|A0A088AF55_APIME	1e-08	152	92	69	64.13
jiechu1_no_rRNA.1_(paired)_contig_4932	tr|K7JIG7|K7JIG7_NASVI	3e-31	326	189	114	34.92
jiechu1_no_rRNA.1_(paired)_contig_4935	tr|A0A026WNM3|A0A026WNM3_CERBI	0	1587	949	534	40.67
jiechu1_no_rRNA.1_(paired)_contig_4938	tr|A0A088ABJ1|A0A088ABJ1_APIME	0	1806	746	502	51.88
jiechu1_no_rRNA.1_(paired)_contig_4950	tr|K7JAD0|K7JAD0_NASVI	0	2717	751	613	69.64
jiechu1_no_rRNA.1_(paired)_contig_4953	tr|E2AQT6|E2AQT6_CAMFO	0	2643	708	601	77.54
jiechu1_no_rRNA.1_(paired)_contig_4962	tr|A0A087ZSL6|A0A087ZSL6_APIME	0	3327	1108	827	58.12
jiechu1_no_rRNA.1_(paired)_contig_4965	tr|E2AXG3|E2AXG3_CAMFO	4e-68	570	108	108	100
jiechu1_no_rRNA.1_(paired)_contig_4972	tr|A0A088AQK9|A0A088AQK9_APIME	0	1764	492	392	67.28
jiechu1_no_rRNA.1_(paired)_contig_4975	tr|F4X2G1|F4X2G1_ACREC	3e-13	193	404	183	24.01
jiechu1_no_rRNA.1_(paired)_contig_4982	tr|E2AHM3|E2AHM3_CAMFO	0	2127	592	482	66.39
jiechu1_no_rRNA.1_(paired)_contig_4985	tr|W6JGW1|W6JGW1_9HYME	0	1683	586	437	53.41
jiechu1_no_rRNA.1_(paired)_contig_4991	tr|A0A088A1D1|A0A088A1D1_APIME	0	3492	837	740	77.06
jiechu1_no_rRNA.1_(paired)_contig_5006	tr|W4W2K3|W4W2K3_ATTCE	0	3999	980	860	71.73
jiechu1_no_rRNA.1_(paired)_contig_5009	tr|E9JD49|E9JD49_SOLIN	2e-72	397	152	110	52.63
jiechu1_no_rRNA.1_(paired)_contig_5012	tr|E2BBN6|E2BBN6_HARSA	3e-93	743	192	161	71.88
jiechu1_no_rRNA.1_(paired)_contig_5015	tr|E2AMK2|E2AMK2_CAMFO	4e-37	339	125	89	52.8
jiechu1_no_rRNA.1_(paired)_contig_5018	tr|W4VVM9|W4VVM9_ATTCE	4e-28	324	510	255	33.53
jiechu1_no_rRNA.1_(paired)_contig_5022	tr|K7IY91|K7IY91_NASVI	0	3899	920	827	80.54
jiechu1_no_rRNA.1_(paired)_contig_5028	tr|F4X1I3|F4X1I3_ACREC	0	1945	527	422	71.16
jiechu1_no_rRNA.1_(paired)_contig_5031	tr|F4WCW7|F4WCW7_ACREC	6e-63	605	163	128	69.33
jiechu1_no_rRNA.1_(paired)_contig_5037	tr|A0A088A2I1|A0A088A2I1_APIME	0	3413	906	732	72.85
jiechu1_no_rRNA.1_(paired)_contig_5040	tr|A0A088AJ83|A0A088AJ83_APIME	0	2315	444	438	97.3
jiechu1_no_rRNA.1_(paired)_contig_5043	tr|K7IZC8|K7IZC8_NASVI	2e-173	1424	450	354	59.56
jiechu1_no_rRNA.1_(paired)_contig_5046	tr|A0A088ABS0|A0A088ABS0_APIME	2e-166	1041	317	242	56.47
jiechu1_no_rRNA.1_(paired)_contig_5050	tr|W4VVH9|W4VVH9_ATTCE	0	1809	369	353	87.53
jiechu1_no_rRNA.1_(paired)_contig_5053	tr|A0A026W1N0|A0A026W1N0_CERBI	3e-134	1029	227	205	79.3
jiechu1_no_rRNA.1_(paired)_contig_5056	tr|E9IZA0|E9IZA0_SOLIN	0	2284	514	470	79.96
jiechu1_no_rRNA.1_(paired)_contig_5062	tr|A0A087ZUX3|A0A087ZUX3_APIME	0	1805	665	499	62.41
jiechu1_no_rRNA.1_(paired)_contig_5065	tr|A0A088ASY7|A0A088ASY7_APIME	3e-63	567	441	229	31.52
jiechu1_no_rRNA.1_(paired)_contig_5068	tr|W4WQ95|W4WQ95_ATTCE	0	5440	1475	1209	69.83
jiechu1_no_rRNA.1_(paired)_contig_5071	tr|E9J839|E9J839_SOLIN	0	1484	473	348	56.24
jiechu1_no_rRNA.1_(paired)_contig_5074	tr|E2ARX5|E2ARX5_CAMFO	0	1939	407	383	90.17
jiechu1_no_rRNA.1_(paired)_contig_5077	tr|E2BGT4|E2BGT4_HARSA	0	3904	961	813	79.5
jiechu1_no_rRNA.1_(paired)_contig_5086	tr|A0A026VXX6|A0A026VXX6_CERBI	4e-57	547	356	204	33.71
jiechu1_no_rRNA.1_(paired)_contig_5089	tr|A0A034WY21|A0A034WY21_APHER	3e-07	136	58	39	51.72
jiechu1_no_rRNA.1_(paired)_contig_5092	tr|A0A088AM14|A0A088AM14_APIME	4e-15	206	149	85	38.93
jiechu1_no_rRNA.1_(paired)_contig_5098	tr|E9IV49|E9IV49_SOLIN	2e-156	1161	272	262	93.38
jiechu1_no_rRNA.1_(paired)_contig_5104	tr|A0A026VX70|A0A026VX70_CERBI	9e-64	558	147	125	72.79
jiechu1_no_rRNA.1_(paired)_contig_5107	tr|E2B9R8|E2B9R8_HARSA	0	3788	1047	824	65.81
jiechu1_no_rRNA.1_(paired)_contig_5110	tr|K7J9S3|K7J9S3_NASVI	0	2691	938	674	57.78
jiechu1_no_rRNA.1_(paired)_contig_5113	tr|E2BK46|E2BK46_HARSA	2e-60	523	172	122	63.37
jiechu1_no_rRNA.1_(paired)_contig_5116	tr|A0A088AKE0|A0A088AKE0_APIME	8e-121	908	230	192	75.65
jiechu1_no_rRNA.1_(paired)_contig_5119	tr|K7ISX9|K7ISX9_NASVI	3e-19	233	54	47	77.78
jiechu1_no_rRNA.1_(paired)_contig_5122	tr|K7J9T8|K7J9T8_NASVI	3e-133	1088	314	248	68.79
jiechu1_no_rRNA.1_(paired)_contig_5125	tr|Q1HG82|Q1HG82_BOMIG	2e-09	113	59	34	45.76
jiechu1_no_rRNA.1_(paired)_contig_5128	tr|E2BNE0|E2BNE0_HARSA	0	4198	911	854	88.91
jiechu1_no_rRNA.1_(paired)_contig_5131	tr|A0A087ZZ21|A0A087ZZ21_APIME	4e-14	190	41	38	85.37
jiechu1_no_rRNA.1_(paired)_contig_5140	tr|E2BHF9|E2BHF9_HARSA	0	1795	414	371	75.85
jiechu1_no_rRNA.1_(paired)_contig_5143	tr|W4WAD1|W4WAD1_ATTCE	1e-78	672	289	224	63.67
jiechu1_no_rRNA.1_(paired)_contig_5149	tr|E2B735|E2B735_HARSA	1e-95	756	248	189	60.89
jiechu1_no_rRNA.1_(paired)_contig_5152	tr|A0A026W9H7|A0A026W9H7_CERBI	5e-159	1327	531	361	48.96
jiechu1_no_rRNA.1_(paired)_contig_5156	tr|E9IGT1|E9IGT1_SOLIN	1e-137	864	611	359	42.06
jiechu1_no_rRNA.1_(paired)_contig_5162	tr|W4W094|W4W094_ATTCE	0	1078	405	275	51.6
jiechu1_no_rRNA.1_(paired)_contig_5165	tr|E2AM48|E2AM48_CAMFO	0	4047	1916	1223	52.87
jiechu1_no_rRNA.1_(paired)_contig_5168	tr|X1X8U1|X1X8U1_ACYPI	7e-22	261	401	157	25.94
jiechu1_no_rRNA.1_(paired)_contig_5171	tr|A0A088AP31|A0A088AP31_APIME	1e-43	434	348	186	33.91
jiechu1_no_rRNA.1_(paired)_contig_5174	tr|A0A088ADL5|A0A088ADL5_APIME	0	2743	739	600	74.42
jiechu1_no_rRNA.1_(paired)_contig_5183	tr|A0A022T4R1|A0A022T4R1_9HYME	0	2117	669	510	61.14
jiechu1_no_rRNA.1_(paired)_contig_5189	tr|W4X701|W4X701_ATTCE	4e-141	1094	441	296	60.32
jiechu1_no_rRNA.1_(paired)_contig_5192	tr|A0A088AV12|A0A088AV12_APIME	1e-103	804	259	208	64.86
jiechu1_no_rRNA.1_(paired)_contig_5204	tr|A0A088AC64|A0A088AC64_APIME	6e-169	1288	496	353	50.6
jiechu1_no_rRNA.1_(paired)_contig_5207	tr|E2A4U5|E2A4U5_CAMFO	2e-176	1304	269	253	86.99
jiechu1_no_rRNA.1_(paired)_contig_5210	tr|A0A022T683|A0A022T683_9HYME	0	3547	801	716	78.78
jiechu1_no_rRNA.1_(paired)_contig_5213	tr|E2B7I5|E2B7I5_HARSA	0	2585	738	595	64.63
jiechu1_no_rRNA.1_(paired)_contig_5216	tr|E2BJG4|E2BJG4_HARSA	0	3694	1364	957	52.05
jiechu1_no_rRNA.1_(paired)_contig_5222	tr|A0A026WE53|A0A026WE53_CERBI	0	3892	1019	866	75.37
jiechu1_no_rRNA.1_(paired)_contig_5228	tr|A0A087ZXX4|A0A087ZXX4_APIME	0	1966	614	461	61.24
jiechu1_no_rRNA.1_(paired)_contig_5231	tr|A0A088A3I9|A0A088A3I9_APIME	0	1520	355	331	85.63
jiechu1_no_rRNA.1_(paired)_contig_5234	tr|A0A088ALL8|A0A088ALL8_APIME	0	2032	515	457	83.5
jiechu1_no_rRNA.1_(paired)_contig_5237	tr|A0A022T556|A0A022T556_9HYME	4e-27	316	162	100	46.3
jiechu1_no_rRNA.1_(paired)_contig_5243	tr|E2AMD7|E2AMD7_CAMFO	0	2381	725	561	65.52
jiechu1_no_rRNA.1_(paired)_contig_5246	tr|V9IHQ2|V9IHQ2_APICE	0	1695	467	388	73.66
jiechu1_no_rRNA.1_(paired)_contig_5249	tr|E2B6I3|E2B6I3_HARSA	0	2650	1139	792	53.03
jiechu1_no_rRNA.1_(paired)_contig_5252	tr|V9IFF6|V9IFF6_APICE	2e-32	347	100	86	71
jiechu1_no_rRNA.1_(paired)_contig_5255	tr|E9IEE5|E9IEE5_SOLIN	8e-125	942	260	209	69.23
jiechu1_no_rRNA.1_(paired)_contig_5264	tr|A0A087ZWL2|A0A087ZWL2_APIME	0	2722	772	625	69.56
jiechu1_no_rRNA.1_(paired)_contig_5267	tr|A0A087ZZY4|A0A087ZZY4_APIME	3e-73	619	197	151	61.93
jiechu1_no_rRNA.1_(paired)_contig_5270	tr|E9IP21|E9IP21_SOLIN	4e-154	1180	343	263	63.27
jiechu1_no_rRNA.1_(paired)_contig_5274	tr|A0A088A3I0|A0A088A3I0_APIME	9e-137	1051	216	199	86.11
jiechu1_no_rRNA.1_(paired)_contig_5277	tr|K7J2T7|K7J2T7_NASVI	2e-162	1267	435	315	57.01
jiechu1_no_rRNA.1_(paired)_contig_5283	tr|E2C3Z2|E2C3Z2_HARSA	7e-170	1380	328	283	77.44
jiechu1_no_rRNA.1_(paired)_contig_5286	tr|F4WG91|F4WG91_ACREC	4e-16	205	72	52	61.11
jiechu1_no_rRNA.1_(paired)_contig_5293	tr|K7J1J5|K7J1J5_NASVI	4e-67	582	308	183	41.23
jiechu1_no_rRNA.1_(paired)_contig_5302	tr|K7K0M5|K7K0M5_NASVI	1e-73	596	210	151	57.14
jiechu1_no_rRNA.1_(paired)_contig_5306	tr|E9IZZ2|E9IZZ2_SOLIN	2e-155	1168	291	248	73.54
jiechu1_no_rRNA.1_(paired)_contig_5315	tr|A0A026VVN6|A0A026VVN6_CERBI	0	1638	394	339	72.34
jiechu1_no_rRNA.1_(paired)_contig_5318	tr|E9IQZ7|E9IQZ7_SOLIN	0	1421	556	373	49.46
jiechu1_no_rRNA.1_(paired)_contig_5324	tr|E2BSI3|E2BSI3_HARSA	0	1823	398	368	81.41
jiechu1_no_rRNA.1_(paired)_contig_5327	tr|A0A087ZZC4|A0A087ZZC4_APIME	0	2953	781	644	71.32
jiechu1_no_rRNA.1_(paired)_contig_5330	sp|Q56FL2|RS29_LYSTE	1e-29	293	56	56	96.43
jiechu1_no_rRNA.1_(paired)_contig_5334	tr|A0A022T586|A0A022T586_9HYME	1e-46	429	122	96	68.85
jiechu1_no_rRNA.1_(paired)_contig_5337	tr|A0A088AGY5|A0A088AGY5_APIME	0	1635	403	350	74.19
jiechu1_no_rRNA.1_(paired)_contig_5343	tr|A0A088A8P6|A0A088A8P6_APIME	2e-23	266	149	86	38.93
jiechu1_no_rRNA.1_(paired)_contig_5346	tr|V9IAA0|V9IAA0_APICE	9e-109	904	297	235	69.02
jiechu1_no_rRNA.1_(paired)_contig_5349	tr|E2A9N0|E2A9N0_CAMFO	0	2588	553	511	88.25
jiechu1_no_rRNA.1_(paired)_contig_5352	tr|A0A026WH65|A0A026WH65_CERBI	5e-133	992	239	206	74.06
jiechu1_no_rRNA.1_(paired)_contig_5355	tr|E1ZYS3|E1ZYS3_CAMFO	0	1931	527	444	72.87
jiechu1_no_rRNA.1_(paired)_contig_5358	tr|E2AFF9|E2AFF9_CAMFO	3e-175	1323	434	309	60.37
jiechu1_no_rRNA.1_(paired)_contig_5361	tr|A0A026WZU5|A0A026WZU5_CERBI	0	1738	371	348	84.64
jiechu1_no_rRNA.1_(paired)_contig_5365	tr|E2C940|E2C940_HARSA	3e-56	467	160	117	55.62
jiechu1_no_rRNA.1_(paired)_contig_5368	tr|E2BKQ4|E2BKQ4_HARSA	0	3147	758	675	79.16
jiechu1_no_rRNA.1_(paired)_contig_5371	tr|E2A3Q2|E2A3Q2_CAMFO	4e-63	596	559	302	42.58
jiechu1_no_rRNA.1_(paired)_contig_5374	tr|E2BKC4|E2BKC4_HARSA	0	1907	913	558	49.29
jiechu1_no_rRNA.1_(paired)_contig_5377	tr|A0A087ZSE5|A0A087ZSE5_APIME	0	2062	634	506	75.55
jiechu1_no_rRNA.1_(paired)_contig_5380	tr|A0A022T655|A0A022T655_9HYME	0	1449	300	278	87
jiechu1_no_rRNA.1_(paired)_contig_5384	tr|A0A088AJ05|A0A088AJ05_APIME	0	2683	548	527	89.05
jiechu1_no_rRNA.1_(paired)_contig_5387	tr|V9II67|V9II67_APICE	4e-83	706	317	206	49.53
jiechu1_no_rRNA.1_(paired)_contig_5390	tr|W4X492|W4X492_ATTCE	8e-153	1180	372	271	65.59
jiechu1_no_rRNA.1_(paired)_contig_5393	tr|V9I9I8|V9I9I8_APICE	0	1681	468	385	67.31
jiechu1_no_rRNA.1_(paired)_contig_5396	tr|K7IUP8|K7IUP8_NASVI	3e-66	559	241	158	47.72
jiechu1_no_rRNA.1_(paired)_contig_5404	tr|A0A088AET0|A0A088AET0_APIME	0	2037	536	453	65.49
jiechu1_no_rRNA.1_(paired)_contig_5407	tr|E2AYI9|E2AYI9_CAMFO	3e-73	606	245	166	48.57
jiechu1_no_rRNA.1_(paired)_contig_5410	tr|Q4LCH1|Q4LCH1_APHER	5e-16	193	74	53	45.95
jiechu1_no_rRNA.1_(paired)_contig_5413	tr|U6PCG4|U6PCG4_HAECO	1e-37	376	346	173	32.66
jiechu1_no_rRNA.1_(paired)_contig_5416	tr|A0A026VVE7|A0A026VVE7_CERBI	1e-96	843	482	274	36.72
jiechu1_no_rRNA.1_(paired)_contig_5419	tr|A0A022T2Q6|A0A022T2Q6_9HYME	3e-12	165	60	46	63.33
jiechu1_no_rRNA.1_(paired)_contig_5425	tr|K7J757|K7J757_NASVI	7e-137	1106	528	334	45.64
jiechu1_no_rRNA.1_(paired)_contig_5428	tr|V9I6F7|V9I6F7_APICE	2e-21	242	84	67	72.62
jiechu1_no_rRNA.1_(paired)_contig_5431	tr|D2A034|D2A034_TRICA	2e-144	761	301	201	48.84
jiechu1_no_rRNA.1_(paired)_contig_5437	tr|F4WB26|F4WB26_ACREC	3e-131	1014	208	205	94.71
jiechu1_no_rRNA.1_(paired)_contig_5440	tr|K7IXK0|K7IXK0_NASVI	0	3589	903	786	79.73
jiechu1_no_rRNA.1_(paired)_contig_5443	tr|E2A607|E2A607_CAMFO	1e-33	330	115	83	53.91
jiechu1_no_rRNA.1_(paired)_contig_5446	tr|K7J1Y7|K7J1Y7_NASVI	8e-44	420	209	117	41.63
jiechu1_no_rRNA.1_(paired)_contig_5450	tr|K7IQB6|K7IQB6_NASVI	4e-41	360	96	82	72.92
jiechu1_no_rRNA.1_(paired)_contig_5453	tr|K7K076|K7K076_NASVI	1e-56	502	202	142	46.04
jiechu1_no_rRNA.1_(paired)_contig_5460	tr|E1ZWW0|E1ZWW0_CAMFO	0	1592	477	365	62.05
jiechu1_no_rRNA.1_(paired)_contig_5463	tr|E2AK96|E2AK96_CAMFO	0	1568	339	317	84.96
jiechu1_no_rRNA.1_(paired)_contig_5466	tr|A0A022T5T9|A0A022T5T9_9HYME	9e-53	476	289	178	42.91
jiechu1_no_rRNA.1_(paired)_contig_5483	tr|A0A026WD70|A0A026WD70_CERBI	0	1784	1028	572	38.04
jiechu1_no_rRNA.1_(paired)_contig_5486	tr|K7IM82|K7IM82_NASVI	5e-148	1094	255	230	76.86
jiechu1_no_rRNA.1_(paired)_contig_5489	tr|E2AE20|E2AE20_CAMFO	5e-101	840	189	162	78.84
jiechu1_no_rRNA.1_(paired)_contig_5492	tr|E9IBT5|E9IBT5_SOLIN	0	1947	504	423	71.43
jiechu1_no_rRNA.1_(paired)_contig_5495	tr|E1ZZY3|E1ZZY3_CAMFO	0	1444	393	309	66.41
jiechu1_no_rRNA.1_(paired)_contig_5498	tr|A0A088AG27|A0A088AG27_APIME	0	1819	745	512	58.52
jiechu1_no_rRNA.1_(paired)_contig_5501	tr|K7IMD6|K7IMD6_NASVI	0	2997	694	618	79.25
jiechu1_no_rRNA.1_(paired)_contig_5504	tr|K7J9P8|K7J9P8_NASVI	3e-60	551	465	244	32.04
jiechu1_no_rRNA.1_(paired)_contig_5510	tr|K7IMK8|K7IMK8_NASVI	1e-170	1292	411	327	61.07
jiechu1_no_rRNA.1_(paired)_contig_5514	tr|A0A022T435|A0A022T435_9HYME	9e-41	379	180	116	53.89
jiechu1_no_rRNA.1_(paired)_contig_5517	tr|J9JXN9|J9JXN9_ACYPI	2e-77	636	183	144	64.48
jiechu1_no_rRNA.1_(paired)_contig_5520	tr|E2BIQ0|E2BIQ0_HARSA	0	1433	604	413	55.46
jiechu1_no_rRNA.1_(paired)_contig_5523	tr|T1G8Z0|T1G8Z0_HELRO	7e-12	178	200	96	26
jiechu1_no_rRNA.1_(paired)_contig_5526	tr|K7JJA7|K7JJA7_NASVI	5e-15	173	99	56	40.4
jiechu1_no_rRNA.1_(paired)_contig_5533	tr|A0A026X4K1|A0A026X4K1_CERBI	0	1826	513	417	70.76
jiechu1_no_rRNA.1_(paired)_contig_5539	tr|A0A088A0Y0|A0A088A0Y0_APIME	0	1902	623	492	64.04
jiechu1_no_rRNA.1_(paired)_contig_5542	tr|A0A088A777|A0A088A777_APIME	0	4228	1490	1079	62.82
jiechu1_no_rRNA.1_(paired)_contig_5545	tr|D6WUH3|D6WUH3_TRICA	4e-11	160	93	52	33.33
jiechu1_no_rRNA.1_(paired)_contig_5548	tr|V9IJG8|V9IJG8_APICE	0	1770	425	380	79.76
jiechu1_no_rRNA.1_(paired)_contig_5551	tr|K7JJR4|K7JJR4_NASVI	2e-08	138	110	57	29.09
jiechu1_no_rRNA.1_(paired)_contig_5554	tr|K7IWK4|K7IWK4_NASVI	9e-167	1250	277	253	82.31
jiechu1_no_rRNA.1_(paired)_contig_5557	tr|E2ATS6|E2ATS6_CAMFO	2e-15	169	46	36	63.04
jiechu1_no_rRNA.1_(paired)_contig_5560	tr|F4W9B5|F4W9B5_ACREC	5e-98	784	213	171	71.83
jiechu1_no_rRNA.1_(paired)_contig_5566	tr|A0A026W8D8|A0A026W8D8_CERBI	0	4901	1243	1069	74.01
jiechu1_no_rRNA.1_(paired)_contig_5569	tr|A0A087TA00|A0A087TA00_9ARAC	4e-46	430	337	180	32.94
jiechu1_no_rRNA.1_(paired)_contig_5572	tr|F4WCP1|F4WCP1_ACREC	2e-55	486	167	118	58.08
jiechu1_no_rRNA.1_(paired)_contig_5575	tr|E2BR29|E2BR29_HARSA	0	1507	326	307	87.42
jiechu1_no_rRNA.1_(paired)_contig_5578	tr|E9IMH2|E9IMH2_SOLIN	0	4387	1034	934	82.01
jiechu1_no_rRNA.1_(paired)_contig_5582	tr|E9IB38|E9IB38_SOLIN	2e-57	467	106	102	85.85
jiechu1_no_rRNA.1_(paired)_contig_5585	tr|J9JJM4|J9JJM4_ACYPI	2e-149	1132	326	257	63.19
jiechu1_no_rRNA.1_(paired)_contig_5588	tr|K7ITL9|K7ITL9_NASVI	6e-149	1124	323	252	64.4
jiechu1_no_rRNA.1_(paired)_contig_5591	tr|K7JNZ9|K7JNZ9_NASVI	6e-14	198	112	62	33.93
jiechu1_no_rRNA.1_(paired)_contig_5594	tr|E9IL44|E9IL44_SOLIN	1e-106	822	249	194	62.25
jiechu1_no_rRNA.1_(paired)_contig_5600	tr|K7JLQ0|K7JLQ0_NASVI	5e-22	250	260	129	34.23
jiechu1_no_rRNA.1_(paired)_contig_5603	tr|E9I8D5|E9I8D5_SOLIN	2e-100	790	216	175	68.52
jiechu1_no_rRNA.1_(paired)_contig_5606	tr|E9J036|E9J036_SOLIN	2e-162	1294	396	310	59.34
jiechu1_no_rRNA.1_(paired)_contig_5610	tr|A0A088A311|A0A088A311_APIME	3e-129	976	378	255	50.79
jiechu1_no_rRNA.1_(paired)_contig_5613	tr|K7IMQ7|K7IMQ7_NASVI	0	1573	432	354	65.05
jiechu1_no_rRNA.1_(paired)_contig_5622	tr|A0A088AQ01|A0A088AQ01_APIME	0	1493	352	304	75.85
jiechu1_no_rRNA.1_(paired)_contig_5625	tr|A0A022T4Q1|A0A022T4Q1_9HYME	0	5061	1272	1105	73.82
jiechu1_no_rRNA.1_(paired)_contig_5628	tr|A0A088ADG0|A0A088ADG0_APIME	0	2256	483	444	85.92
jiechu1_no_rRNA.1_(paired)_contig_5631	tr|W4VTW3|W4VTW3_ATTCE	0	1451	499	363	53.31
jiechu1_no_rRNA.1_(paired)_contig_5637	tr|E2AKA0|E2AKA0_CAMFO	0	1870	507	416	69.23
jiechu1_no_rRNA.1_(paired)_contig_5640	tr|E2C1R0|E2C1R0_HARSA	3e-68	573	150	129	78
jiechu1_no_rRNA.1_(paired)_contig_5643	tr|W4X6R8|W4X6R8_ATTCE	0	2989	743	643	76.99
jiechu1_no_rRNA.1_(paired)_contig_5646	tr|K7IR41|K7IR41_NASVI	0	2422	522	483	89.66
jiechu1_no_rRNA.1_(paired)_contig_5650	tr|E2C7U7|E2C7U7_HARSA	4e-72	668	303	194	47.85
jiechu1_no_rRNA.1_(paired)_contig_5653	tr|A0A022T5E5|A0A022T5E5_9HYME	3e-65	534	197	134	55.84
jiechu1_no_rRNA.1_(paired)_contig_5656	tr|E2C497|E2C497_HARSA	0	2472	809	612	58.84
jiechu1_no_rRNA.1_(paired)_contig_5659	tr|A0A088AGH9|A0A088AGH9_APIME	7e-84	678	290	231	64.83
jiechu1_no_rRNA.1_(paired)_contig_5662	tr|A0A088ABF9|A0A088ABF9_APIME	0	2660	590	562	93.22
jiechu1_no_rRNA.1_(paired)_contig_5677	tr|A0A088APQ0|A0A088APQ0_APIME	0	2047	588	451	68.71
jiechu1_no_rRNA.1_(paired)_contig_5680	tr|E2C538|E2C538_HARSA	0	1832	448	386	75.45
jiechu1_no_rRNA.1_(paired)_contig_5689	tr|W4X118|W4X118_ATTCE	9e-79	567	222	161	64.86
jiechu1_no_rRNA.1_(paired)_contig_5692	tr|A0A026WWZ4|A0A026WWZ4_CERBI	0	755	166	151	78.92
jiechu1_no_rRNA.1_(paired)_contig_5695	tr|E2ACM1|E2ACM1_CAMFO	3e-165	1200	341	276	74.19
jiechu1_no_rRNA.1_(paired)_contig_5698	tr|A0A026VZ78|A0A026VZ78_CERBI	0	2960	814	657	66.34
jiechu1_no_rRNA.1_(paired)_contig_5701	tr|A0A088A4M8|A0A088A4M8_APIME	0	2686	694	590	74.35
jiechu1_no_rRNA.1_(paired)_contig_5704	tr|E2C2Z4|E2C2Z4_HARSA	3e-53	499	520	259	34.81
jiechu1_no_rRNA.1_(paired)_contig_5707	tr|N6U5F7|N6U5F7_DENPD	2e-17	225	218	108	29.36
jiechu1_no_rRNA.1_(paired)_contig_5710	tr|E2B7S2|E2B7S2_HARSA	0	2083	551	461	72.41
jiechu1_no_rRNA.1_(paired)_contig_5716	tr|A0A087ZZD5|A0A087ZZD5_APIME	0	2134	754	556	55.57
jiechu1_no_rRNA.1_(paired)_contig_5719	tr|K7IQ42|K7IQ42_NASVI	0	17899	4966	3948	69.25
jiechu1_no_rRNA.1_(paired)_contig_5722	tr|A0A087ZZ61|A0A087ZZ61_APIME	1e-151	1185	392	302	73.47
jiechu1_no_rRNA.1_(paired)_contig_5725	tr|A0A088A8Y7|A0A088A8Y7_APIME	6e-133	1020	299	231	60.87
jiechu1_no_rRNA.1_(paired)_contig_5728	tr|A0A088ATG7|A0A088ATG7_APIME	0	2891	789	642	65.4
jiechu1_no_rRNA.1_(paired)_contig_5731	tr|A0A088AQW0|A0A088AQW0_APIME	0	1541	410	338	70.49
jiechu1_no_rRNA.1_(paired)_contig_5734	tr|F4X073|F4X073_ACREC	2e-98	788	256	191	56.64
jiechu1_no_rRNA.1_(paired)_contig_5737	tr|Q70TB0|Q70TB0_APIME	0	2420	546	495	81.87
jiechu1_no_rRNA.1_(paired)_contig_5743	tr|A0A022T725|A0A022T725_9HYME	1e-75	630	289	184	47.75
jiechu1_no_rRNA.1_(paired)_contig_5746	tr|V9ICR3|V9ICR3_APICE	0	4274	864	829	91.55
jiechu1_no_rRNA.1_(paired)_contig_5749	tr|U5ER62|U5ER62_9DIPT	6e-27	265	100	65	47
jiechu1_no_rRNA.1_(paired)_contig_5752	tr|E9IP69|E9IP69_SOLIN	7e-147	1268	1022	544	36.79
jiechu1_no_rRNA.1_(paired)_contig_5755	tr|F4W3U9|F4W3U9_ACREC	3e-115	971	448	274	47.32
jiechu1_no_rRNA.1_(paired)_contig_5758	tr|E2BPQ8|E2BPQ8_HARSA	0	1435	501	382	70.86
jiechu1_no_rRNA.1_(paired)_contig_5761	tr|A0A087ZZ35|A0A087ZZ35_APIME	9e-109	843	212	179	80.19
jiechu1_no_rRNA.1_(paired)_contig_5764	tr|E2BR78|E2BR78_HARSA	5e-176	1275	300	264	83.67
jiechu1_no_rRNA.1_(paired)_contig_5767	tr|V9I9B5|V9I9B5_APICE	0	5135	1067	1002	88.66
jiechu1_no_rRNA.1_(paired)_contig_5773	tr|E2B786|E2B786_HARSA	1e-123	941	251	210	70.52
jiechu1_no_rRNA.1_(paired)_contig_5776	tr|K7J880|K7J880_NASVI	2e-19	227	79	58	59.49
jiechu1_no_rRNA.1_(paired)_contig_5779	tr|A0A088AM92|A0A088AM92_APIME	0	3336	962	755	69.02
jiechu1_no_rRNA.1_(paired)_contig_5782	tr|W4WM32|W4WM32_ATTCE	0	1560	540	393	55.37
jiechu1_no_rRNA.1_(paired)_contig_5785	tr|E2B1P6|E2B1P6_CAMFO	0	1966	483	422	80.75
jiechu1_no_rRNA.1_(paired)_contig_5788	tr|E2A4S6|E2A4S6_CAMFO	6e-50	345	95	83	73.68
jiechu1_no_rRNA.1_(paired)_contig_5791	tr|E2AVL1|E2AVL1_CAMFO	8e-100	844	183	164	80.33
jiechu1_no_rRNA.1_(paired)_contig_5800	tr|K7J4Q2|K7J4Q2_NASVI	1e-55	462	94	90	92.55
jiechu1_no_rRNA.1_(paired)_contig_5810	tr|A0A026WV93|A0A026WV93_CERBI	0	1440	349	303	77.08
jiechu1_no_rRNA.1_(paired)_contig_5817	tr|E9IKW6|E9IKW6_SOLIN	2e-11	156	39	33	82.05
jiechu1_no_rRNA.1_(paired)_contig_5821	tr|E2AYL2|E2AYL2_CAMFO	0	2189	440	425	90.45
jiechu1_no_rRNA.1_(paired)_contig_5824	tr|K7J313|K7J313_NASVI	0	3619	902	785	77.16
jiechu1_no_rRNA.1_(paired)_contig_5830	tr|F4W4G5|F4W4G5_ACREC	7e-146	1024	204	191	90.2
jiechu1_no_rRNA.1_(paired)_contig_5834	tr|K7ITB9|K7ITB9_NASVI	0	1845	491	419	73.32
jiechu1_no_rRNA.1_(paired)_contig_5837	tr|E2BDY3|E2BDY3_HARSA	0	2370	650	525	67.85
jiechu1_no_rRNA.1_(paired)_contig_5840	tr|E2BHT3|E2BHT3_HARSA	0	2702	751	597	69.91
jiechu1_no_rRNA.1_(paired)_contig_5843	tr|E9IVK2|E9IVK2_SOLIN	2e-80	661	300	192	43.67
jiechu1_no_rRNA.1_(paired)_contig_5846	tr|A0A088A570|A0A088A570_APIME	8e-29	316	426	230	29.81
jiechu1_no_rRNA.1_(paired)_contig_5849	tr|A0A088A647|A0A088A647_APIME	0	2756	649	571	80.28
jiechu1_no_rRNA.1_(paired)_contig_5852	tr|J9JK20|J9JK20_ACYPI	2e-09	148	32	30	87.5
jiechu1_no_rRNA.1_(paired)_contig_5855	tr|A0A026WKF5|A0A026WKF5_CERBI	8e-102	818	334	222	43.71
jiechu1_no_rRNA.1_(paired)_contig_5858	tr|A0A088AR72|A0A088AR72_APIME	1e-31	336	305	155	28.85
jiechu1_no_rRNA.1_(paired)_contig_5864	tr|K7J1J5|K7J1J5_NASVI	9e-136	1131	507	325	42.6
jiechu1_no_rRNA.1_(paired)_contig_5867	tr|V9IK68|V9IK68_APICE	6e-26	273	101	76	51.49
jiechu1_no_rRNA.1_(paired)_contig_5870	tr|A0A088A144|A0A088A144_APIME	0	2932	1177	797	48.43
jiechu1_no_rRNA.1_(paired)_contig_5878	tr|E2B9M3|E2B9M3_HARSA	0	2496	568	517	82.22
jiechu1_no_rRNA.1_(paired)_contig_5881	tr|A0A088ADQ3|A0A088ADQ3_APIME	6e-19	150	68	48	50
jiechu1_no_rRNA.1_(paired)_contig_5884	tr|E2BU70|E2BU70_HARSA	4e-128	919	219	197	76.26
jiechu1_no_rRNA.1_(paired)_contig_5890	tr|A0A022T6D0|A0A022T6D0_9HYME	0	3944	889	809	81.1
jiechu1_no_rRNA.1_(paired)_contig_5896	tr|E2AX58|E2AX58_CAMFO	0	1718	414	359	76.57
jiechu1_no_rRNA.1_(paired)_contig_5905	tr|F4WDC3|F4WDC3_ACREC	8e-06	84	16	14	87.5
jiechu1_no_rRNA.1_(paired)_contig_5908	tr|F4WJV3|F4WJV3_ACREC	1e-158	1213	417	299	56.59
jiechu1_no_rRNA.1_(paired)_contig_5911	tr|A0A026WLD4|A0A026WLD4_CERBI	1e-121	881	186	176	91.94
jiechu1_no_rRNA.1_(paired)_contig_5914	tr|W4W629|W4W629_ATTCE	2e-133	1028	312	240	63.14
jiechu1_no_rRNA.1_(paired)_contig_5917	tr|A0A022T4I8|A0A022T4I8_9HYME	0	1484	414	335	71.01
jiechu1_no_rRNA.1_(paired)_contig_5920	tr|B4NCL9|B4NCL9_DROWI	2e-27	274	102	74	48.04
jiechu1_no_rRNA.1_(paired)_contig_5930	tr|K7J932|K7J932_NASVI	2e-16	201	58	48	60.34
jiechu1_no_rRNA.1_(paired)_contig_5933	tr|G6CX58|G6CX58_DANPL	6e-35	355	303	152	32.01
jiechu1_no_rRNA.1_(paired)_contig_5936	tr|E9IE31|E9IE31_SOLIN	2e-87	680	181	151	66.85
jiechu1_no_rRNA.1_(paired)_contig_5942	tr|A0A087ZXL5|A0A087ZXL5_APIME	3e-156	1273	520	357	55.77
jiechu1_no_rRNA.1_(paired)_contig_5945	tr|V9IA71|V9IA71_APICE	2e-14	183	96	60	42.71
jiechu1_no_rRNA.1_(paired)_contig_5954	tr|A0A026WNK0|A0A026WNK0_CERBI	0	1553	618	435	49.84
jiechu1_no_rRNA.1_(paired)_contig_5960	tr|A0A088ASR0|A0A088ASR0_APIME	0	2995	964	728	64.83
jiechu1_no_rRNA.1_(paired)_contig_5964	tr|K7IQQ3|K7IQQ3_NASVI	0	2341	599	503	73.46
jiechu1_no_rRNA.1_(paired)_contig_5967	tr|A0A087ZX45|A0A087ZX45_APIME	2e-27	274	57	56	85.96
jiechu1_no_rRNA.1_(paired)_contig_5973	tr|A0A026WRU8|A0A026WRU8_CERBI	0	2133	482	431	85.68
jiechu1_no_rRNA.1_(paired)_contig_5976	tr|J9L6G4|J9L6G4_ACYPI	1e-39	380	161	103	44.1
jiechu1_no_rRNA.1_(paired)_contig_5979	tr|K7JGQ1|K7JGQ1_NASVI	7e-13	145	72	47	36.11
jiechu1_no_rRNA.1_(paired)_contig_5982	tr|A0A088ARS2|A0A088ARS2_APIME	1e-169	1125	537	344	45.62
jiechu1_no_rRNA.1_(paired)_contig_5986	tr|A0A087ZVT1|A0A087ZVT1_APIME	0	1565	542	382	54.61
jiechu1_no_rRNA.1_(paired)_contig_5992	tr|A0A026WCZ2|A0A026WCZ2_CERBI	3e-53	459	139	107	64.03
jiechu1_no_rRNA.1_(paired)_contig_6001	tr|E9IVN3|E9IVN3_SOLIN	0	1844	531	418	65.73
jiechu1_no_rRNA.1_(paired)_contig_6004	tr|G3JWU5|G3JWU5_9HEMI	9e-134	1002	236	215	73.31
jiechu1_no_rRNA.1_(paired)_contig_6007	tr|A0A088AEX7|A0A088AEX7_APIME	0	3189	828	696	73.67
jiechu1_no_rRNA.1_(paired)_contig_6010	tr|A0A026VY93|A0A026VY93_CERBI	1e-169	1294	279	276	94.98
jiechu1_no_rRNA.1_(paired)_contig_6013	tr|K7IMF7|K7IMF7_NASVI	0	1624	326	310	89.57
jiechu1_no_rRNA.1_(paired)_contig_6016	tr|E2BVV1|E2BVV1_HARSA	0	1924	801	534	46.32
jiechu1_no_rRNA.1_(paired)_contig_6019	tr|A0A088ASQ3|A0A088ASQ3_APIME	8e-78	657	141	130	86.52
jiechu1_no_rRNA.1_(paired)_contig_6022	tr|T1IKG6|T1IKG6_STRMM	6e-13	190	247	119	28.74
jiechu1_no_rRNA.1_(paired)_contig_6025	tr|E2A0N1|E2A0N1_CAMFO	0	2851	608	573	86.68
jiechu1_no_rRNA.1_(paired)_contig_6034	tr|E1ZZW7|E1ZZW7_CAMFO	0	1544	523	387	60.04
jiechu1_no_rRNA.1_(paired)_contig_6037	tr|W4WQQ2|W4WQQ2_ATTCE	2e-42	422	204	136	43.14
jiechu1_no_rRNA.1_(paired)_contig_6040	tr|K7JZ40|K7JZ40_NASVI	2e-13	182	144	68	26.39
jiechu1_no_rRNA.1_(paired)_contig_6043	tr|F4WIK3|F4WIK3_ACREC	4e-56	381	178	113	41.57
jiechu1_no_rRNA.1_(paired)_contig_6047	tr|E9ID63|E9ID63_SOLIN	2e-64	558	249	177	53.82
jiechu1_no_rRNA.1_(paired)_contig_6050	tr|G6DL49|G6DL49_DANPL	3e-22	253	344	165	30.23
jiechu1_no_rRNA.1_(paired)_contig_6058	tr|U5EQV9|U5EQV9_9DIPT	3e-78	726	660	334	29.24
jiechu1_no_rRNA.1_(paired)_contig_6061	tr|K7JM91|K7JM91_NASVI	6e-36	389	274	141	39.42
jiechu1_no_rRNA.1_(paired)_contig_6067	tr|E9I937|E9I937_SOLIN	2e-84	669	159	142	80.5
jiechu1_no_rRNA.1_(paired)_contig_6070	tr|A0A026X3M3|A0A026X3M3_CERBI	2e-102	793	212	170	71.23
jiechu1_no_rRNA.1_(paired)_contig_6077	tr|E2AKD8|E2AKD8_CAMFO	3e-105	834	214	180	77.57
jiechu1_no_rRNA.1_(paired)_contig_6087	tr|E2B9B8|E2B9B8_HARSA	0	4651	1868	1248	48.13
jiechu1_no_rRNA.1_(paired)_contig_6090	tr|A0A026WAY4|A0A026WAY4_CERBI	8e-33	327	89	74	74.16
jiechu1_no_rRNA.1_(paired)_contig_6096	tr|A0A088APV8|A0A088APV8_APIME	0	1478	348	304	78.45
jiechu1_no_rRNA.1_(paired)_contig_6100	tr|K7IZB1|K7IZB1_NASVI	2e-113	922	523	317	46.27
jiechu1_no_rRNA.1_(paired)_contig_6103	tr|A0A087ZSK2|A0A087ZSK2_APIME	4e-128	1036	521	326	42.8
jiechu1_no_rRNA.1_(paired)_contig_6106	tr|A0A022T612|A0A022T612_9HYME	0	4695	989	937	87.46
jiechu1_no_rRNA.1_(paired)_contig_6109	tr|K7JGF5|K7JGF5_NASVI	8e-23	269	216	132	40.74
jiechu1_no_rRNA.1_(paired)_contig_6112	tr|A0A088AAX4|A0A088AAX4_APIME	0	3320	1043	782	60.79
jiechu1_no_rRNA.1_(paired)_contig_6115	tr|A0A022T5J6|A0A022T5J6_9HYME	4e-29	310	146	92	44.52
jiechu1_no_rRNA.1_(paired)_contig_6120	tr|B7S8N9|B7S8N9_9HYME	0	2960	1241	824	48.59
jiechu1_no_rRNA.1_(paired)_contig_6123	tr|E9IQZ9|E9IQZ9_SOLIN	4e-33	355	196	121	36.73
jiechu1_no_rRNA.1_(paired)_contig_6126	tr|A0A088AJ49|A0A088AJ49_APIME	3e-10	156	66	45	53.03
jiechu1_no_rRNA.1_(paired)_contig_6129	tr|A0A026WFW0|A0A026WFW0_CERBI	0	3924	1327	971	60.21
jiechu1_no_rRNA.1_(paired)_contig_6132	tr|A0A088AI63|A0A088AI63_APIME	7e-139	1011	310	248	69.68
jiechu1_no_rRNA.1_(paired)_contig_6135	tr|A0A026W6Q4|A0A026W6Q4_CERBI	3e-113	936	474	292	48.95
jiechu1_no_rRNA.1_(paired)_contig_6138	tr|W4WVF1|W4WVF1_ATTCE	5e-119	958	199	192	91.46
jiechu1_no_rRNA.1_(paired)_contig_6141	tr|V9IER3|V9IER3_APICE	0	1850	431	374	81.9
jiechu1_no_rRNA.1_(paired)_contig_6144	tr|A0A026WDX7|A0A026WDX7_CERBI	2e-107	928	340	227	56.76
jiechu1_no_rRNA.1_(paired)_contig_6147	tr|A0A088AM05|A0A088AM05_APIME	2e-99	853	259	204	61
jiechu1_no_rRNA.1_(paired)_contig_6153	tr|K7J5P2|K7J5P2_NASVI	3e-152	1256	452	311	51.11
jiechu1_no_rRNA.1_(paired)_contig_6156	tr|V9IEJ5|V9IEJ5_APICE	2e-08	147	47	32	59.57
jiechu1_no_rRNA.1_(paired)_contig_6160	tr|F4WPB5|F4WPB5_ACREC	0	1025	282	229	61.7
jiechu1_no_rRNA.1_(paired)_contig_6163	tr|V9IDC3|V9IDC3_APICE	3e-138	1083	310	256	78.06
jiechu1_no_rRNA.1_(paired)_contig_6166	tr|E2ADG8|E2ADG8_CAMFO	0	1959	518	420	71.81
jiechu1_no_rRNA.1_(paired)_contig_6175	tr|E2C8M4|E2C8M4_HARSA	2e-176	1335	448	320	57.37
jiechu1_no_rRNA.1_(paired)_contig_6178	tr|A0A026VUZ1|A0A026VUZ1_CERBI	0	2350	518	483	87.45
jiechu1_no_rRNA.1_(paired)_contig_6181	tr|W4W4L9|W4W4L9_ATTCE	7e-25	259	104	71	55.77
jiechu1_no_rRNA.1_(paired)_contig_6184	tr|E9J7W1|E9J7W1_SOLIN	2e-48	417	110	93	72.73
jiechu1_no_rRNA.1_(paired)_contig_6188	tr|W4X663|W4X663_ATTCE	1e-128	993	307	234	64.82
jiechu1_no_rRNA.1_(paired)_contig_6191	tr|A0A087ZX28|A0A087ZX28_APIME	1e-112	862	215	188	76.28
jiechu1_no_rRNA.1_(paired)_contig_6197	tr|A0A087ZR50|A0A087ZR50_APIME	7e-90	761	351	237	52.14
jiechu1_no_rRNA.1_(paired)_contig_6200	tr|K7IMJ1|K7IMJ1_NASVI	0	3540	1448	974	50.48
jiechu1_no_rRNA.1_(paired)_contig_6215	tr|K7ISX8|K7ISX8_NASVI	0	2304	912	610	49.56
jiechu1_no_rRNA.1_(paired)_contig_6218	tr|E2A0K2|E2A0K2_CAMFO	0	1633	403	340	72.21
jiechu1_no_rRNA.1_(paired)_contig_6221	tr|K7IMW0|K7IMW0_NASVI	2e-78	636	157	138	76.43
jiechu1_no_rRNA.1_(paired)_contig_6227	tr|A0A088AP92|A0A088AP92_APIME	0	1441	300	286	88.67
jiechu1_no_rRNA.1_(paired)_contig_6230	tr|W4WJH4|W4WJH4_ATTCE	4e-164	1246	307	258	75.9
jiechu1_no_rRNA.1_(paired)_contig_6233	tr|A0A088A2I2|A0A088A2I2_APIME	0	2162	479	441	83.51
jiechu1_no_rRNA.1_(paired)_contig_6236	tr|A0A087ZN53|A0A087ZN53_APIME	0	1219	248	236	89.11
jiechu1_no_rRNA.1_(paired)_contig_6242	tr|E1ZW79|E1ZW79_CAMFO	8e-47	426	136	104	61.76
jiechu1_no_rRNA.1_(paired)_contig_6245	tr|E2B9D0|E2B9D0_HARSA	0	2517	688	553	63.23
jiechu1_no_rRNA.1_(paired)_contig_6249	tr|E2AST0|E2AST0_CAMFO	1e-65	541	138	124	78.99
jiechu1_no_rRNA.1_(paired)_contig_6252	tr|A0A088A7I8|A0A088A7I8_APIME	6e-81	727	418	263	43.54
jiechu1_no_rRNA.1_(paired)_contig_6261	tr|A2EQ84|A2EQ84_TRIVA	2e-10	148	74	51	41.89
jiechu1_no_rRNA.1_(paired)_contig_6264	tr|K7ITU7|K7ITU7_NASVI	2e-164	1272	417	306	55.16
jiechu1_no_rRNA.1_(paired)_contig_6267	tr|K7JNW7|K7JNW7_NASVI	1e-34	304	251	132	34.26
jiechu1_no_rRNA.1_(paired)_contig_6270	tr|A0A026VY84|A0A026VY84_CERBI	0	2522	716	583	67.32
jiechu1_no_rRNA.1_(paired)_contig_6273	tr|K7IX80|K7IX80_NASVI	0	1823	385	359	88.57
jiechu1_no_rRNA.1_(paired)_contig_6276	tr|A0A087ZQ19|A0A087ZQ19_APIME	0	1383	393	316	64.63
jiechu1_no_rRNA.1_(paired)_contig_6282	tr|A0A087ZZD6|A0A087ZZD6_APIME	3e-43	412	198	134	43.43
jiechu1_no_rRNA.1_(paired)_contig_6292	tr|K7IWC3|K7IWC3_NASVI	4e-53	443	127	97	62.99
jiechu1_no_rRNA.1_(paired)_contig_6295	tr|A0A022T6A2|A0A022T6A2_9HYME	0	1433	403	320	66.25
jiechu1_no_rRNA.1_(paired)_contig_6298	tr|K7JH14|K7JH14_NASVI	5e-10	149	77	48	45.45
jiechu1_no_rRNA.1_(paired)_contig_6301	tr|A0A088AA31|A0A088AA31_APIME	4e-63	535	248	175	56.05
jiechu1_no_rRNA.1_(paired)_contig_6304	tr|A0A088AJ97|A0A088AJ97_APIME	3e-51	455	196	133	43.88
jiechu1_no_rRNA.1_(paired)_contig_6307	tr|E2AY67|E2AY67_CAMFO	8e-88	733	156	147	85.26
jiechu1_no_rRNA.1_(paired)_contig_6310	tr|A0A088A4S5|A0A088A4S5_APIME	9e-125	1022	527	319	37
jiechu1_no_rRNA.1_(paired)_contig_6316	tr|E9IZC8|E9IZC8_SOLIN	2e-44	446	326	167	36.5
jiechu1_no_rRNA.1_(paired)_contig_6325	tr|E9J1L6|E9J1L6_SOLIN	1e-68	635	317	207	42.59
jiechu1_no_rRNA.1_(paired)_contig_6328	tr|F4WM11|F4WM11_ACREC	0	2235	519	465	82.27
jiechu1_no_rRNA.1_(paired)_contig_6331	tr|E2C3X8|E2C3X8_HARSA	1e-180	1421	695	423	43.17
jiechu1_no_rRNA.1_(paired)_contig_6334	tr|W4W5Q1|W4W5Q1_ATTCE	0	2116	561	484	69.7
jiechu1_no_rRNA.1_(paired)_contig_6343	tr|A0A088AJ52|A0A088AJ52_APIME	8e-112	944	441	277	46.49
jiechu1_no_rRNA.1_(paired)_contig_6346	tr|V9IB27|V9IB27_APICE	0	3115	699	631	81.83
jiechu1_no_rRNA.1_(paired)_contig_6349	tr|A0A026X0Y3|A0A026X0Y3_CERBI	9e-89	762	280	212	62.86
jiechu1_no_rRNA.1_(paired)_contig_6355	tr|A0A022T2E5|A0A022T2E5_9HYME	1e-12	170	135	66	31.11
jiechu1_no_rRNA.1_(paired)_contig_6362	tr|K7J0F8|K7J0F8_NASVI	0	2365	514	468	85.41
jiechu1_no_rRNA.1_(paired)_contig_6368	tr|E2AL15|E2AL15_CAMFO	0	2074	740	524	54.46
jiechu1_no_rRNA.1_(paired)_contig_6371	tr|E2BXN0|E2BXN0_HARSA	1e-145	1076	230	217	89.57
jiechu1_no_rRNA.1_(paired)_contig_6375	tr|E2AV06|E2AV06_CAMFO	0	1458	525	378	51.24
jiechu1_no_rRNA.1_(paired)_contig_6378	tr|K7J739|K7J739_NASVI	8e-127	546	153	122	69.93
jiechu1_no_rRNA.1_(paired)_contig_6381	tr|A0A087ZRF6|A0A087ZRF6_APIME	0	2041	476	426	76.47
jiechu1_no_rRNA.1_(paired)_contig_6384	tr|A0A087ZNC0|A0A087ZNC0_APIME	3e-51	482	308	200	48.38
jiechu1_no_rRNA.1_(paired)_contig_6387	tr|A0A022T6E3|A0A022T6E3_9HYME	2e-125	973	364	251	51.65
jiechu1_no_rRNA.1_(paired)_contig_6400	tr|K7JPJ6|K7JPJ6_NASVI	7e-17	199	144	77	38.19
jiechu1_no_rRNA.1_(paired)_contig_6403	tr|K7INT6|K7INT6_NASVI	0	3999	1278	977	60.33
jiechu1_no_rRNA.1_(paired)_contig_6406	tr|Q17KB0|Q17KB0_AEDAE	1e-73	697	510	266	30.98
jiechu1_no_rRNA.1_(paired)_contig_6409	tr|A0A026WUJ1|A0A026WUJ1_CERBI	0	1947	419	388	84.73
jiechu1_no_rRNA.1_(paired)_contig_6412	tr|K7IQM0|K7IQM0_NASVI	0	2271	684	531	68.13
jiechu1_no_rRNA.1_(paired)_contig_6415	tr|A0A087ZZD4|A0A087ZZD4_APIME	0	2306	496	467	89.52
jiechu1_no_rRNA.1_(paired)_contig_6421	tr|E2BSQ7|E2BSQ7_HARSA	0	3331	761	697	81.34
jiechu1_no_rRNA.1_(paired)_contig_6424	tr|K7IX10|K7IX10_NASVI	1e-39	372	273	151	38.46
jiechu1_no_rRNA.1_(paired)_contig_6427	tr|K7INT9|K7INT9_NASVI	0	3206	741	663	81.65
jiechu1_no_rRNA.1_(paired)_contig_6433	tr|A0A026W826|A0A026W826_CERBI	0	1960	606	481	68.48
jiechu1_no_rRNA.1_(paired)_contig_6436	tr|A0A022T1X0|A0A022T1X0_9HYME	1e-39	396	106	91	69.81
jiechu1_no_rRNA.1_(paired)_contig_6439	tr|A0A088AN52|A0A088AN52_APIME	0	2223	649	513	62.1
jiechu1_no_rRNA.1_(paired)_contig_6442	tr|A0A088A1G4|A0A088A1G4_APIME	0	1351	315	278	80.63
jiechu1_no_rRNA.1_(paired)_contig_6448	tr|A0A026WVY8|A0A026WVY8_CERBI	0	1495	360	313	76.11
jiechu1_no_rRNA.1_(paired)_contig_6454	tr|K7J8V1|K7J8V1_NASVI	0	2182	785	553	56.82
jiechu1_no_rRNA.1_(paired)_contig_6460	tr|E2ABD3|E2ABD3_CAMFO	0	1657	435	371	69.89
jiechu1_no_rRNA.1_(paired)_contig_6463	tr|E2C9R5|E2C9R5_HARSA	4e-15	197	60	51	70
jiechu1_no_rRNA.1_(paired)_contig_6466	tr|A0A088AT62|A0A088AT62_APIME	0	2865	2539	1413	41.47
jiechu1_no_rRNA.1_(paired)_contig_6477	tr|V9IKX2|V9IKX2_APICE	2e-57	495	219	142	48.86
jiechu1_no_rRNA.1_(paired)_contig_6480	tr|A0A026WKS6|A0A026WKS6_CERBI	7e-113	718	150	143	88
jiechu1_no_rRNA.1_(paired)_contig_6483	tr|E2BCI3|E2BCI3_HARSA	5e-110	925	210	183	84.29
jiechu1_no_rRNA.1_(paired)_contig_6486	tr|W4W4B9|W4W4B9_ATTCE	0	1741	442	401	85.75
jiechu1_no_rRNA.1_(paired)_contig_6489	tr|V9III9|V9III9_APICE	4e-66	538	143	125	76.92
jiechu1_no_rRNA.1_(paired)_contig_6492	tr|E2BGH6|E2BGH6_HARSA	0	2816	591	561	87.65
jiechu1_no_rRNA.1_(paired)_contig_6495	tr|A0A022T5N8|A0A022T5N8_9HYME	0	1598	552	420	64.67
jiechu1_no_rRNA.1_(paired)_contig_6498	tr|E2A3W1|E2A3W1_CAMFO	8e-66	544	156	124	67.95
jiechu1_no_rRNA.1_(paired)_contig_6501	tr|F4WJ86|F4WJ86_ACREC	0	2352	616	521	73.21
jiechu1_no_rRNA.1_(paired)_contig_6504	tr|K7J6F4|K7J6F4_NASVI	0	1508	366	315	74.59
jiechu1_no_rRNA.1_(paired)_contig_6507	tr|A0A026WF16|A0A026WF16_CERBI	4e-41	390	212	131	43.4
jiechu1_no_rRNA.1_(paired)_contig_6511	tr|A0A026X0V2|A0A026X0V2_CERBI	1e-169	1288	376	296	64.89
jiechu1_no_rRNA.1_(paired)_contig_6514	tr|F4X781|F4X781_ACREC	0	1452	548	382	60.77
jiechu1_no_rRNA.1_(paired)_contig_6517	tr|W4X0N0|W4X0N0_ATTCE	5e-116	881	249	210	67.47
jiechu1_no_rRNA.1_(paired)_contig_6520	tr|K7IT38|K7IT38_NASVI	4e-172	1320	388	303	63.92
jiechu1_no_rRNA.1_(paired)_contig_6524	tr|E2BSP8|E2BSP8_HARSA	1e-159	1237	349	289	69.05
jiechu1_no_rRNA.1_(paired)_contig_6527	tr|A0A087ZS89|A0A087ZS89_APIME	5e-62	532	125	109	78.4
jiechu1_no_rRNA.1_(paired)_contig_6530	tr|K7JE70|K7JE70_NASVI	1e-09	162	53	43	56.6
jiechu1_no_rRNA.1_(paired)_contig_6533	tr|A0A087ZSR0|A0A087ZSR0_APIME	0	4403	1451	1051	55.55
jiechu1_no_rRNA.1_(paired)_contig_6536	tr|A0A087ZTJ0|A0A087ZTJ0_APIME	0	2214	488	449	88.93
jiechu1_no_rRNA.1_(paired)_contig_6539	tr|E9IP02|E9IP02_SOLIN	6e-82	648	134	130	89.55
jiechu1_no_rRNA.1_(paired)_contig_6545	tr|K7INC7|K7INC7_NASVI	0	3119	983	765	61.65
jiechu1_no_rRNA.1_(paired)_contig_6548	tr|K7ING8|K7ING8_NASVI	7e-22	230	65	50	66.15
jiechu1_no_rRNA.1_(paired)_contig_6552	tr|W4WU14|W4WU14_ATTCE	2e-31	312	147	100	49.66
jiechu1_no_rRNA.1_(paired)_contig_6562	tr|F4WQR5|F4WQR5_ACREC	3e-105	864	349	230	48.71
jiechu1_no_rRNA.1_(paired)_contig_6565	tr|A0A088AEL3|A0A088AEL3_APIME	8e-171	1308	375	309	75.47
jiechu1_no_rRNA.1_(paired)_contig_6568	tr|A0A026WBY0|A0A026WBY0_CERBI	0	2940	1019	750	52.01
jiechu1_no_rRNA.1_(paired)_contig_6577	tr|Q0PCG0|Q0PCG0_APIME	0	2686	608	541	81.25
jiechu1_no_rRNA.1_(paired)_contig_6580	tr|K7J4J0|K7J4J0_NASVI	2e-63	527	159	126	61.64
jiechu1_no_rRNA.1_(paired)_contig_6583	tr|A0A026WMK9|A0A026WMK9_CERBI	0	4468	1708	1158	58.67
jiechu1_no_rRNA.1_(paired)_contig_6586	tr|A2G327|A2G327_TRIVA	3e-33	326	211	119	39.81
jiechu1_no_rRNA.1_(paired)_contig_6589	tr|A0A026WPQ4|A0A026WPQ4_CERBI	0	2637	869	669	56.04
jiechu1_no_rRNA.1_(paired)_contig_6595	tr|E9J780|E9J780_SOLIN	1e-85	741	211	167	66.35
jiechu1_no_rRNA.1_(paired)_contig_6598	tr|A0A026WL93|A0A026WL93_CERBI	3e-20	229	70	56	68.57
jiechu1_no_rRNA.1_(paired)_contig_6601	tr|K7IWQ1|K7IWQ1_NASVI	0	2290	913	629	54.11
jiechu1_no_rRNA.1_(paired)_contig_6604	tr|U1NID9|U1NID9_ASCSU	6e-07	138	328	141	23.17
jiechu1_no_rRNA.1_(paired)_contig_6607	tr|A0A088AAG2|A0A088AAG2_APIME	0	2595	942	655	57.54
jiechu1_no_rRNA.1_(paired)_contig_6611	tr|A0A088A129|A0A088A129_APIME	0	2449	560	507	81.07
jiechu1_no_rRNA.1_(paired)_contig_6614	tr|K7J300|K7J300_NASVI	0	2643	1116	750	51.08
jiechu1_no_rRNA.1_(paired)_contig_6617	tr|A0A022T390|A0A022T390_9HYME	0	1616	413	343	72.15
jiechu1_no_rRNA.1_(paired)_contig_6623	tr|E2ACS2|E2ACS2_CAMFO	2e-102	865	343	238	46.94
jiechu1_no_rRNA.1_(paired)_contig_6630	tr|K7IZU5|K7IZU5_NASVI	0	1810	394	364	87.56
jiechu1_no_rRNA.1_(paired)_contig_6633	tr|E2BK48|E2BK48_HARSA	4e-98	783	180	162	84.44
jiechu1_no_rRNA.1_(paired)_contig_6639	tr|A0A088AW80|A0A088AW80_APIME	0	1655	338	320	89.35
jiechu1_no_rRNA.1_(paired)_contig_6642	tr|V9IJR2|V9IJR2_APICE	0	3780	836	755	82.3
jiechu1_no_rRNA.1_(paired)_contig_6645	tr|A0A087ZPX1|A0A087ZPX1_APIME	0	3241	813	699	74.29
jiechu1_no_rRNA.1_(paired)_contig_6648	tr|A0A026WC60|A0A026WC60_CERBI	2e-157	1162	242	232	85.95
jiechu1_no_rRNA.1_(paired)_contig_6651	tr|E2A800|E2A800_CAMFO	7e-44	428	408	193	27.94
jiechu1_no_rRNA.1_(paired)_contig_6657	tr|A0A088AVH5|A0A088AVH5_APIME	3e-12	182	37	35	91.89
jiechu1_no_rRNA.1_(paired)_contig_6660	tr|E2B3F4|E2B3F4_HARSA	0	2289	720	566	64.17
jiechu1_no_rRNA.1_(paired)_contig_6663	tr|F4WF38|F4WF38_ACREC	4e-113	882	346	237	51.16
jiechu1_no_rRNA.1_(paired)_contig_6666	tr|E2AK59|E2AK59_CAMFO	0	1875	354	350	98.02
jiechu1_no_rRNA.1_(paired)_contig_6672	tr|A0A026W7X6|A0A026W7X6_CERBI	0	1624	479	359	63.88
jiechu1_no_rRNA.1_(paired)_contig_6675	tr|E2BWS2|E2BWS2_HARSA	2e-129	984	300	230	60.33
jiechu1_no_rRNA.1_(paired)_contig_6684	tr|A0A022T5E2|A0A022T5E2_9HYME	2e-128	964	256	216	75
jiechu1_no_rRNA.1_(paired)_contig_6687	tr|A0A026WZT3|A0A026WZT3_CERBI	2e-40	323	255	124	29.02
jiechu1_no_rRNA.1_(paired)_contig_6690	tr|A0A088AJB5|A0A088AJB5_APIME	5e-31	286	64	56	84.38
jiechu1_no_rRNA.1_(paired)_contig_6693	tr|K7J2E4|K7J2E4_NASVI	0	1642	559	407	56.35
jiechu1_no_rRNA.1_(paired)_contig_6703	tr|Q963D4|Q963D4_APIME	0	1495	327	298	82.87
jiechu1_no_rRNA.1_(paired)_contig_6706	tr|C3ZRR4|C3ZRR4_BRAFL	4e-24	285	294	145	30.27
jiechu1_no_rRNA.1_(paired)_contig_6709	tr|W4WEI0|W4WEI0_ATTCE	9e-44	399	155	104	49.68
jiechu1_no_rRNA.1_(paired)_contig_6712	tr|A0A022T596|A0A022T596_9HYME	0	1712	513	402	61.6
jiechu1_no_rRNA.1_(paired)_contig_6718	tr|A0A088AVK6|A0A088AVK6_APIME	0	2587	783	601	63.86
jiechu1_no_rRNA.1_(paired)_contig_6721	tr|K7IYA6|K7IYA6_NASVI	7e-138	1052	337	260	63.5
jiechu1_no_rRNA.1_(paired)_contig_6727	tr|E2B906|E2B906_HARSA	5e-149	1124	289	241	72.32
jiechu1_no_rRNA.1_(paired)_contig_6733	tr|X1WMA8|X1WMA8_ACYPI	8e-77	688	272	188	52.57
jiechu1_no_rRNA.1_(paired)_contig_6736	tr|K7JRL5|K7JRL5_NASVI	1e-106	843	362	229	50.28
jiechu1_no_rRNA.1_(paired)_contig_6739	tr|A0A088AT10|A0A088AT10_APIME	8e-154	1155	328	272	75.3
jiechu1_no_rRNA.1_(paired)_contig_6742	tr|F4WTL3|F4WTL3_ACREC	2e-25	175	77	51	49.35
jiechu1_no_rRNA.1_(paired)_contig_6748	tr|K7J2F8|K7J2F8_NASVI	7e-129	729	239	173	54.81
jiechu1_no_rRNA.1_(paired)_contig_6751	tr|E2C3W6|E2C3W6_HARSA	2e-11	177	398	176	25.63
jiechu1_no_rRNA.1_(paired)_contig_6754	tr|A0A088AMA8|A0A088AMA8_APIME	4e-132	1102	455	308	53.85
jiechu1_no_rRNA.1_(paired)_contig_6757	tr|A0A088AT32|A0A088AT32_APIME	3e-180	1388	448	327	61.61
jiechu1_no_rRNA.1_(paired)_contig_6767	tr|K7J2A6|K7J2A6_NASVI	0	1881	438	394	79.68
jiechu1_no_rRNA.1_(paired)_contig_6770	tr|K7IU38|K7IU38_NASVI	6e-102	578	279	182	44.09
jiechu1_no_rRNA.1_(paired)_contig_6773	tr|A0A088AFV9|A0A088AFV9_APIME	5e-17	221	236	113	34.75
jiechu1_no_rRNA.1_(paired)_contig_6781	tr|K7J7V2|K7J7V2_NASVI	1e-175	1295	359	275	64.35
jiechu1_no_rRNA.1_(paired)_contig_6784	tr|C3ZBE5|C3ZBE5_BRAFL	5e-29	294	170	103	43.53
jiechu1_no_rRNA.1_(paired)_contig_6787	tr|A0A088A5X8|A0A088A5X8_APIME	0	1579	362	324	81.49
jiechu1_no_rRNA.1_(paired)_contig_6790	tr|E2B2L7|E2B2L7_HARSA	5e-83	614	141	127	78.01
jiechu1_no_rRNA.1_(paired)_contig_6796	tr|A0A026VRX8|A0A026VRX8_CERBI	6e-19	227	109	68	42.2
jiechu1_no_rRNA.1_(paired)_contig_6802	tr|E9IQE3|E9IQE3_SOLIN	0	2248	729	556	61.04
jiechu1_no_rRNA.1_(paired)_contig_6805	tr|A0A026W3C3|A0A026W3C3_CERBI	6e-155	1203	462	318	51.3
jiechu1_no_rRNA.1_(paired)_contig_6814	tr|A0A087ZR59|A0A087ZR59_APIME	0	1840	482	406	73.65
jiechu1_no_rRNA.1_(paired)_contig_6817	tr|A0A026W4I5|A0A026W4I5_CERBI	0	1551	420	336	69.76
jiechu1_no_rRNA.1_(paired)_contig_6823	tr|A0A034VP82|A0A034VP82_BACDO	0	3034	1098	778	54.19
jiechu1_no_rRNA.1_(paired)_contig_6826	tr|K7J1P4|K7J1P4_NASVI	0	1534	574	390	50
jiechu1_no_rRNA.1_(paired)_contig_6829	tr|A0A088A386|A0A088A386_APIME	8e-113	867	224	193	68.3
jiechu1_no_rRNA.1_(paired)_contig_6833	tr|K7INS4|K7INS4_NASVI	0	2277	697	542	63.13
jiechu1_no_rRNA.1_(paired)_contig_6836	tr|E2BJ38|E2BJ38_HARSA	1e-08	143	76	53	44.74
jiechu1_no_rRNA.1_(paired)_contig_6851	tr|A0A088AHJ2|A0A088AHJ2_APIME	0	2138	554	453	70.58
jiechu1_no_rRNA.1_(paired)_contig_6854	tr|A0A022T298|A0A022T298_9HYME	4e-44	404	185	124	44.86
jiechu1_no_rRNA.1_(paired)_contig_6857	tr|A0A087ZWD3|A0A087ZWD3_APIME	0	1615	367	325	81.74
jiechu1_no_rRNA.1_(paired)_contig_6860	tr|K7INC9|K7INC9_NASVI	9e-27	202	63	47	61.9
jiechu1_no_rRNA.1_(paired)_contig_6867	tr|E2BQA3|E2BQA3_HARSA	2e-70	602	363	204	34.71
jiechu1_no_rRNA.1_(paired)_contig_6870	tr|H9JJR2|H9JJR2_BOMMO	4e-14	171	64	53	79.69
jiechu1_no_rRNA.1_(paired)_contig_6873	tr|A0A088AK97|A0A088AK97_APIME	0	1029	303	227	60.73
jiechu1_no_rRNA.1_(paired)_contig_6879	tr|E2BFN4|E2BFN4_HARSA	0	2081	1045	647	42.68
jiechu1_no_rRNA.1_(paired)_contig_6882	tr|E2AL00|E2AL00_CAMFO	1e-124	956	240	200	70.83
jiechu1_no_rRNA.1_(paired)_contig_6885	tr|A0A022T5Q6|A0A022T5Q6_9HYME	2e-157	1200	352	272	64.77
jiechu1_no_rRNA.1_(paired)_contig_6888	tr|K7IRD9|K7IRD9_NASVI	8e-16	204	152	88	32.89
jiechu1_no_rRNA.1_(paired)_contig_6891	tr|K7IT17|K7IT17_NASVI	3e-49	429	194	129	51.55
jiechu1_no_rRNA.1_(paired)_contig_6897	tr|V5GN25|V5GN25_ANOGL	2e-49	442	231	146	39.83
jiechu1_no_rRNA.1_(paired)_contig_6906	tr|V9II57|V9II57_APICE	1e-41	362	121	85	56.2
jiechu1_no_rRNA.1_(paired)_contig_6909	tr|K7ITE5|K7ITE5_NASVI	1e-122	923	234	195	70.94
jiechu1_no_rRNA.1_(paired)_contig_6912	tr|A0A022T3I1|A0A022T3I1_9HYME	2e-33	329	85	74	75.29
jiechu1_no_rRNA.1_(paired)_contig_6915	tr|A0A026X0D1|A0A026X0D1_CERBI	1e-100	779	195	182	87.69
jiechu1_no_rRNA.1_(paired)_contig_6918	tr|K7J901|K7J901_NASVI	1e-143	1113	265	231	74.72
jiechu1_no_rRNA.1_(paired)_contig_6927	tr|E9J4J2|E9J4J2_SOLIN	1e-120	937	329	255	56.84
jiechu1_no_rRNA.1_(paired)_contig_6933	tr|A0A026WJT4|A0A026WJT4_CERBI	0	1904	722	511	52.49
jiechu1_no_rRNA.1_(paired)_contig_6936	tr|A0A022T354|A0A022T354_9HYME	2e-172	1279	352	290	64.77
jiechu1_no_rRNA.1_(paired)_contig_6939	tr|W4WF13|W4WF13_ATTCE	1e-108	884	313	223	57.83
jiechu1_no_rRNA.1_(paired)_contig_6945	tr|W4WYJ4|W4WYJ4_ATTCE	2e-86	733	165	148	86.06
jiechu1_no_rRNA.1_(paired)_contig_6948	tr|A0A088AA22|A0A088AA22_APIME	5e-86	689	230	177	62.17
jiechu1_no_rRNA.1_(paired)_contig_6951	tr|E2A255|E2A255_CAMFO	0	1479	373	325	72.92
jiechu1_no_rRNA.1_(paired)_contig_6981	tr|A0A026W7Z2|A0A026W7Z2_CERBI	3e-149	1162	439	314	49.89
jiechu1_no_rRNA.1_(paired)_contig_6987	tr|E9J588|E9J588_SOLIN	0	1591	337	318	86.05
jiechu1_no_rRNA.1_(paired)_contig_6993	tr|G6D4U3|G6D4U3_DANPL	2e-47	276	90	66	58.89
jiechu1_no_rRNA.1_(paired)_contig_6996	tr|E9IUS6|E9IUS6_SOLIN	0	4759	1260	1054	74.92
jiechu1_no_rRNA.1_(paired)_contig_6999	tr|E2BVQ4|E2BVQ4_HARSA	3e-72	607	162	138	69.75
jiechu1_no_rRNA.1_(paired)_contig_7002	tr|E9IUA0|E9IUA0_SOLIN	5e-92	773	298	216	55.03
jiechu1_no_rRNA.1_(paired)_contig_7011	tr|A0A026W2L5|A0A026W2L5_CERBI	7e-105	838	234	193	67.09
jiechu1_no_rRNA.1_(paired)_contig_7014	tr|K7JI90|K7JI90_NASVI	5e-06	122	90	48	42.22
jiechu1_no_rRNA.1_(paired)_contig_7020	tr|V9IC77|V9IC77_APICE	0	1428	385	302	69.61
jiechu1_no_rRNA.1_(paired)_contig_7023	tr|A0A026W1T4|A0A026W1T4_CERBI	0	1895	433	383	80.6
jiechu1_no_rRNA.1_(paired)_contig_7028	tr|E2BY99|E2BY99_HARSA	0	1472	325	299	82.77
jiechu1_no_rRNA.1_(paired)_contig_7031	tr|F4W5T1|F4W5T1_ACREC	6e-62	532	170	122	62.94
jiechu1_no_rRNA.1_(paired)_contig_7035	tr|A0A088AD96|A0A088AD96_APIME	0	2665	1234	810	52.35
jiechu1_no_rRNA.1_(paired)_contig_7045	tr|K7ISM7|K7ISM7_NASVI	4e-63	594	447	221	31.1
jiechu1_no_rRNA.1_(paired)_contig_7048	tr|V9IBM3|V9IBM3_APICE	8e-56	471	93	89	93.55
jiechu1_no_rRNA.1_(paired)_contig_7053	tr|A0A087ZP91|A0A087ZP91_APIME	4e-28	287	121	78	49.59
jiechu1_no_rRNA.1_(paired)_contig_7056	tr|A0A088AR13|A0A088AR13_APIME	0	1452	626	432	49.84
jiechu1_no_rRNA.1_(paired)_contig_7059	tr|E2AE01|E2AE01_CAMFO	2e-13	171	38	37	86.84
jiechu1_no_rRNA.1_(paired)_contig_7068	tr|E2B6B0|E2B6B0_HARSA	0	1995	471	413	75.58
jiechu1_no_rRNA.1_(paired)_contig_7074	tr|E9IL86|E9IL86_SOLIN	3e-55	463	111	95	75.68
jiechu1_no_rRNA.1_(paired)_contig_7080	tr|A0A088AV29|A0A088AV29_APIME	6e-22	259	102	65	52.94
jiechu1_no_rRNA.1_(paired)_contig_7083	tr|A0A026WU36|A0A026WU36_CERBI	4e-148	1116	263	235	74.14
jiechu1_no_rRNA.1_(paired)_contig_7086	tr|E9J715|E9J715_SOLIN	1e-64	540	193	133	48.19
jiechu1_no_rRNA.1_(paired)_contig_7089	tr|A0A026WPY0|A0A026WPY0_CERBI	2e-176	1314	408	318	58.58
jiechu1_no_rRNA.1_(paired)_contig_7092	tr|A0A088AD24|A0A088AD24_APIME	3e-06	122	130	67	35.38
jiechu1_no_rRNA.1_(paired)_contig_7095	tr|K7ISA2|K7ISA2_NASVI	2e-87	705	175	152	70.86
jiechu1_no_rRNA.1_(paired)_contig_7098	tr|A0A026WUB1|A0A026WUB1_CERBI	0	4112	932	850	83.26
jiechu1_no_rRNA.1_(paired)_contig_7104	tr|U5EW50|U5EW50_9DIPT	4e-73	610	164	136	68.29
jiechu1_no_rRNA.1_(paired)_contig_7113	tr|K7JVB2|K7JVB2_NASVI	2e-95	760	243	192	60.49
jiechu1_no_rRNA.1_(paired)_contig_7116	tr|V9IAE0|V9IAE0_APICE	0	1564	370	327	78.92
jiechu1_no_rRNA.1_(paired)_contig_7119	tr|A0A088AB65|A0A088AB65_APIME	6e-124	980	236	225	93.64
jiechu1_no_rRNA.1_(paired)_contig_7125	tr|K7IZC8|K7IZC8_NASVI	0	3576	1095	850	61
jiechu1_no_rRNA.1_(paired)_contig_7131	tr|A0A026WJX1|A0A026WJX1_CERBI	8e-126	953	258	206	67.05
jiechu1_no_rRNA.1_(paired)_contig_7134	tr|C7F7T3|C7F7T3_NASVI	7e-61	555	106	104	96.23
jiechu1_no_rRNA.1_(paired)_contig_7137	tr|K7IZ91|K7IZ91_NASVI	1e-114	886	213	187	73.71
jiechu1_no_rRNA.1_(paired)_contig_7140	tr|K7IPE6|K7IPE6_NASVI	0	1837	442	385	76.92
jiechu1_no_rRNA.1_(paired)_contig_7143	tr|K7IQ60|K7IQ60_NASVI	7e-17	225	392	180	25.77
jiechu1_no_rRNA.1_(paired)_contig_7146	tr|A0A087ZN33|A0A087ZN33_APIME	4e-151	1145	348	278	73.85
jiechu1_no_rRNA.1_(paired)_contig_7152	tr|E2A0V7|E2A0V7_CAMFO	3e-12	175	44	39	84.09
jiechu1_no_rRNA.1_(paired)_contig_7157	tr|K7JHE9|K7JHE9_NASVI	2e-104	825	334	217	50
jiechu1_no_rRNA.1_(paired)_contig_7160	tr|J9LM10|J9LM10_ACYPI	7e-09	100	60	34	41.67
jiechu1_no_rRNA.1_(paired)_contig_7166	tr|A0A087ZPR6|A0A087ZPR6_APIME	0	2675	886	653	57.34
jiechu1_no_rRNA.1_(paired)_contig_7169	tr|E2B8J2|E2B8J2_HARSA	4e-70	590	131	120	81.68
jiechu1_no_rRNA.1_(paired)_contig_7172	tr|A0A088AG02|A0A088AG02_APIME	0	1579	525	386	60.38
jiechu1_no_rRNA.1_(paired)_contig_7175	tr|K7IV55|K7IV55_NASVI	6e-57	484	176	145	67.05
jiechu1_no_rRNA.1_(paired)_contig_7181	tr|K7IPJ1|K7IPJ1_NASVI	3e-30	143	35	29	71.43
jiechu1_no_rRNA.1_(paired)_contig_7184	tr|A0A026VYL1|A0A026VYL1_CERBI	2e-101	791	185	166	77.84
jiechu1_no_rRNA.1_(paired)_contig_7187	tr|K7J0X0|K7J0X0_NASVI	2e-69	568	227	161	56.39
jiechu1_no_rRNA.1_(paired)_contig_7190	tr|V9IKX9|V9IKX9_APICE	7e-147	1113	270	234	71.48
jiechu1_no_rRNA.1_(paired)_contig_7193	tr|K7IP10|K7IP10_NASVI	1e-17	223	163	90	36.81
jiechu1_no_rRNA.1_(paired)_contig_7205	tr|E2ABA9|E2ABA9_CAMFO	0	2826	1222	796	49.92
jiechu1_no_rRNA.1_(paired)_contig_7208	tr|A0A087ZXI7|A0A087ZXI7_APIME	3e-67	630	191	151	67.54
jiechu1_no_rRNA.1_(paired)_contig_7214	tr|E2B1T4|E2B1T4_CAMFO	0	1785	521	396	62.76
jiechu1_no_rRNA.1_(paired)_contig_7217	tr|E9IE08|E9IE08_SOLIN	8e-160	1225	357	287	62.18
jiechu1_no_rRNA.1_(paired)_contig_7220	tr|V9IGS9|V9IGS9_APICE	0	1931	507	415	69.03
jiechu1_no_rRNA.1_(paired)_contig_7223	tr|K7IZC9|K7IZC9_NASVI	3e-70	607	143	126	75.52
jiechu1_no_rRNA.1_(paired)_contig_7226	tr|K7IQL6|K7IQL6_NASVI	2e-51	491	312	174	37.5
jiechu1_no_rRNA.1_(paired)_contig_7229	tr|E2C5L3|E2C5L3_HARSA	0	1983	500	415	66.6
jiechu1_no_rRNA.1_(paired)_contig_7232	tr|A0A026VTP5|A0A026VTP5_CERBI	0	2183	855	600	52.16
jiechu1_no_rRNA.1_(paired)_contig_7235	tr|K7J866|K7J866_NASVI	2e-33	332	88	69	70.45
jiechu1_no_rRNA.1_(paired)_contig_7238	tr|F4WAF4|F4WAF4_ACREC	7e-111	952	351	255	60.4
jiechu1_no_rRNA.1_(paired)_contig_7244	tr|E2A0Q6|E2A0Q6_CAMFO	3e-08	147	31	30	87.1
jiechu1_no_rRNA.1_(paired)_contig_7250	tr|K7J2U6|K7J2U6_NASVI	2e-154	1201	510	337	44.9
jiechu1_no_rRNA.1_(paired)_contig_7253	tr|A0A022T6P0|A0A022T6P0_9HYME	2e-77	632	122	121	97.54
jiechu1_no_rRNA.1_(paired)_contig_7256	tr|W4WJW8|W4WJW8_ATTCE	2e-61	514	203	148	55.67
jiechu1_no_rRNA.1_(paired)_contig_7259	tr|E9J9X9|E9J9X9_SOLIN	5e-48	418	121	95	68.6
jiechu1_no_rRNA.1_(paired)_contig_7262	tr|Q07DV0|Q07DV0_OSTNU	0	2083	1665	894	34.23
jiechu1_no_rRNA.1_(paired)_contig_7265	tr|T1IQ89|T1IQ89_STRMM	8e-36	326	158	96	40.51
jiechu1_no_rRNA.1_(paired)_contig_7268	tr|A0A088ABH4|A0A088ABH4_APIME	8e-88	727	212	164	69.34
jiechu1_no_rRNA.1_(paired)_contig_7271	tr|E2BN34|E2BN34_HARSA	8e-119	936	190	183	91.05
jiechu1_no_rRNA.1_(paired)_contig_7277	tr|A0A026WLI1|A0A026WLI1_CERBI	1e-129	968	230	215	90.87
jiechu1_no_rRNA.1_(paired)_contig_7280	tr|D6X0H5|D6X0H5_TRICA	4e-06	122	28	27	82.14
jiechu1_no_rRNA.1_(paired)_contig_7286	tr|E2C3V2|E2C3V2_HARSA	0	1325	455	345	60.44
jiechu1_no_rRNA.1_(paired)_contig_7301	tr|E2C3W6|E2C3W6_HARSA	3e-13	191	358	151	26.26
jiechu1_no_rRNA.1_(paired)_contig_7304	tr|W4WEJ9|W4WEJ9_ATTCE	5e-46	470	301	154	39.2
jiechu1_no_rRNA.1_(paired)_contig_7307	tr|A0A022T7K2|A0A022T7K2_9HYME	0	1919	485	412	73.2
jiechu1_no_rRNA.1_(paired)_contig_7313	tr|K7JQU6|K7JQU6_NASVI	3e-20	246	376	162	23.67
jiechu1_no_rRNA.1_(paired)_contig_7316	tr|A0A026WPR2|A0A026WPR2_CERBI	3e-164	1221	308	272	74.35
jiechu1_no_rRNA.1_(paired)_contig_7325	tr|W4WP10|W4WP10_ATTCE	2e-142	1083	312	250	64.1
jiechu1_no_rRNA.1_(paired)_contig_7332	tr|A0A088A3U4|A0A088A3U4_APIME	2e-31	300	106	80	50.94
jiechu1_no_rRNA.1_(paired)_contig_7335	tr|E2C0G5|E2C0G5_HARSA	0	1482	352	311	83.81
jiechu1_no_rRNA.1_(paired)_contig_7338	tr|K7JZP2|K7JZP2_NASVI	8e-95	753	254	189	51.97
jiechu1_no_rRNA.1_(paired)_contig_7341	tr|A0A026WYV8|A0A026WYV8_CERBI	0	1853	1049	640	49.38
jiechu1_no_rRNA.1_(paired)_contig_7347	tr|A0A088AMD7|A0A088AMD7_APIME	5e-08	136	101	54	39.6
jiechu1_no_rRNA.1_(paired)_contig_7350	tr|K7JUS3|K7JUS3_NASVI	5e-25	267	159	85	35.22
jiechu1_no_rRNA.1_(paired)_contig_7360	tr|E9IJK4|E9IJK4_SOLIN	7e-143	1079	319	258	70.53
jiechu1_no_rRNA.1_(paired)_contig_7363	tr|A0A087ZQJ4|A0A087ZQJ4_APIME	2e-10	159	125	72	35.2
jiechu1_no_rRNA.1_(paired)_contig_7372	tr|A0A026WE57|A0A026WE57_CERBI	1e-88	762	374	214	44.65
jiechu1_no_rRNA.1_(paired)_contig_7375	tr|K7J870|K7J870_NASVI	0	1722	337	323	93.18
jiechu1_no_rRNA.1_(paired)_contig_7378	tr|W4W5Z7|W4W5Z7_ATTCE	1e-104	824	206	186	83.01
jiechu1_no_rRNA.1_(paired)_contig_7382	tr|K7ITM6|K7ITM6_NASVI	0	1791	478	397	68.62
jiechu1_no_rRNA.1_(paired)_contig_7385	tr|E2BKU4|E2BKU4_HARSA	0	2283	527	472	82.54
jiechu1_no_rRNA.1_(paired)_contig_7391	tr|E2AVX0|E2AVX0_CAMFO	3e-10	164	35	35	97.14
jiechu1_no_rRNA.1_(paired)_contig_7397	tr|V9IBS2|V9IBS2_APICE	9e-10	144	56	43	60.71
jiechu1_no_rRNA.1_(paired)_contig_7400	tr|K7J201|K7J201_NASVI	2e-08	140	32	28	81.25
jiechu1_no_rRNA.1_(paired)_contig_7403	tr|F4WES1|F4WES1_ACREC	0	4087	1316	1009	57.45
jiechu1_no_rRNA.1_(paired)_contig_7406	tr|A0A022T7C0|A0A022T7C0_9HYME	0	1584	598	397	51.34
jiechu1_no_rRNA.1_(paired)_contig_7410	tr|A0A088ASE0|A0A088ASE0_APIME	1e-139	1074	297	248	71.72
jiechu1_no_rRNA.1_(paired)_contig_7413	tr|A0A088AJE8|A0A088AJE8_APIME	1e-128	983	251	217	72.11
jiechu1_no_rRNA.1_(paired)_contig_7416	tr|K7JZ54|K7JZ54_NASVI	1e-10	171	177	88	25.99
jiechu1_no_rRNA.1_(paired)_contig_7419	tr|A0A026W9H9|A0A026W9H9_CERBI	4e-101	884	338	239	55.33
jiechu1_no_rRNA.1_(paired)_contig_7422	tr|W4VWQ0|W4VWQ0_ATTCE	1e-106	893	414	280	59.66
jiechu1_no_rRNA.1_(paired)_contig_7429	tr|F4WBE8|F4WBE8_ACREC	9e-92	720	259	197	57.53
jiechu1_no_rRNA.1_(paired)_contig_7433	tr|F4WQE8|F4WQE8_ACREC	0	3469	2320	1299	36.12
jiechu1_no_rRNA.1_(paired)_contig_7436	tr|A0A087ZQC6|A0A087ZQC6_APIME	3e-138	1071	215	207	91.63
jiechu1_no_rRNA.1_(paired)_contig_7442	tr|E1ZZL9|E1ZZL9_CAMFO	5e-118	939	280	218	62.86
jiechu1_no_rRNA.1_(paired)_contig_7448	tr|A0A026W1W3|A0A026W1W3_CERBI	4e-10	154	97	54	41.24
jiechu1_no_rRNA.1_(paired)_contig_7451	tr|A0A026WUN3|A0A026WUN3_CERBI	1e-104	806	168	161	89.29
jiechu1_no_rRNA.1_(paired)_contig_7454	tr|K7ISS4|K7ISS4_NASVI	1e-51	372	158	101	44.94
jiechu1_no_rRNA.1_(paired)_contig_7460	tr|E2AJV8|E2AJV8_CAMFO	0	2757	1095	744	49.59
jiechu1_no_rRNA.1_(paired)_contig_7464	tr|A0A088A9R1|A0A088A9R1_APIME	0	2737	594	546	85.02
jiechu1_no_rRNA.1_(paired)_contig_7467	tr|K7J1Y4|K7J1Y4_NASVI	2e-163	1352	576	394	45.66
jiechu1_no_rRNA.1_(paired)_contig_7476	tr|F4W7I8|F4W7I8_ACREC	8e-34	368	326	169	31.29
jiechu1_no_rRNA.1_(paired)_contig_7480	tr|K7IQ04|K7IQ04_NASVI	0	2197	687	539	62.01
jiechu1_no_rRNA.1_(paired)_contig_7484	tr|E2A2K1|E2A2K1_CAMFO	4e-12	124	47	33	48.94
jiechu1_no_rRNA.1_(paired)_contig_7487	tr|K7J7M2|K7J7M2_NASVI	3e-115	922	438	284	48.86
jiechu1_no_rRNA.1_(paired)_contig_7490	tr|K7J8V8|K7J8V8_NASVI	0	1570	372	330	75.27
jiechu1_no_rRNA.1_(paired)_contig_7493	tr|F4WY95|F4WY95_ACREC	5e-47	458	171	130	49.71
jiechu1_no_rRNA.1_(paired)_contig_7496	tr|E9IJI1|E9IJI1_SOLIN	0	1470	386	315	71.76
jiechu1_no_rRNA.1_(paired)_contig_7500	tr|A0A026W775|A0A026W775_CERBI	0	5495	1307	1153	79.27
jiechu1_no_rRNA.1_(paired)_contig_7507	tr|K7J3R1|K7J3R1_NASVI	6e-12	182	455	178	21.76
jiechu1_no_rRNA.1_(paired)_contig_7516	tr|V9IH67|V9IH67_APICE	6e-144	853	224	178	66.52
jiechu1_no_rRNA.1_(paired)_contig_7522	tr|A0A026WP52|A0A026WP52_CERBI	2e-100	830	490	282	42.04
jiechu1_no_rRNA.1_(paired)_contig_7525	tr|A0A087ZUE5|A0A087ZUE5_APIME	0	1646	780	489	47.44
jiechu1_no_rRNA.1_(paired)_contig_7528	tr|A0A022T703|A0A022T703_9HYME	3e-12	178	303	124	24.09
jiechu1_no_rRNA.1_(paired)_contig_7531	tr|A0A026X020|A0A026X020_CERBI	0	2976	1408	931	50.57
jiechu1_no_rRNA.1_(paired)_contig_7537	tr|K7IQE5|K7IQE5_NASVI	5e-133	1015	312	242	58.97
jiechu1_no_rRNA.1_(paired)_contig_7543	tr|K7J6I0|K7J6I0_NASVI	2e-79	657	198	156	60.61
jiechu1_no_rRNA.1_(paired)_contig_7546	tr|W4W9T3|W4W9T3_ATTCE	2e-42	406	313	155	33.23
jiechu1_no_rRNA.1_(paired)_contig_7555	tr|K7IM31|K7IM31_NASVI	2e-123	975	324	243	53.4
jiechu1_no_rRNA.1_(paired)_contig_7558	tr|A0A026WN86|A0A026WN86_CERBI	5e-61	509	148	117	72.97
jiechu1_no_rRNA.1_(paired)_contig_7561	tr|Q56FC3|Q56FC3_LYSTE	2e-87	665	127	127	100
jiechu1_no_rRNA.1_(paired)_contig_7564	tr|A0A087ZZ31|A0A087ZZ31_APIME	6e-70	581	151	127	72.19
jiechu1_no_rRNA.1_(paired)_contig_7567	tr|A0A088ABI1|A0A088ABI1_APIME	2e-102	824	371	263	50.94
jiechu1_no_rRNA.1_(paired)_contig_7570	tr|E2C6R1|E2C6R1_HARSA	0	1679	385	345	79.48
jiechu1_no_rRNA.1_(paired)_contig_7573	tr|K7ITH7|K7ITH7_NASVI	5e-79	637	180	143	68.33
jiechu1_no_rRNA.1_(paired)_contig_7576	tr|A0A088AGX8|A0A088AGX8_APIME	3e-124	952	212	201	86.79
jiechu1_no_rRNA.1_(paired)_contig_7579	tr|A0A022T555|A0A022T555_9HYME	5e-57	473	104	89	81.73
jiechu1_no_rRNA.1_(paired)_contig_7582	tr|E2A6M5|E2A6M5_CAMFO	3e-17	212	107	62	43.93
jiechu1_no_rRNA.1_(paired)_contig_7590	tr|K7J6T4|K7J6T4_NASVI	0	2149	685	515	59.56
jiechu1_no_rRNA.1_(paired)_contig_7593	tr|K7IY66|K7IY66_NASVI	0	2729	592	543	84.12
jiechu1_no_rRNA.1_(paired)_contig_7597	tr|E2B3S7|E2B3S7_HARSA	0	1553	415	341	70.36
jiechu1_no_rRNA.1_(paired)_contig_7603	tr|E2C8I7|E2C8I7_HARSA	0	1643	369	335	82.38
jiechu1_no_rRNA.1_(paired)_contig_7609	tr|A0A088AAD5|A0A088AAD5_APIME	6e-12	156	173	77	32.37
jiechu1_no_rRNA.1_(paired)_contig_7612	tr|A0A087ZZD7|A0A087ZZD7_APIME	0	3162	707	633	84.3
jiechu1_no_rRNA.1_(paired)_contig_7618	tr|F4WUA9|F4WUA9_ACREC	3e-34	378	213	136	35.21
jiechu1_no_rRNA.1_(paired)_contig_7622	tr|A0A088A4D3|A0A088A4D3_APIME	1e-140	1178	915	492	40.22
jiechu1_no_rRNA.1_(paired)_contig_7625	tr|A0A087ZV79|A0A087ZV79_APIME	0	1579	438	359	67.12
jiechu1_no_rRNA.1_(paired)_contig_7628	tr|V9ICU7|V9ICU7_APICE	2e-59	490	120	107	73.33
jiechu1_no_rRNA.1_(paired)_contig_7631	tr|A0A088ATR1|A0A088ATR1_APIME	0	1447	353	303	77.05
jiechu1_no_rRNA.1_(paired)_contig_7635	tr|F4WW34|F4WW34_ACREC	0	2537	736	580	65.08
jiechu1_no_rRNA.1_(paired)_contig_7645	tr|A0A087ZVJ3|A0A087ZVJ3_APIME	2e-07	131	117	59	27.35
jiechu1_no_rRNA.1_(paired)_contig_7651	tr|A0A022T483|A0A022T483_9HYME	8e-09	159	33	31	90.91
jiechu1_no_rRNA.1_(paired)_contig_7654	tr|Q3MUW1|Q3MUW1_9HYME	3e-156	1158	318	257	67.92
jiechu1_no_rRNA.1_(paired)_contig_7657	tr|A0A088AS36|A0A088AS36_APIME	7e-46	406	117	88	61.54
jiechu1_no_rRNA.1_(paired)_contig_7660	tr|A0A088A9M8|A0A088A9M8_APIME	6e-144	1137	441	307	53.51
jiechu1_no_rRNA.1_(paired)_contig_7663	tr|E2AFS5|E2AFS5_CAMFO	1e-27	193	99	63	46.46
jiechu1_no_rRNA.1_(paired)_contig_7666	tr|A0A026WD67|A0A026WD67_CERBI	0	1778	459	390	72.77
jiechu1_no_rRNA.1_(paired)_contig_7669	tr|K7IQ60|K7IQ60_NASVI	4e-21	248	154	91	35.06
jiechu1_no_rRNA.1_(paired)_contig_7672	tr|A0A087ZYP9|A0A087ZYP9_APIME	0	2426	581	503	77.28
jiechu1_no_rRNA.1_(paired)_contig_7690	tr|A0A088AA54|A0A088AA54_APIME	2e-42	425	262	125	38.93
jiechu1_no_rRNA.1_(paired)_contig_7696	tr|A0A088AB10|A0A088AB10_APIME	0	2395	719	571	63.98
jiechu1_no_rRNA.1_(paired)_contig_7699	tr|A0A088ARD9|A0A088ARD9_APIME	3e-45	416	199	139	43.22
jiechu1_no_rRNA.1_(paired)_contig_7705	tr|A0A088AIR9|A0A088AIR9_APIME	0	1644	420	355	72.86
jiechu1_no_rRNA.1_(paired)_contig_7708	tr|W4W2H8|W4W2H8_ATTCE	5e-50	463	142	113	64.79
jiechu1_no_rRNA.1_(paired)_contig_7711	tr|E2C283|E2C283_HARSA	0	2476	506	476	90.51
jiechu1_no_rRNA.1_(paired)_contig_7714	tr|A0A026X321|A0A026X321_CERBI	5e-44	381	107	86	64.49
jiechu1_no_rRNA.1_(paired)_contig_7720	tr|K7IVM9|K7IVM9_NASVI	2e-19	208	54	44	70.37
jiechu1_no_rRNA.1_(paired)_contig_7732	tr|A0A026WLT2|A0A026WLT2_CERBI	0	1705	354	328	89.27
jiechu1_no_rRNA.1_(paired)_contig_7738	tr|A0A087ZQF1|A0A087ZQF1_APIME	5e-162	1361	748	480	45.86
jiechu1_no_rRNA.1_(paired)_contig_7749	tr|V9IMB3|V9IMB3_APICE	5e-103	775	150	150	99.33
jiechu1_no_rRNA.1_(paired)_contig_7752	tr|A0A026VVD6|A0A026VVD6_CERBI	0	6552	1590	1395	82.01
jiechu1_no_rRNA.1_(paired)_contig_7755	tr|K7J130|K7J130_NASVI	3e-09	144	119	62	41.18
jiechu1_no_rRNA.1_(paired)_contig_7758	tr|A0A088A446|A0A088A446_APIME	0	1817	416	369	80.77
jiechu1_no_rRNA.1_(paired)_contig_7761	tr|K7J827|K7J827_NASVI	9e-28	296	259	129	27.41
jiechu1_no_rRNA.1_(paired)_contig_7764	tr|E2AA80|E2AA80_CAMFO	7e-169	1115	330	248	63.64
jiechu1_no_rRNA.1_(paired)_contig_7767	tr|A0A026WCC9|A0A026WCC9_CERBI	1e-20	245	93	64	60.22
jiechu1_no_rRNA.1_(paired)_contig_7770	tr|A0A026WLE0|A0A026WLE0_CERBI	0	2256	596	498	66.95
jiechu1_no_rRNA.1_(paired)_contig_7773	tr|K7JL36|K7JL36_NASVI	3e-46	421	201	127	40.3
jiechu1_no_rRNA.1_(paired)_contig_7779	tr|A0A088ADG6|A0A088ADG6_APIME	0	1770	435	374	74.25
jiechu1_no_rRNA.1_(paired)_contig_7785	tr|E9IXW6|E9IXW6_SOLIN	4e-08	142	48	34	54.17
jiechu1_no_rRNA.1_(paired)_contig_7788	tr|E9IW92|E9IW92_SOLIN	7e-121	910	226	207	83.63
jiechu1_no_rRNA.1_(paired)_contig_7794	tr|W4X6S4|W4X6S4_ATTCE	0	1390	295	282	90.85
jiechu1_no_rRNA.1_(paired)_contig_7800	tr|A0A087ZXB5|A0A087ZXB5_APIME	0	1532	520	380	59.62
jiechu1_no_rRNA.1_(paired)_contig_7803	tr|Q56FH1|Q56FH1_LYSTE	2e-27	275	51	50	96.08
jiechu1_no_rRNA.1_(paired)_contig_7806	tr|E2A7A8|E2A7A8_CAMFO	5e-24	208	133	68	37.59
jiechu1_no_rRNA.1_(paired)_contig_7811	tr|K7J3R1|K7J3R1_NASVI	6e-76	695	677	333	30.58
jiechu1_no_rRNA.1_(paired)_contig_7823	tr|F4WZH7|F4WZH7_ACREC	0	1457	354	308	76.27
jiechu1_no_rRNA.1_(paired)_contig_7826	tr|E2AGV0|E2AGV0_CAMFO	1e-125	951	246	202	72.36
jiechu1_no_rRNA.1_(paired)_contig_7829	tr|A0A026X153|A0A026X153_CERBI	0	1723	468	382	66.03
jiechu1_no_rRNA.1_(paired)_contig_7832	tr|F4WXK0|F4WXK0_ACREC	4e-28	296	77	61	66.23
jiechu1_no_rRNA.1_(paired)_contig_7836	tr|A0A088AVK5|A0A088AVK5_APIME	6e-46	411	187	120	44.92
jiechu1_no_rRNA.1_(paired)_contig_7839	tr|A0A026WWF1|A0A026WWF1_CERBI	0	1337	352	293	66.48
jiechu1_no_rRNA.1_(paired)_contig_7842	tr|E2CAA9|E2CAA9_HARSA	4e-82	419	342	185	37.43
jiechu1_no_rRNA.1_(paired)_contig_7845	tr|A0A026WZ69|A0A026WZ69_CERBI	7e-55	512	410	216	32.68
jiechu1_no_rRNA.1_(paired)_contig_7851	tr|F4W7F0|F4W7F0_ACREC	1e-120	898	182	176	90.66
jiechu1_no_rRNA.1_(paired)_contig_7860	tr|F4X817|F4X817_ACREC	0	3150	1071	759	59.48
jiechu1_no_rRNA.1_(paired)_contig_7876	tr|E2BFB0|E2BFB0_HARSA	2e-75	635	209	150	59.33
jiechu1_no_rRNA.1_(paired)_contig_7879	tr|A0A088AMD7|A0A088AMD7_APIME	1e-48	464	405	207	29.14
jiechu1_no_rRNA.1_(paired)_contig_7882	tr|A0A088A3B8|A0A088A3B8_APIME	2e-113	865	215	180	77.67
jiechu1_no_rRNA.1_(paired)_contig_7892	tr|K7ITZ6|K7ITZ6_NASVI	9e-95	767	173	153	79.19
jiechu1_no_rRNA.1_(paired)_contig_7898	tr|K7JRL8|K7JRL8_NASVI	1e-14	184	119	73	35.29
jiechu1_no_rRNA.1_(paired)_contig_7901	tr|D6W945|D6W945_TRICA	3e-50	466	355	186	40
jiechu1_no_rRNA.1_(paired)_contig_7904	tr|A0A026WF75|A0A026WF75_CERBI	0	1111	300	242	72.67
jiechu1_no_rRNA.1_(paired)_contig_7910	tr|W4WA59|W4WA59_ATTCE	0	1979	628	487	59.24
jiechu1_no_rRNA.1_(paired)_contig_7913	tr|F4WY13|F4WY13_ACREC	2e-27	290	98	75	55.1
jiechu1_no_rRNA.1_(paired)_contig_7919	tr|A0A026W1E3|A0A026W1E3_CERBI	1e-65	555	131	111	73.28
jiechu1_no_rRNA.1_(paired)_contig_7925	tr|A0A026WS21|A0A026WS21_CERBI	3e-135	1054	231	212	84.85
jiechu1_no_rRNA.1_(paired)_contig_7928	tr|A0A088ADN1|A0A088ADN1_APIME	1e-88	787	619	329	33.44
jiechu1_no_rRNA.1_(paired)_contig_7931	tr|A0A022T772|A0A022T772_9HYME	0	2030	579	470	66.84
jiechu1_no_rRNA.1_(paired)_contig_7934	tr|K7J5A2|K7J5A2_NASVI	2e-23	272	293	136	26.96
jiechu1_no_rRNA.1_(paired)_contig_7940	tr|A0A087ZQA5|A0A087ZQA5_APIME	4e-34	210	86	60	47.67
jiechu1_no_rRNA.1_(paired)_contig_7947	tr|A0A026W207|A0A026W207_CERBI	1e-129	1019	297	238	60.27
jiechu1_no_rRNA.1_(paired)_contig_7956	tr|K7IVV2|K7IVV2_NASVI	2e-116	929	226	192	74.78
jiechu1_no_rRNA.1_(paired)_contig_7959	tr|W4WAE3|W4WAE3_ATTCE	3e-72	581	185	141	60
jiechu1_no_rRNA.1_(paired)_contig_7962	tr|A0A067R516|A0A067R516_ZOONE	2e-47	407	102	90	64.71
jiechu1_no_rRNA.1_(paired)_contig_7965	tr|U6PCG4|U6PCG4_HAECO	5e-43	417	369	186	31.71
jiechu1_no_rRNA.1_(paired)_contig_7968	tr|A0A022T431|A0A022T431_9HYME	7e-74	616	216	159	54.63
jiechu1_no_rRNA.1_(paired)_contig_7971	tr|K7JRH3|K7JRH3_NASVI	2e-74	638	301	185	45.85
jiechu1_no_rRNA.1_(paired)_contig_7980	tr|A0A087ZVA3|A0A087ZVA3_APIME	0	2260	487	457	88.5
jiechu1_no_rRNA.1_(paired)_contig_7986	tr|E2AP52|E2AP52_CAMFO	8e-32	310	67	61	85.07
jiechu1_no_rRNA.1_(paired)_contig_7992	tr|L7X0M9|L7X0M9_9NEOP	2e-18	222	148	80	29.73
jiechu1_no_rRNA.1_(paired)_contig_7998	tr|K7JUN1|K7JUN1_NASVI	6e-36	234	83	63	49.4
jiechu1_no_rRNA.1_(paired)_contig_8001	tr|A0A026VYV6|A0A026VYV6_CERBI	0	4012	1084	885	66.33
jiechu1_no_rRNA.1_(paired)_contig_8004	tr|A0A088AUM0|A0A088AUM0_APIME	8e-45	470	635	287	31.81
jiechu1_no_rRNA.1_(paired)_contig_8007	tr|A0A088AJP5|A0A088AJP5_APIME	0	1399	427	323	59.25
jiechu1_no_rRNA.1_(paired)_contig_8013	tr|K7IP95|K7IP95_NASVI	3e-112	885	321	226	63.55
jiechu1_no_rRNA.1_(paired)_contig_8019	tr|E9IDE1|E9IDE1_SOLIN	2e-55	486	233	143	40.77
jiechu1_no_rRNA.1_(paired)_contig_8022	tr|Q4PP80|Q4PP80_LYSTE	7e-101	788	153	150	96.08
jiechu1_no_rRNA.1_(paired)_contig_8028	tr|E2BH77|E2BH77_HARSA	1e-155	1235	485	322	49.07
jiechu1_no_rRNA.1_(paired)_contig_8031	tr|W4WPV9|W4WPV9_ATTCE	1e-96	822	365	247	55.34
jiechu1_no_rRNA.1_(paired)_contig_8034	tr|E2BZK0|E2BZK0_HARSA	0	1569	440	357	69.55
jiechu1_no_rRNA.1_(paired)_contig_8037	tr|A0A067QPE4|A0A067QPE4_ZOONE	4e-49	447	90	86	91.11
jiechu1_no_rRNA.1_(paired)_contig_8041	tr|E1ZVL4|E1ZVL4_CAMFO	0	1213	367	296	62.13
jiechu1_no_rRNA.1_(paired)_contig_8051	tr|A0A026WJQ9|A0A026WJQ9_CERBI	4e-179	1523	1639	841	33.98
jiechu1_no_rRNA.1_(paired)_contig_8054	tr|K7IVN6|K7IVN6_NASVI	0	1758	551	393	57.71
jiechu1_no_rRNA.1_(paired)_contig_8057	tr|F4WPJ3|F4WPJ3_ACREC	0	2107	802	563	53.99
jiechu1_no_rRNA.1_(paired)_contig_8060	tr|A0A022T6X6|A0A022T6X6_9HYME	0	5316	1380	1163	79.42
jiechu1_no_rRNA.1_(paired)_contig_8063	tr|K7IWP3|K7IWP3_NASVI	0	1723	410	358	78.05
jiechu1_no_rRNA.1_(paired)_contig_8066	tr|A0A088A7H9|A0A088A7H9_APIME	2e-35	366	384	190	28.12
jiechu1_no_rRNA.1_(paired)_contig_8069	tr|F4X4D3|F4X4D3_ACREC	3e-39	399	348	171	28.16
jiechu1_no_rRNA.1_(paired)_contig_8072	tr|V9IHF8|V9IHF8_APICE	2e-25	294	347	168	34.87
jiechu1_no_rRNA.1_(paired)_contig_8077	tr|A0A026WSW7|A0A026WSW7_CERBI	0	3187	886	705	66.37
jiechu1_no_rRNA.1_(paired)_contig_8086	tr|K7IYH6|K7IYH6_NASVI	3e-83	480	159	114	57.23
jiechu1_no_rRNA.1_(paired)_contig_8089	tr|J9JXN9|J9JXN9_ACYPI	4e-21	236	75	55	57.33
jiechu1_no_rRNA.1_(paired)_contig_8106	tr|W4VTP9|W4VTP9_ATTCE	9e-31	331	177	111	43.5
jiechu1_no_rRNA.1_(paired)_contig_8110	tr|A0A026WNF1|A0A026WNF1_CERBI	0	1672	369	336	81.3
jiechu1_no_rRNA.1_(paired)_contig_8113	tr|A0A087ZYM5|A0A087ZYM5_APIME	2e-15	203	221	101	28.51
jiechu1_no_rRNA.1_(paired)_contig_8116	tr|A0A022T628|A0A022T628_9HYME	0	7657	2220	1757	64.14
jiechu1_no_rRNA.1_(paired)_contig_8121	tr|W4WBG6|W4WBG6_ATTCE	7e-32	209	72	49	55.56
jiechu1_no_rRNA.1_(paired)_contig_8124	tr|U5ENG8|U5ENG8_9DIPT	3e-85	783	718	360	30.5
jiechu1_no_rRNA.1_(paired)_contig_8132	tr|F4X6C1|F4X6C1_ACREC	1e-94	656	261	181	50.19
jiechu1_no_rRNA.1_(paired)_contig_8135	tr|V9ICT4|V9ICT4_APICE	1e-60	543	122	107	82.79
jiechu1_no_rRNA.1_(paired)_contig_8138	tr|G6CX58|G6CX58_DANPL	5e-11	168	211	103	31.28
jiechu1_no_rRNA.1_(paired)_contig_8141	tr|A0A088AJ60|A0A088AJ60_APIME	1e-26	282	113	75	54.87
jiechu1_no_rRNA.1_(paired)_contig_8150	tr|A0A026WS19|A0A026WS19_CERBI	3e-112	870	278	214	64.75
jiechu1_no_rRNA.1_(paired)_contig_8156	tr|F4W7Z8|F4W7Z8_ACREC	6e-151	1135	287	243	70.73
jiechu1_no_rRNA.1_(paired)_contig_8162	tr|A0A088AB86|A0A088AB86_APIME	3e-100	819	470	275	39.57
jiechu1_no_rRNA.1_(paired)_contig_8165	tr|K7J756|K7J756_NASVI	7e-35	337	161	101	43.48
jiechu1_no_rRNA.1_(paired)_contig_8168	tr|W4WCX6|W4WCX6_ATTCE	4e-29	299	66	59	80.3
jiechu1_no_rRNA.1_(paired)_contig_8172	tr|A0A088AE10|A0A088AE10_APIME	9e-06	130	86	43	31.4
jiechu1_no_rRNA.1_(paired)_contig_8175	tr|A0A022T4X4|A0A022T4X4_9HYME	0	2412	668	553	70.06
jiechu1_no_rRNA.1_(paired)_contig_8181	tr|C5H400|C5H400_9HYME	5e-45	397	158	108	47.47
jiechu1_no_rRNA.1_(paired)_contig_8184	tr|A0A022T6M5|A0A022T6M5_9HYME	4e-63	551	234	169	56.84
jiechu1_no_rRNA.1_(paired)_contig_8187	tr|A0A026VYZ1|A0A026VYZ1_CERBI	0	6320	1580	1360	79.62
jiechu1_no_rRNA.1_(paired)_contig_8193	tr|A0A088ALI8|A0A088ALI8_APIME	3e-114	883	191	176	87.43
jiechu1_no_rRNA.1_(paired)_contig_8196	tr|E2A1F2|E2A1F2_CAMFO	6e-18	211	42	41	88.1
jiechu1_no_rRNA.1_(paired)_contig_8208	tr|V9IB04|V9IB04_APICE	3e-108	880	265	197	61.89
jiechu1_no_rRNA.1_(paired)_contig_8211	tr|K7IRA8|K7IRA8_NASVI	0	2228	605	496	66.28
jiechu1_no_rRNA.1_(paired)_contig_8217	tr|A0A088AAV8|A0A088AAV8_APIME	0	2122	713	523	61.43
jiechu1_no_rRNA.1_(paired)_contig_8220	tr|V9IE80|V9IE80_APICE	5e-15	193	134	73	34.33
jiechu1_no_rRNA.1_(paired)_contig_8223	tr|A0A022T6T8|A0A022T6T8_9HYME	3e-102	789	162	153	88.89
jiechu1_no_rRNA.1_(paired)_contig_8226	tr|D2V8B4|D2V8B4_NAEGR	1e-25	290	387	179	28.68
jiechu1_no_rRNA.1_(paired)_contig_8232	tr|A0A022T6R8|A0A022T6R8_9HYME	5e-37	355	187	115	42.25
jiechu1_no_rRNA.1_(paired)_contig_8235	tr|E2BQC4|E2BQC4_HARSA	2e-32	279	104	65	49.04
jiechu1_no_rRNA.1_(paired)_contig_8238	tr|A0A026WS91|A0A026WS91_CERBI	0	1399	438	320	61.42
jiechu1_no_rRNA.1_(paired)_contig_8247	tr|A0A087ZNJ5|A0A087ZNJ5_APIME	3e-35	338	77	73	75.32
jiechu1_no_rRNA.1_(paired)_contig_8250	tr|A0A088A6K8|A0A088A6K8_APIME	0	3011	961	747	59.31
jiechu1_no_rRNA.1_(paired)_contig_8260	tr|A0A026W2V9|A0A026W2V9_CERBI	4e-53	458	130	103	64.62
jiechu1_no_rRNA.1_(paired)_contig_8263	tr|V9IIG8|V9IIG8_APICE	0	2079	469	421	81.02
jiechu1_no_rRNA.1_(paired)_contig_8269	tr|K7ITB6|K7ITB6_NASVI	0	1669	435	383	72.87
jiechu1_no_rRNA.1_(paired)_contig_8272	tr|A0A088AQU0|A0A088AQU0_APIME	1e-24	165	59	43	55.93
jiechu1_no_rRNA.1_(paired)_contig_8275	tr|A0A067RN65|A0A067RN65_ZOONE	2e-35	349	78	71	76.92
jiechu1_no_rRNA.1_(paired)_contig_8281	tr|K7JI90|K7JI90_NASVI	1e-57	576	374	212	41.18
jiechu1_no_rRNA.1_(paired)_contig_8290	tr|K7JYM1|K7JYM1_NASVI	0	1467	833	495	37.7
jiechu1_no_rRNA.1_(paired)_contig_8294	tr|E1ZVI7|E1ZVI7_CAMFO	5e-70	581	186	147	59.68
jiechu1_no_rRNA.1_(paired)_contig_8297	tr|K7IR33|K7IR33_NASVI	5e-171	1291	389	301	66.32
jiechu1_no_rRNA.1_(paired)_contig_8300	tr|K7IXZ8|K7IXZ8_NASVI	4e-43	409	84	78	84.52
jiechu1_no_rRNA.1_(paired)_contig_8306	tr|A0A026X2R4|A0A026X2R4_CERBI	0	4336	1290	1028	64.81
jiechu1_no_rRNA.1_(paired)_contig_8309	tr|K7JEN8|K7JEN8_NASVI	5e-85	736	456	241	45.39
jiechu1_no_rRNA.1_(paired)_contig_8313	tr|I6QQZ3|I6QQZ3_9HYME	3e-57	514	221	140	42.99
jiechu1_no_rRNA.1_(paired)_contig_8327	tr|A0A026WJZ8|A0A026WJZ8_CERBI	6e-139	1088	375	272	52.27
jiechu1_no_rRNA.1_(paired)_contig_8331	tr|T1HDX8|T1HDX8_RHOPR	4e-08	130	69	45	34.78
jiechu1_no_rRNA.1_(paired)_contig_8334	tr|A0A088AVJ7|A0A088AVJ7_APIME	2e-52	472	210	151	66.19
jiechu1_no_rRNA.1_(paired)_contig_8337	tr|E9ICQ5|E9ICQ5_SOLIN	0	1988	450	412	78.89
jiechu1_no_rRNA.1_(paired)_contig_8341	tr|E9CIL3|E9CIL3_CAPO3	3e-89	774	578	327	31.31
jiechu1_no_rRNA.1_(paired)_contig_8344	tr|K7J1J3|K7J1J3_NASVI	5e-69	536	169	130	61.54
jiechu1_no_rRNA.1_(paired)_contig_8347	tr|A0A026W8G9|A0A026W8G9_CERBI	4e-32	315	153	103	57.52
jiechu1_no_rRNA.1_(paired)_contig_8350	tr|A0A088ACI6|A0A088ACI6_APIME	3e-10	153	36	31	77.78
jiechu1_no_rRNA.1_(paired)_contig_8354	tr|A0A088AA09|A0A088AA09_APIME	2e-118	947	199	192	94.47
jiechu1_no_rRNA.1_(paired)_contig_8357	tr|W4WNY1|W4WNY1_ATTCE	2e-117	932	384	255	45.31
jiechu1_no_rRNA.1_(paired)_contig_8360	tr|F4X1E9|F4X1E9_ACREC	0	1409	310	279	83.55
jiechu1_no_rRNA.1_(paired)_contig_8364	tr|A0A088AAP2|A0A088AAP2_APIME	0	2457	490	483	97.14
jiechu1_no_rRNA.1_(paired)_contig_8367	tr|K7IZG6|K7IZG6_NASVI	0	1424	396	320	64.65
jiechu1_no_rRNA.1_(paired)_contig_8370	tr|A0A026WE33|A0A026WE33_CERBI	0	2560	531	508	90.21
jiechu1_no_rRNA.1_(paired)_contig_8379	tr|E2BRH2|E2BRH2_HARSA	1e-105	873	245	187	73.06
jiechu1_no_rRNA.1_(paired)_contig_8382	tr|E2BJK9|E2BJK9_HARSA	0	3251	720	664	88.33
jiechu1_no_rRNA.1_(paired)_contig_8387	tr|E9IFA7|E9IFA7_SOLIN	0	2955	672	620	82.89
jiechu1_no_rRNA.1_(paired)_contig_8390	tr|A0A026WIK5|A0A026WIK5_CERBI	4e-78	659	421	237	42.28
jiechu1_no_rRNA.1_(paired)_contig_8393	tr|F4WM07|F4WM07_ACREC	0	3509	789	709	79.21
jiechu1_no_rRNA.1_(paired)_contig_8396	tr|T1JFX1|T1JFX1_STRMM	3e-14	204	507	217	22.09
jiechu1_no_rRNA.1_(paired)_contig_8399	tr|K7IYA5|K7IYA5_NASVI	0	2242	613	506	66.39
jiechu1_no_rRNA.1_(paired)_contig_8402	tr|K7J7U2|K7J7U2_NASVI	3e-22	149	45	32	64.44
jiechu1_no_rRNA.1_(paired)_contig_8405	tr|A0A026W338|A0A026W338_CERBI	0	1466	294	292	96.6
jiechu1_no_rRNA.1_(paired)_contig_8408	tr|A0A026VWA8|A0A026VWA8_CERBI	2e-06	132	159	75	25.16
jiechu1_no_rRNA.1_(paired)_contig_8422	tr|A0A088AJC0|A0A088AJC0_APIME	0	2111	564	461	70.04
jiechu1_no_rRNA.1_(paired)_contig_8428	tr|E2A2Q0|E2A2Q0_CAMFO	0	2135	556	471	71.58
jiechu1_no_rRNA.1_(paired)_contig_8434	tr|A0A087ZPA2|A0A087ZPA2_APIME	5e-26	294	98	72	55.1
jiechu1_no_rRNA.1_(paired)_contig_8440	tr|E9ICN0|E9ICN0_SOLIN	0	1929	564	444	63.65
jiechu1_no_rRNA.1_(paired)_contig_8446	tr|D2A2P6|D2A2P6_TRICA	5e-11	158	55	39	52.73
jiechu1_no_rRNA.1_(paired)_contig_8449	tr|E9INZ0|E9INZ0_SOLIN	1e-71	609	157	130	70.7
jiechu1_no_rRNA.1_(paired)_contig_8452	tr|A0A022T5I4|A0A022T5I4_9HYME	1e-64	527	148	116	64.86
jiechu1_no_rRNA.1_(paired)_contig_8458	tr|B0WCI6|B0WCI6_CULQU	7e-63	521	153	121	60.13
jiechu1_no_rRNA.1_(paired)_contig_8461	tr|E1ZYK3|E1ZYK3_CAMFO	0	1341	287	270	85.37
jiechu1_no_rRNA.1_(paired)_contig_8464	tr|E9J8R2|E9J8R2_SOLIN	0	1146	287	247	70.38
jiechu1_no_rRNA.1_(paired)_contig_8467	tr|K7IZW8|K7IZW8_NASVI	2e-85	690	246	183	54.88
jiechu1_no_rRNA.1_(paired)_contig_8470	tr|E1ZYI5|E1ZYI5_CAMFO	0	1599	357	321	83.19
jiechu1_no_rRNA.1_(paired)_contig_8475	tr|E9IL54|E9IL54_SOLIN	0	934	471	290	40.98
jiechu1_no_rRNA.1_(paired)_contig_8478	tr|E2A8L3|E2A8L3_CAMFO	0	1508	435	333	66.44
jiechu1_no_rRNA.1_(paired)_contig_8481	tr|A0A026WE11|A0A026WE11_CERBI	1e-164	1212	258	239	85.66
jiechu1_no_rRNA.1_(paired)_contig_8484	tr|B3N3V3|B3N3V3_DROER	9e-48	403	95	84	74.74
jiechu1_no_rRNA.1_(paired)_contig_8487	tr|A0A087ZQJ4|A0A087ZQJ4_APIME	1e-15	211	405	185	24.69
jiechu1_no_rRNA.1_(paired)_contig_8490	tr|K7JLJ6|K7JLJ6_NASVI	2e-15	202	238	120	27.73
jiechu1_no_rRNA.1_(paired)_contig_8499	tr|A0A088AKZ8|A0A088AKZ8_APIME	2e-41	395	170	113	44.12
jiechu1_no_rRNA.1_(paired)_contig_8505	tr|E2AT02|E2AT02_CAMFO	0	1632	887	554	51.3
jiechu1_no_rRNA.1_(paired)_contig_8509	tr|A0A022T468|A0A022T468_9HYME	0	1550	389	332	74.04
jiechu1_no_rRNA.1_(paired)_contig_8516	tr|A0A022T500|A0A022T500_9HYME	7e-122	984	341	256	64.81
jiechu1_no_rRNA.1_(paired)_contig_8524	tr|F1CZQ0|F1CZQ0_BOMTE	7e-170	1272	353	296	79.6
jiechu1_no_rRNA.1_(paired)_contig_8530	tr|K7J0Q3|K7J0Q3_NASVI	2e-33	214	154	92	50
jiechu1_no_rRNA.1_(paired)_contig_8533	tr|W4X754|W4X754_ATTCE	3e-26	280	96	67	52.08
jiechu1_no_rRNA.1_(paired)_contig_8536	tr|B7PNE9|B7PNE9_IXOSC	1e-44	429	346	181	31.79
jiechu1_no_rRNA.1_(paired)_contig_8542	tr|E2BY74|E2BY74_HARSA	5e-73	606	297	175	47.81
jiechu1_no_rRNA.1_(paired)_contig_8545	tr|K7J7K5|K7J7K5_NASVI	1e-93	762	238	171	57.14
jiechu1_no_rRNA.1_(paired)_contig_8548	tr|F4WNZ7|F4WNZ7_ACREC	0	1510	537	369	55.31
jiechu1_no_rRNA.1_(paired)_contig_8569	tr|K7JAI7|K7JAI7_NASVI	8e-13	140	57	35	45.61
jiechu1_no_rRNA.1_(paired)_contig_8575	tr|A0A026W2Y1|A0A026W2Y1_CERBI	8e-91	470	128	104	66.41
jiechu1_no_rRNA.1_(paired)_contig_8591	tr|W4VWJ8|W4VWJ8_ATTCE	4e-104	891	235	191	71.06
jiechu1_no_rRNA.1_(paired)_contig_8594	tr|F4WC57|F4WC57_ACREC	2e-87	685	238	181	58.4
jiechu1_no_rRNA.1_(paired)_contig_8600	tr|K7IRU5|K7IRU5_NASVI	2e-20	183	68	51	51.47
jiechu1_no_rRNA.1_(paired)_contig_8609	tr|A0A088AQU0|A0A088AQU0_APIME	2e-53	454	142	107	59.86
jiechu1_no_rRNA.1_(paired)_contig_8612	tr|E2BEV5|E2BEV5_HARSA	3e-31	265	129	84	44.19
jiechu1_no_rRNA.1_(paired)_contig_8615	tr|A0A088AVS1|A0A088AVS1_APIME	2e-128	1034	230	211	83.04
jiechu1_no_rRNA.1_(paired)_contig_8618	tr|V9IC27|V9IC27_APICE	2e-113	932	212	193	78.77
jiechu1_no_rRNA.1_(paired)_contig_8621	tr|E2AF02|E2AF02_CAMFO	2e-55	458	98	94	91.84
jiechu1_no_rRNA.1_(paired)_contig_8624	tr|E2A1C2|E2A1C2_CAMFO	1e-153	1265	406	287	61.82
jiechu1_no_rRNA.1_(paired)_contig_8627	tr|E9IHV9|E9IHV9_SOLIN	3e-91	656	203	153	58.62
jiechu1_no_rRNA.1_(paired)_contig_8631	tr|A0A087ZYB8|A0A087ZYB8_APIME	0	2270	433	426	96.07
jiechu1_no_rRNA.1_(paired)_contig_8640	tr|C3ZIA0|C3ZIA0_BRAFL	3e-33	335	186	112	40.86
jiechu1_no_rRNA.1_(paired)_contig_8643	tr|K7IUQ1|K7IUQ1_NASVI	1e-107	842	225	184	67.11
jiechu1_no_rRNA.1_(paired)_contig_8652	tr|S4PIU9|S4PIU9_9NEOP	9e-22	263	528	214	24.05
jiechu1_no_rRNA.1_(paired)_contig_8655	tr|A0A088A632|A0A088A632_APIME	5e-123	938	206	192	82.04
jiechu1_no_rRNA.1_(paired)_contig_8658	tr|K7J676|K7J676_NASVI	9e-120	944	314	220	58.92
jiechu1_no_rRNA.1_(paired)_contig_8664	tr|E2ACT9|E2ACT9_CAMFO	0	2437	1013	667	50.35
jiechu1_no_rRNA.1_(paired)_contig_8670	tr|E9IGK9|E9IGK9_SOLIN	0	1451	477	353	55.97
jiechu1_no_rRNA.1_(paired)_contig_8673	tr|K7JGL5|K7JGL5_NASVI	6e-10	160	58	37	56.9
jiechu1_no_rRNA.1_(paired)_contig_8679	tr|A0A022T6P5|A0A022T6P5_9HYME	0	1862	425	386	79.53
jiechu1_no_rRNA.1_(paired)_contig_8682	tr|A0A026X156|A0A026X156_CERBI	9e-161	1181	260	247	83.08
jiechu1_no_rRNA.1_(paired)_contig_8686	tr|E1ZZB9|E1ZZB9_CAMFO	2e-12	185	293	123	25.6
jiechu1_no_rRNA.1_(paired)_contig_8689	tr|K7JTP2|K7JTP2_NASVI	2e-14	186	103	63	38.83
jiechu1_no_rRNA.1_(paired)_contig_8692	tr|A0A022T4E2|A0A022T4E2_9HYME	0	2405	590	517	76.27
jiechu1_no_rRNA.1_(paired)_contig_8698	tr|A0A026WQ39|A0A026WQ39_CERBI	0	2273	1082	707	48.06
jiechu1_no_rRNA.1_(paired)_contig_8701	tr|E2A0B7|E2A0B7_CAMFO	3e-28	223	157	87	40.76
jiechu1_no_rRNA.1_(paired)_contig_8704	tr|E2ABP3|E2ABP3_CAMFO	0	1913	707	474	53.47
jiechu1_no_rRNA.1_(paired)_contig_8710	tr|A0A088AHL2|A0A088AHL2_APIME	2e-112	863	198	184	82.32
jiechu1_no_rRNA.1_(paired)_contig_8713	tr|A0A088A4N2|A0A088A4N2_APIME	2e-168	1308	641	393	49.3
jiechu1_no_rRNA.1_(paired)_contig_8716	tr|K7J890|K7J890_NASVI	3e-15	192	107	73	40.19
jiechu1_no_rRNA.1_(paired)_contig_8719	tr|A0A026WDR1|A0A026WDR1_CERBI	1e-151	974	412	273	44.9
jiechu1_no_rRNA.1_(paired)_contig_8725	tr|W4WQ69|W4WQ69_ATTCE	5e-70	554	160	130	65.62
jiechu1_no_rRNA.1_(paired)_contig_8729	tr|A0A026X5B5|A0A026X5B5_CERBI	2e-87	752	294	200	57.48
jiechu1_no_rRNA.1_(paired)_contig_8732	tr|F4WMY3|F4WMY3_ACREC	1e-45	438	357	183	34.73
jiechu1_no_rRNA.1_(paired)_contig_8735	tr|K7J0T6|K7J0T6_NASVI	3e-56	474	112	100	84.82
jiechu1_no_rRNA.1_(paired)_contig_8739	tr|W4WVQ5|W4WVQ5_ATTCE	0	1660	358	333	82.68
jiechu1_no_rRNA.1_(paired)_contig_8747	tr|E2AUH9|E2AUH9_CAMFO	2e-122	982	376	249	54.26
jiechu1_no_rRNA.1_(paired)_contig_8750	tr|K7JU97|K7JU97_NASVI	5e-20	257	202	105	36.14
jiechu1_no_rRNA.1_(paired)_contig_8756	tr|A0A023EZE6|A0A023EZE6_TRIIF	3e-168	1388	846	482	38.18
jiechu1_no_rRNA.1_(paired)_contig_8771	tr|A0A088AL58|A0A088AL58_APIME	0	1855	874	572	46.22
jiechu1_no_rRNA.1_(paired)_contig_8774	tr|A0A088AUF4|A0A088AUF4_APIME	8e-15	203	205	107	39.51
jiechu1_no_rRNA.1_(paired)_contig_8779	tr|E2B123|E2B123_CAMFO	2e-59	509	190	131	47.37
jiechu1_no_rRNA.1_(paired)_contig_8785	tr|E2BHX3|E2BHX3_HARSA	9e-92	834	182	170	90.66
jiechu1_no_rRNA.1_(paired)_contig_8788	tr|K7IYQ3|K7IYQ3_NASVI	0	3600	841	731	79.55
jiechu1_no_rRNA.1_(paired)_contig_8794	tr|W4WAY0|W4WAY0_ATTCE	6e-99	780	277	198	52.35
jiechu1_no_rRNA.1_(paired)_contig_8797	tr|E2A9C3|E2A9C3_CAMFO	1e-26	175	65	51	46.15
jiechu1_no_rRNA.1_(paired)_contig_8803	tr|A0A088ASN7|A0A088ASN7_APIME	7e-50	477	106	95	77.36
jiechu1_no_rRNA.1_(paired)_contig_8806	tr|K7IXE7|K7IXE7_NASVI	1e-85	696	178	150	67.98
jiechu1_no_rRNA.1_(paired)_contig_8816	tr|J9KB96|J9KB96_ACYPI	3e-56	429	212	124	40.57
jiechu1_no_rRNA.1_(paired)_contig_8828	tr|A0A022T5X2|A0A022T5X2_9HYME	3e-38	351	137	83	47.45
jiechu1_no_rRNA.1_(paired)_contig_8841	tr|E9I9Q0|E9I9Q0_SOLIN	3e-150	1106	216	211	93.98
jiechu1_no_rRNA.1_(paired)_contig_8844	tr|F4WAE6|F4WAE6_ACREC	4e-29	285	124	77	49.19
jiechu1_no_rRNA.1_(paired)_contig_8847	tr|K7JHD9|K7JHD9_NASVI	5e-39	391	294	162	38.1
jiechu1_no_rRNA.1_(paired)_contig_8853	tr|A0A088ASV9|A0A088ASV9_APIME	5e-56	495	211	144	41.71
jiechu1_no_rRNA.1_(paired)_contig_8856	tr|K7JHX5|K7JHX5_NASVI	1e-51	482	262	154	36.26
jiechu1_no_rRNA.1_(paired)_contig_8862	tr|A0A088A6E8|A0A088A6E8_APIME	1e-82	685	159	139	79.25
jiechu1_no_rRNA.1_(paired)_contig_8868	tr|A0A088A6W4|A0A088A6W4_APIME	3e-106	851	288	217	61.46
jiechu1_no_rRNA.1_(paired)_contig_8871	tr|A0A022T313|A0A022T313_9HYME	0	2440	884	643	57.92
jiechu1_no_rRNA.1_(paired)_contig_8874	tr|K7IVP0|K7IVP0_NASVI	3e-129	985	287	220	62.02
jiechu1_no_rRNA.1_(paired)_contig_8877	tr|K7J3P6|K7J3P6_NASVI	7e-35	376	328	169	34.45
jiechu1_no_rRNA.1_(paired)_contig_8880	tr|A0A088AAZ0|A0A088AAZ0_APIME	3e-167	1290	471	341	54.99
jiechu1_no_rRNA.1_(paired)_contig_8883	tr|J9LHX0|J9LHX0_ACYPI	1e-29	323	184	107	38.04
jiechu1_no_rRNA.1_(paired)_contig_8887	tr|V9IIH1|V9IIH1_APICE	2e-78	615	175	144	65.71
jiechu1_no_rRNA.1_(paired)_contig_8890	tr|A0A026X2W4|A0A026X2W4_CERBI	0	5520	1456	1220	67.72
jiechu1_no_rRNA.1_(paired)_contig_8902	tr|E2B6K3|E2B6K3_HARSA	0	1465	293	282	95.22
jiechu1_no_rRNA.1_(paired)_contig_8905	tr|A0A026WNL8|A0A026WNL8_CERBI	4e-13	181	98	52	39.8
jiechu1_no_rRNA.1_(paired)_contig_8908	tr|A0A026X023|A0A026X023_CERBI	0	1573	335	318	90.45
jiechu1_no_rRNA.1_(paired)_contig_8911	tr|K7J0Q2|K7J0Q2_NASVI	7e-171	1331	659	381	41.12
jiechu1_no_rRNA.1_(paired)_contig_8914	tr|A0A087ZRC2|A0A087ZRC2_APIME	0	4999	1375	1115	67.05
jiechu1_no_rRNA.1_(paired)_contig_8917	tr|A0A088AHV5|A0A088AHV5_APIME	3e-41	376	83	80	84.34
jiechu1_no_rRNA.1_(paired)_contig_8920	tr|K7IND0|K7IND0_NASVI	3e-41	403	224	126	37.5
jiechu1_no_rRNA.1_(paired)_contig_8935	tr|A0A088AN91|A0A088AN91_APIME	2e-102	862	270	203	55.93
jiechu1_no_rRNA.1_(paired)_contig_8947	tr|A0A026WBA5|A0A026WBA5_CERBI	3e-23	241	123	75	46.34
jiechu1_no_rRNA.1_(paired)_contig_8950	tr|G6D6Y3|G6D6Y3_DANPL	9e-67	569	169	131	67.46
jiechu1_no_rRNA.1_(paired)_contig_8953	tr|A0A088A2M7|A0A088A2M7_APIME	2e-144	1180	372	283	63.17
jiechu1_no_rRNA.1_(paired)_contig_8956	tr|A0A088AV74|A0A088AV74_APIME	9e-46	422	164	121	51.22
jiechu1_no_rRNA.1_(paired)_contig_8959	tr|K7JFL4|K7JFL4_NASVI	2e-10	172	137	68	30.66
jiechu1_no_rRNA.1_(paired)_contig_8962	tr|A0A022T774|A0A022T774_9HYME	6e-73	627	129	120	88.37
jiechu1_no_rRNA.1_(paired)_contig_8968	tr|K7IRY4|K7IRY4_NASVI	4e-112	860	221	185	70.59
jiechu1_no_rRNA.1_(paired)_contig_8971	tr|A0A022T352|A0A022T352_9HYME	2e-168	1388	925	525	42.49
jiechu1_no_rRNA.1_(paired)_contig_8974	tr|A0A087ZPW8|A0A087ZPW8_APIME	3e-142	1109	363	270	59.5
jiechu1_no_rRNA.1_(paired)_contig_8977	tr|E9I890|E9I890_SOLIN	1e-139	678	267	177	53.56
jiechu1_no_rRNA.1_(paired)_contig_8980	tr|A0A026WCY7|A0A026WCY7_CERBI	1e-08	131	88	49	34.09
jiechu1_no_rRNA.1_(paired)_contig_8994	tr|E9IMN7|E9IMN7_SOLIN	3e-34	324	73	68	84.93
jiechu1_no_rRNA.1_(paired)_contig_8997	tr|A0A088A3X7|A0A088A3X7_APIME	0	1589	340	324	91.76
jiechu1_no_rRNA.1_(paired)_contig_9000	tr|E2C0G5|E2C0G5_HARSA	1e-91	749	183	173	91.26
jiechu1_no_rRNA.1_(paired)_contig_9003	tr|A0A088A9H5|A0A088A9H5_APIME	0	2255	592	492	68.58
jiechu1_no_rRNA.1_(paired)_contig_9009	tr|E2B002|E2B002_CAMFO	0	2028	570	450	66.14
jiechu1_no_rRNA.1_(paired)_contig_9019	tr|A0A088A774|A0A088A774_APIME	7e-38	398	203	133	45.32
jiechu1_no_rRNA.1_(paired)_contig_9026	tr|A0A088AI53|A0A088AI53_APIME	0	1537	376	326	74.47
jiechu1_no_rRNA.1_(paired)_contig_9040	tr|E9JD90|E9JD90_SOLIN	1e-87	386	124	92	60.48
jiechu1_no_rRNA.1_(paired)_contig_9058	tr|E9IC81|E9IC81_SOLIN	0	2116	546	470	79.49
jiechu1_no_rRNA.1_(paired)_contig_9061	tr|K7J5N3|K7J5N3_NASVI	2e-22	250	229	108	34.06
jiechu1_no_rRNA.1_(paired)_contig_9071	tr|A0A087ZYY0|A0A087ZYY0_APIME	1e-119	943	297	219	57.58
jiechu1_no_rRNA.1_(paired)_contig_9075	tr|W4WJS1|W4WJS1_ATTCE	8e-122	941	278	221	59.71
jiechu1_no_rRNA.1_(paired)_contig_9078	tr|A0A022T5Q1|A0A022T5Q1_9HYME	4e-16	196	162	87	33.33
jiechu1_no_rRNA.1_(paired)_contig_9084	tr|F4WIM1|F4WIM1_ACREC	2e-56	466	162	112	53.09
jiechu1_no_rRNA.1_(paired)_contig_9096	tr|Q8MUR0|Q8MUR0_APIME	0	1652	422	360	77.01
jiechu1_no_rRNA.1_(paired)_contig_9099	tr|G8FU54|G8FU54_APIME	0	1373	342	304	83.33
jiechu1_no_rRNA.1_(paired)_contig_9102	tr|A0A088A2Z5|A0A088A2Z5_APIME	1e-57	518	309	183	42.39
jiechu1_no_rRNA.1_(paired)_contig_9105	tr|A0A087ZX77|A0A087ZX77_APIME	4e-103	827	362	246	44.2
jiechu1_no_rRNA.1_(paired)_contig_9108	tr|A0A026W8W6|A0A026W8W6_CERBI	0	2066	685	491	59.71
jiechu1_no_rRNA.1_(paired)_contig_9111	tr|E9J7A8|E9J7A8_SOLIN	2e-43	374	99	82	73.74
jiechu1_no_rRNA.1_(paired)_contig_9117	tr|E2BGZ3|E2BGZ3_HARSA	0	2127	511	448	77.1
jiechu1_no_rRNA.1_(paired)_contig_9123	tr|K7JY17|K7JY17_NASVI	5e-52	480	302	171	46.36
jiechu1_no_rRNA.1_(paired)_contig_9126	tr|A0A088A214|A0A088A214_APIME	6e-70	608	138	128	78.99
jiechu1_no_rRNA.1_(paired)_contig_9138	tr|A0A088A3X9|A0A088A3X9_APIME	4e-55	488	137	115	67.15
jiechu1_no_rRNA.1_(paired)_contig_9147	tr|E9IRZ4|E9IRZ4_SOLIN	0	1676	909	541	44.88
jiechu1_no_rRNA.1_(paired)_contig_9150	tr|A0A088ASQ5|A0A088ASQ5_APIME	1e-66	612	408	222	39.95
jiechu1_no_rRNA.1_(paired)_contig_9153	tr|C7AHW9|C7AHW9_9HYME	2e-15	196	74	54	54.05
jiechu1_no_rRNA.1_(paired)_contig_9160	tr|V9IC41|V9IC41_APICE	4e-84	676	175	148	71.43
jiechu1_no_rRNA.1_(paired)_contig_9167	tr|K7J973|K7J973_NASVI	0	1620	488	385	61.27
jiechu1_no_rRNA.1_(paired)_contig_9170	tr|E2AF23|E2AF23_CAMFO	2e-07	137	114	62	44.74
jiechu1_no_rRNA.1_(paired)_contig_9173	tr|A0A088AKJ9|A0A088AKJ9_APIME	3e-82	708	198	164	76.26
jiechu1_no_rRNA.1_(paired)_contig_9176	tr|E2BB40|E2BB40_HARSA	0	1963	451	418	84.7
jiechu1_no_rRNA.1_(paired)_contig_9185	tr|F4WZG1|F4WZG1_ACREC	6e-156	1240	442	308	52.04
jiechu1_no_rRNA.1_(paired)_contig_9191	tr|Q963D5|Q963D5_APIME	1e-79	684	320	204	51.88
jiechu1_no_rRNA.1_(paired)_contig_9197	tr|A0A026WDB4|A0A026WDB4_CERBI	1e-87	686	170	146	68.24
jiechu1_no_rRNA.1_(paired)_contig_9206	tr|K7INN1|K7INN1_NASVI	6e-111	852	256	203	63.67
jiechu1_no_rRNA.1_(paired)_contig_9213	tr|A0A026VYU6|A0A026VYU6_CERBI	0	3853	1077	878	68.99
jiechu1_no_rRNA.1_(paired)_contig_9223	tr|A0A022T664|A0A022T664_9HYME	1e-94	777	288	208	50
jiechu1_no_rRNA.1_(paired)_contig_9227	tr|K7ILZ7|K7ILZ7_NASVI	9e-106	805	173	161	84.97
jiechu1_no_rRNA.1_(paired)_contig_9233	tr|E2C8S2|E2C8S2_HARSA	5e-37	376	84	76	79.76
jiechu1_no_rRNA.1_(paired)_contig_9242	tr|K7IUY4|K7IUY4_NASVI	1e-43	408	269	125	34.94
jiechu1_no_rRNA.1_(paired)_contig_9245	tr|A0A088ACV8|A0A088ACV8_APIME	3e-153	1171	400	295	55.5
jiechu1_no_rRNA.1_(paired)_contig_9254	tr|A0A087ZYY7|A0A087ZYY7_APIME	8e-62	546	177	156	81.36
jiechu1_no_rRNA.1_(paired)_contig_9260	tr|K7J7P8|K7J7P8_NASVI	1e-170	1385	408	316	63.97
jiechu1_no_rRNA.1_(paired)_contig_9263	tr|E2AIZ8|E2AIZ8_CAMFO	3e-154	1174	321	263	66.67
jiechu1_no_rRNA.1_(paired)_contig_9266	tr|A0A026WCI5|A0A026WCI5_CERBI	2e-14	206	186	96	36.56
jiechu1_no_rRNA.1_(paired)_contig_9269	tr|A0A026X013|A0A026X013_CERBI	3e-94	707	194	154	64.95
jiechu1_no_rRNA.1_(paired)_contig_9274	tr|V9IFQ1|V9IFQ1_APICE	1e-163	1265	414	308	53.38
jiechu1_no_rRNA.1_(paired)_contig_9277	tr|A0A022T3P6|A0A022T3P6_9HYME	0	1877	401	374	89.53
jiechu1_no_rRNA.1_(paired)_contig_9280	tr|E1ZZ10|E1ZZ10_CAMFO	0	1971	737	531	56.58
jiechu1_no_rRNA.1_(paired)_contig_9290	tr|E2B7V9|E2B7V9_HARSA	2e-58	484	146	114	73.97
jiechu1_no_rRNA.1_(paired)_contig_9297	tr|A0A026WDR5|A0A026WDR5_CERBI	1e-48	470	239	144	48.95
jiechu1_no_rRNA.1_(paired)_contig_9300	tr|A0A026WEF8|A0A026WEF8_CERBI	3e-167	826	466	326	42.06
jiechu1_no_rRNA.1_(paired)_contig_9306	tr|F4X2G1|F4X2G1_ACREC	6e-23	268	426	191	24.65
jiechu1_no_rRNA.1_(paired)_contig_9313	tr|A0A088A7X7|A0A088A7X7_APIME	1e-83	681	151	136	84.77
jiechu1_no_rRNA.1_(paired)_contig_9316	tr|A0A087ZR45|A0A087ZR45_APIME	1e-77	651	200	154	68.5
jiechu1_no_rRNA.1_(paired)_contig_9322	tr|E2A8B1|E2A8B1_CAMFO	3e-100	824	385	251	39.74
jiechu1_no_rRNA.1_(paired)_contig_9328	tr|A0A088ANU2|A0A088ANU2_APIME	0	2057	914	585	47.37
jiechu1_no_rRNA.1_(paired)_contig_9334	tr|K7JB18|K7JB18_NASVI	8e-62	523	131	112	74.81
jiechu1_no_rRNA.1_(paired)_contig_9341	tr|K7J568|K7J568_NASVI	4e-22	224	82	54	50
jiechu1_no_rRNA.1_(paired)_contig_9344	tr|K7IPY9|K7IPY9_NASVI	1e-180	1510	818	494	39.85
jiechu1_no_rRNA.1_(paired)_contig_9354	tr|A0A088AJH9|A0A088AJH9_APIME	0	6973	1549	1415	84.89
jiechu1_no_rRNA.1_(paired)_contig_9360	tr|A0A088AHI5|A0A088AHI5_APIME	1e-32	312	85	68	67.06
jiechu1_no_rRNA.1_(paired)_contig_9370	tr|A0A088AMR8|A0A088AMR8_APIME	0	2418	598	509	73.91
jiechu1_no_rRNA.1_(paired)_contig_9376	tr|A0A088AUH2|A0A088AUH2_APIME	0	1704	950	585	40.84
jiechu1_no_rRNA.1_(paired)_contig_9388	tr|K7J687|K7J687_NASVI	2e-120	976	465	290	43.66
jiechu1_no_rRNA.1_(paired)_contig_9399	tr|A0A026WLF6|A0A026WLF6_CERBI	0	3741	901	788	77.36
jiechu1_no_rRNA.1_(paired)_contig_9412	tr|A0A026X012|A0A026X012_CERBI	5e-21	238	77	55	64.94
jiechu1_no_rRNA.1_(paired)_contig_9415	tr|K7J5V4|K7J5V4_NASVI	1e-14	192	225	107	30.22
jiechu1_no_rRNA.1_(paired)_contig_9418	tr|E2AGP3|E2AGP3_CAMFO	5e-130	1071	334	252	63.77
jiechu1_no_rRNA.1_(paired)_contig_9421	tr|E2AF18|E2AF18_CAMFO	1e-44	326	57	57	98.25
jiechu1_no_rRNA.1_(paired)_contig_9424	tr|A0A026WJ45|A0A026WJ45_CERBI	1e-35	352	267	131	31.09
jiechu1_no_rRNA.1_(paired)_contig_9430	tr|K7JHB4|K7JHB4_NASVI	0	1658	420	357	75.71
jiechu1_no_rRNA.1_(paired)_contig_9440	tr|E2A5X5|E2A5X5_CAMFO	2e-116	981	403	281	48.14
jiechu1_no_rRNA.1_(paired)_contig_9446	tr|F4WYB2|F4WYB2_ACREC	5e-94	756	363	223	46.01
jiechu1_no_rRNA.1_(paired)_contig_9449	tr|K7IX43|K7IX43_NASVI	4e-07	96	21	21	85.71
jiechu1_no_rRNA.1_(paired)_contig_9452	tr|K7IQ83|K7IQ83_NASVI	0	1776	350	344	94.29
jiechu1_no_rRNA.1_(paired)_contig_9455	tr|B7PBG2|B7PBG2_IXOSC	0	1571	291	291	100
jiechu1_no_rRNA.1_(paired)_contig_9458	tr|K7JHZ1|K7JHZ1_NASVI	3e-93	806	475	264	36.42
jiechu1_no_rRNA.1_(paired)_contig_9461	tr|A0A026WD33|A0A026WD33_CERBI	1e-52	454	240	145	45
jiechu1_no_rRNA.1_(paired)_contig_9464	tr|E2B4A6|E2B4A6_HARSA	0	1345	345	292	68.7
jiechu1_no_rRNA.1_(paired)_contig_9467	tr|A0A088A4U2|A0A088A4U2_APIME	1e-113	909	379	255	46.97
jiechu1_no_rRNA.1_(paired)_contig_9476	tr|A0A088AH12|A0A088AH12_APIME	3e-87	737	394	228	43.15
jiechu1_no_rRNA.1_(paired)_contig_9479	tr|K7JY48|K7JY48_NASVI	4e-13	190	398	163	26.38
jiechu1_no_rRNA.1_(paired)_contig_9485	tr|K7IUT0|K7IUT0_NASVI	0	1710	408	364	76.72
jiechu1_no_rRNA.1_(paired)_contig_9489	tr|A0A088A5A3|A0A088A5A3_APIME	3e-39	398	187	113	42.25
jiechu1_no_rRNA.1_(paired)_contig_9495	tr|E2AGK1|E2AGK1_CAMFO	9e-134	1041	272	231	79.41
jiechu1_no_rRNA.1_(paired)_contig_9501	tr|A0A026VSU6|A0A026VSU6_CERBI	6e-104	858	309	217	51.78
jiechu1_no_rRNA.1_(paired)_contig_9504	tr|J9K9R0|J9K9R0_ACYPI	0	3509	844	733	76.42
jiechu1_no_rRNA.1_(paired)_contig_9507	tr|E1ZYT8|E1ZYT8_CAMFO	4e-60	528	146	111	64.38
jiechu1_no_rRNA.1_(paired)_contig_9513	tr|A0A088AG22|A0A088AG22_APIME	3e-144	1109	427	276	57.14
jiechu1_no_rRNA.1_(paired)_contig_9519	tr|K7JRL7|K7JRL7_NASVI	2e-34	334	109	79	60.55
jiechu1_no_rRNA.1_(paired)_contig_9525	tr|K7JVZ1|K7JVZ1_NASVI	2e-09	139	56	38	46.43
jiechu1_no_rRNA.1_(paired)_contig_9531	tr|A0A026WBV3|A0A026WBV3_CERBI	9e-160	979	260	213	74.23
jiechu1_no_rRNA.1_(paired)_contig_9537	tr|E2BXU8|E2BXU8_HARSA	3e-63	597	702	328	29.49
jiechu1_no_rRNA.1_(paired)_contig_9540	tr|K7J996|K7J996_NASVI	0	1872	619	464	56.7
jiechu1_no_rRNA.1_(paired)_contig_9546	tr|W4VY55|W4VY55_ATTCE	4e-148	1153	316	263	70.89
jiechu1_no_rRNA.1_(paired)_contig_9552	tr|E2AK36|E2AK36_CAMFO	3e-164	1323	324	273	74.07
jiechu1_no_rRNA.1_(paired)_contig_9555	tr|A0A026WTN4|A0A026WTN4_CERBI	3e-140	1056	210	201	95.24
jiechu1_no_rRNA.1_(paired)_contig_9558	tr|A0A088A333|A0A088A333_APIME	7e-96	814	524	308	39.89
jiechu1_no_rRNA.1_(paired)_contig_9561	tr|A0A026VVR4|A0A026VVR4_CERBI	7e-130	1000	254	213	71.26
jiechu1_no_rRNA.1_(paired)_contig_9564	tr|E9J9M0|E9J9M0_SOLIN	2e-168	1258	351	284	64.39
jiechu1_no_rRNA.1_(paired)_contig_9570	tr|E9ISR7|E9ISR7_SOLIN	0	2175	961	633	52.24
jiechu1_no_rRNA.1_(paired)_contig_9576	tr|A0A088ABJ8|A0A088ABJ8_APIME	0	1214	339	274	65.19
jiechu1_no_rRNA.1_(paired)_contig_9583	tr|A0A026VXZ8|A0A026VXZ8_CERBI	6e-49	450	141	107	58.16
jiechu1_no_rRNA.1_(paired)_contig_9592	tr|K7J7K5|K7J7K5_NASVI	1e-24	244	76	58	59.21
jiechu1_no_rRNA.1_(paired)_contig_9596	tr|E1ZV45|E1ZV45_CAMFO	9e-23	243	150	84	36
jiechu1_no_rRNA.1_(paired)_contig_9599	tr|F4WJ40|F4WJ40_ACREC	0	1912	675	481	55.56
jiechu1_no_rRNA.1_(paired)_contig_9602	tr|A0A026WRZ2|A0A026WRZ2_CERBI	4e-13	171	165	79	32.73
jiechu1_no_rRNA.1_(paired)_contig_9605	tr|E1ZXX8|E1ZXX8_CAMFO	3e-62	557	239	158	42.68
jiechu1_no_rRNA.1_(paired)_contig_9611	tr|E2B7I9|E2B7I9_HARSA	1e-141	1115	527	319	45.92
jiechu1_no_rRNA.1_(paired)_contig_9617	tr|B4M0Z6|B4M0Z6_DROVI	2e-06	117	38	27	52.63
jiechu1_no_rRNA.1_(paired)_contig_9620	tr|E2B7C7|E2B7C7_HARSA	1e-20	231	59	50	76.27
jiechu1_no_rRNA.1_(paired)_contig_9623	tr|A0A026WNP9|A0A026WNP9_CERBI	0	1206	310	266	68.71
jiechu1_no_rRNA.1_(paired)_contig_9626	tr|E2A9Z9|E2A9Z9_CAMFO	9e-26	275	131	83	40.46
jiechu1_no_rRNA.1_(paired)_contig_9629	tr|E2AIV7|E2AIV7_CAMFO	0	1841	559	426	63.51
jiechu1_no_rRNA.1_(paired)_contig_9632	tr|E2AUQ6|E2AUQ6_CAMFO	4e-117	956	299	227	59.2
jiechu1_no_rRNA.1_(paired)_contig_9639	tr|A0A088A124|A0A088A124_APIME	0	1699	450	363	70
jiechu1_no_rRNA.1_(paired)_contig_9645	tr|K7J0A2|K7J0A2_NASVI	2e-142	1190	803	450	37.73
jiechu1_no_rRNA.1_(paired)_contig_9651	tr|W4WGF5|W4WGF5_ATTCE	5e-10	154	55	40	61.82
jiechu1_no_rRNA.1_(paired)_contig_9654	tr|A0A088AUF3|A0A088AUF3_APIME	9e-17	196	56	46	75
jiechu1_no_rRNA.1_(paired)_contig_9657	tr|K7ITA1|K7ITA1_NASVI	8e-19	225	163	90	34.36
jiechu1_no_rRNA.1_(paired)_contig_9669	tr|A0A022T5K4|A0A022T5K4_9HYME	3e-33	327	194	114	39.69
jiechu1_no_rRNA.1_(paired)_contig_9675	tr|E2BIG1|E2BIG1_HARSA	6e-72	576	174	132	61.49
jiechu1_no_rRNA.1_(paired)_contig_9682	tr|A0A026X2L4|A0A026X2L4_CERBI	0	1925	937	588	40.98
jiechu1_no_rRNA.1_(paired)_contig_9688	tr|F4WUU9|F4WUU9_ACREC	5e-97	757	235	184	64.26
jiechu1_no_rRNA.1_(paired)_contig_9699	tr|E2BKR0|E2BKR0_HARSA	2e-108	877	217	186	74.65
jiechu1_no_rRNA.1_(paired)_contig_9702	tr|A0A067RDI9|A0A067RDI9_ZOONE	5e-118	888	173	171	93.64
jiechu1_no_rRNA.1_(paired)_contig_9711	tr|D2A2S9|D2A2S9_TRICA	1e-15	161	78	48	48.72
jiechu1_no_rRNA.1_(paired)_contig_9714	tr|F4W4E2|F4W4E2_ACREC	4e-80	654	135	123	87.41
jiechu1_no_rRNA.1_(paired)_contig_9718	tr|A0A026W3N6|A0A026W3N6_CERBI	2e-10	145	63	49	41.27
jiechu1_no_rRNA.1_(paired)_contig_9721	tr|W4VZF4|W4VZF4_ATTCE	0	975	260	220	76.92
jiechu1_no_rRNA.1_(paired)_contig_9724	tr|A0A088A4K2|A0A088A4K2_APIME	1e-70	587	151	127	73.51
jiechu1_no_rRNA.1_(paired)_contig_9734	tr|A0A026WVX3|A0A026WVX3_CERBI	6e-159	1228	492	323	46.95
jiechu1_no_rRNA.1_(paired)_contig_9738	tr|E2A4L3|E2A4L3_CAMFO	3e-114	975	580	350	37.59
jiechu1_no_rRNA.1_(paired)_contig_9744	tr|A0A088AAJ5|A0A088AAJ5_APIME	2e-55	496	126	106	69.84
jiechu1_no_rRNA.1_(paired)_contig_9747	tr|A0A026X0L0|A0A026X0L0_CERBI	1e-29	302	141	87	38.3
jiechu1_no_rRNA.1_(paired)_contig_9751	tr|A0A087ZS10|A0A087ZS10_APIME	0	1286	262	252	87.4
jiechu1_no_rRNA.1_(paired)_contig_9754	tr|K7ITM5|K7ITM5_NASVI	7e-56	471	91	91	95.6
jiechu1_no_rRNA.1_(paired)_contig_9757	tr|T1GI74|T1GI74_MEGSC	2e-25	270	134	80	38.06
jiechu1_no_rRNA.1_(paired)_contig_9766	tr|K7ITT0|K7ITT0_NASVI	5e-65	418	208	124	45.19
jiechu1_no_rRNA.1_(paired)_contig_9772	tr|A0A087ZR12|A0A087ZR12_APIME	0	1540	377	323	76.66
jiechu1_no_rRNA.1_(paired)_contig_9778	tr|F4W5V1|F4W5V1_ACREC	1e-126	1031	489	321	50.92
jiechu1_no_rRNA.1_(paired)_contig_9784	tr|E2AAE4|E2AAE4_CAMFO	5e-92	741	166	146	77.11
jiechu1_no_rRNA.1_(paired)_contig_9791	tr|A0A088A8B3|A0A088A8B3_APIME	0	3251	1846	1124	41.55
jiechu1_no_rRNA.1_(paired)_contig_9800	tr|K7J8J9|K7J8J9_NASVI	2e-158	1246	673	408	40.71
jiechu1_no_rRNA.1_(paired)_contig_9806	tr|A0A088AHY1|A0A088AHY1_APIME	0	2118	698	524	62.18
jiechu1_no_rRNA.1_(paired)_contig_9812	tr|A0A088AFE1|A0A088AFE1_APIME	0	2937	870	687	63.91
jiechu1_no_rRNA.1_(paired)_contig_9824	tr|A0A088AR78|A0A088AR78_APIME	4e-153	1157	266	239	79.7
jiechu1_no_rRNA.1_(paired)_contig_9834	tr|E2AIU6|E2AIU6_CAMFO	0	1506	455	359	65.71
jiechu1_no_rRNA.1_(paired)_contig_9837	tr|K7J299|K7J299_NASVI	0	2341	532	482	79.32
jiechu1_no_rRNA.1_(paired)_contig_9843	tr|W4W3A5|W4W3A5_ATTCE	8e-38	347	142	88	50
jiechu1_no_rRNA.1_(paired)_contig_9846	tr|E9J0L4|E9J0L4_SOLIN	8e-27	282	203	118	43.35
jiechu1_no_rRNA.1_(paired)_contig_9852	tr|B7S971|B7S971_GLYIN	3e-94	743	262	191	55.73
jiechu1_no_rRNA.1_(paired)_contig_9855	tr|E2BE35|E2BE35_HARSA	3e-167	1431	960	562	42.92
jiechu1_no_rRNA.1_(paired)_contig_9858	tr|A0A088AVR0|A0A088AVR0_APIME	6e-102	793	217	172	66.36
jiechu1_no_rRNA.1_(paired)_contig_9861	tr|A0A087ZQJ4|A0A087ZQJ4_APIME	1e-17	218	254	134	31.89
jiechu1_no_rRNA.1_(paired)_contig_9864	tr|F4W4Y4|F4W4Y4_ACREC	4e-35	359	270	142	34.44
jiechu1_no_rRNA.1_(paired)_contig_9867	tr|W4WAX9|W4WAX9_ATTCE	4e-16	209	239	120	30.54
jiechu1_no_rRNA.1_(paired)_contig_9885	tr|K7IML0|K7IML0_NASVI	9e-132	961	204	195	89.71
jiechu1_no_rRNA.1_(paired)_contig_9888	tr|E2BFW1|E2BFW1_HARSA	0	1432	419	320	61.81
jiechu1_no_rRNA.1_(paired)_contig_9891	tr|F4WKX2|F4WKX2_ACREC	0	1987	793	554	49.68
jiechu1_no_rRNA.1_(paired)_contig_9894	tr|F4WLR1|F4WLR1_ACREC	8e-41	374	88	82	71.59
jiechu1_no_rRNA.1_(paired)_contig_9900	tr|E2AEM7|E2AEM7_CAMFO	3e-103	808	305	214	52.79
jiechu1_no_rRNA.1_(paired)_contig_9909	tr|A0A026WF99|A0A026WF99_CERBI	2e-71	413	175	114	41.71
jiechu1_no_rRNA.1_(paired)_contig_9912	tr|E2BIY0|E2BIY0_HARSA	2e-123	959	333	238	52.85
jiechu1_no_rRNA.1_(paired)_contig_9915	tr|A0A026WV35|A0A026WV35_CERBI	4e-70	593	267	187	52.81
jiechu1_no_rRNA.1_(paired)_contig_9924	tr|A0A026VZ57|A0A026VZ57_CERBI	3e-07	130	116	58	35.34
jiechu1_no_rRNA.1_(paired)_contig_9927	tr|T1GT77|T1GT77_MEGSC	1e-18	238	176	94	32.95
jiechu1_no_rRNA.1_(paired)_contig_9936	tr|F4X2X7|F4X2X7_ACREC	1e-47	435	323	175	38.7
jiechu1_no_rRNA.1_(paired)_contig_9939	tr|W4W0N6|W4W0N6_ATTCE	5e-06	120	66	42	37.88
jiechu1_no_rRNA.1_(paired)_contig_9945	tr|C1BQR6|C1BQR6_CALRO	3e-17	221	209	99	28.71
jiechu1_no_rRNA.1_(paired)_contig_9951	tr|A0A087ZTK6|A0A087ZTK6_APIME	0	1930	675	495	55.85
jiechu1_no_rRNA.1_(paired)_contig_9957	tr|Q60FC5|Q60FC5_ATHRO	0	2170	565	466	72.21
jiechu1_no_rRNA.1_(paired)_contig_9963	tr|A0A088A8P4|A0A088A8P4_APIME	4e-100	886	260	196	61.92
jiechu1_no_rRNA.1_(paired)_contig_9972	tr|K7JZP2|K7JZP2_NASVI	3e-111	872	296	209	53.04
jiechu1_no_rRNA.1_(paired)_contig_9989	tr|W4WU96|W4WU96_ATTCE	0	2517	643	531	72.16
jiechu1_no_rRNA.1_(paired)_contig_9992	tr|A0A026X505|A0A026X505_CERBI	3e-56	484	144	115	58.33
jiechu1_no_rRNA.1_(paired)_contig_9995	tr|W5JI32|W5JI32_ANODA	4e-24	266	62	53	74.19
jiechu1_no_rRNA.1_(paired)_contig_10002	tr|A0A026VSK6|A0A026VSK6_CERBI	8e-67	362	85	73	81.18
jiechu1_no_rRNA.1_(paired)_contig_10005	tr|F4WC28|F4WC28_ACREC	3e-19	166	44	38	72.73
jiechu1_no_rRNA.1_(paired)_contig_10008	tr|A7RTN4|A7RTN4_NEMVE	5e-51	452	217	102	45.62
jiechu1_no_rRNA.1_(paired)_contig_10011	tr|E9J841|E9J841_SOLIN	0	1569	420	349	70.95
jiechu1_no_rRNA.1_(paired)_contig_10014	tr|A0A088ATS1|A0A088ATS1_APIME	2e-58	492	141	118	68.79
jiechu1_no_rRNA.1_(paired)_contig_10020	tr|A0A088AB95|A0A088AB95_APIME	1e-15	213	199	109	38.19
jiechu1_no_rRNA.1_(paired)_contig_10045	tr|W4ZCH3|W4ZCH3_STRPU	2e-06	123	106	58	31.13
jiechu1_no_rRNA.1_(paired)_contig_10051	tr|K7IVN9|K7IVN9_NASVI	1e-48	437	192	118	43.23
jiechu1_no_rRNA.1_(paired)_contig_10057	tr|A0A087ZXX4|A0A087ZXX4_APIME	7e-59	532	183	117	54.1
jiechu1_no_rRNA.1_(paired)_contig_10066	tr|E9IQR5|E9IQR5_SOLIN	0	1366	423	333	60.99
jiechu1_no_rRNA.1_(paired)_contig_10069	tr|F4WWQ8|F4WWQ8_ACREC	0	2504	560	504	84.29
jiechu1_no_rRNA.1_(paired)_contig_10075	tr|A0A026W7Q6|A0A026W7Q6_CERBI	0	1830	488	420	71.11
jiechu1_no_rRNA.1_(paired)_contig_10078	tr|A0A022T6C7|A0A022T6C7_9HYME	5e-101	828	258	194	62.79
jiechu1_no_rRNA.1_(paired)_contig_10085	tr|A0A088AD34|A0A088AD34_APIME	6e-168	1300	543	366	51.57
jiechu1_no_rRNA.1_(paired)_contig_10098	tr|T1KXM5|T1KXM5_TETUR	1e-11	155	30	30	96.67
jiechu1_no_rRNA.1_(paired)_contig_10104	tr|E9ILI0|E9ILI0_SOLIN	8e-06	130	24	24	100
jiechu1_no_rRNA.1_(paired)_contig_10111	tr|X1X0L6|X1X0L6_ACYPI	1e-50	485	130	107	69.23
jiechu1_no_rRNA.1_(paired)_contig_10114	tr|E2C8J6|E2C8J6_HARSA	0	1153	287	246	71.08
jiechu1_no_rRNA.1_(paired)_contig_10120	tr|A0A088ANP2|A0A088ANP2_APIME	4e-32	260	94	68	62.77
jiechu1_no_rRNA.1_(paired)_contig_10124	tr|E9IHD0|E9IHD0_SOLIN	3e-48	445	91	86	90.11
jiechu1_no_rRNA.1_(paired)_contig_10136	tr|X1WLU7|X1WLU7_ACYPI	2e-13	178	82	50	46.34
jiechu1_no_rRNA.1_(paired)_contig_10142	tr|K7J941|K7J941_NASVI	6e-49	420	121	87	69.42
jiechu1_no_rRNA.1_(paired)_contig_10145	tr|E9IVH0|E9IVH0_SOLIN	6e-59	517	263	169	46.01
jiechu1_no_rRNA.1_(paired)_contig_10148	tr|E2C407|E2C407_HARSA	8e-12	167	98	61	41.84
jiechu1_no_rRNA.1_(paired)_contig_10157	tr|A0A022T651|A0A022T651_9HYME	8e-128	912	200	186	84
jiechu1_no_rRNA.1_(paired)_contig_10160	tr|E2BKP8|E2BKP8_HARSA	5e-63	374	70	68	94.29
jiechu1_no_rRNA.1_(paired)_contig_10163	tr|A0A088AIR1|A0A088AIR1_APIME	7e-105	806	203	177	77.34
jiechu1_no_rRNA.1_(paired)_contig_10166	tr|A0A026W8B0|A0A026W8B0_CERBI	3e-17	199	70	50	55.71
jiechu1_no_rRNA.1_(paired)_contig_10172	tr|E2BIZ1|E2BIZ1_HARSA	0	1496	356	314	73.31
jiechu1_no_rRNA.1_(paired)_contig_10175	tr|A0A088A1W9|A0A088A1W9_APIME	1e-112	712	178	157	76.4
jiechu1_no_rRNA.1_(paired)_contig_10181	tr|A0A026W8T3|A0A026W8T3_CERBI	0	1344	265	258	94.34
jiechu1_no_rRNA.1_(paired)_contig_10184	tr|W4WA89|W4WA89_ATTCE	2e-13	193	439	190	25.51
jiechu1_no_rRNA.1_(paired)_contig_10187	tr|E1ZY73|E1ZY73_CAMFO	9e-82	660	218	163	54.59
jiechu1_no_rRNA.1_(paired)_contig_10190	tr|A0A088AH34|A0A088AH34_APIME	0	1549	399	330	73.93
jiechu1_no_rRNA.1_(paired)_contig_10193	tr|A0A026WWF3|A0A026WWF3_CERBI	2e-171	1292	366	293	69.13
jiechu1_no_rRNA.1_(paired)_contig_10196	tr|E2AV87|E2AV87_CAMFO	5e-141	1060	344	267	63.08
jiechu1_no_rRNA.1_(paired)_contig_10205	tr|K7IWA9|K7IWA9_NASVI	3e-93	686	185	151	66.49
jiechu1_no_rRNA.1_(paired)_contig_10211	tr|A0A026WIJ3|A0A026WIJ3_CERBI	4e-90	788	239	177	63.6
jiechu1_no_rRNA.1_(paired)_contig_10214	tr|E2A6C0|E2A6C0_CAMFO	2e-23	265	52	50	92.31
jiechu1_no_rRNA.1_(paired)_contig_10217	tr|A0A087ZQ86|A0A087ZQ86_APIME	0	3092	693	633	81.67
jiechu1_no_rRNA.1_(paired)_contig_10220	tr|F4X6F8|F4X6F8_ACREC	0	1055	261	218	71.65
jiechu1_no_rRNA.1_(paired)_contig_10223	tr|K7ITV0|K7ITV0_NASVI	5e-124	1050	369	255	50.68
jiechu1_no_rRNA.1_(paired)_contig_10226	tr|A0A026X2H9|A0A026X2H9_CERBI	3e-133	1028	366	265	55.19
jiechu1_no_rRNA.1_(paired)_contig_10229	tr|A0A087ZUY2|A0A087ZUY2_APIME	0	1436	316	287	81.01
jiechu1_no_rRNA.1_(paired)_contig_10233	tr|A0A088AHP8|A0A088AHP8_APIME	2e-44	410	259	136	37.07
jiechu1_no_rRNA.1_(paired)_contig_10236	tr|A0A088A8J7|A0A088A8J7_APIME	0	6648	1567	1372	78.69
jiechu1_no_rRNA.1_(paired)_contig_10239	tr|A0A088AM35|A0A088AM35_APIME	1e-25	266	81	59	62.96
jiechu1_no_rRNA.1_(paired)_contig_10242	tr|E2BVQ4|E2BVQ4_HARSA	8e-62	521	134	115	72.39
jiechu1_no_rRNA.1_(paired)_contig_10245	tr|E0VRX6|E0VRX6_PEDHC	1e-09	149	71	42	47.89
jiechu1_no_rRNA.1_(paired)_contig_10251	tr|K7JHZ1|K7JHZ1_NASVI	6e-76	697	460	244	35
jiechu1_no_rRNA.1_(paired)_contig_10254	tr|E2ABD6|E2ABD6_CAMFO	9e-36	335	107	79	55.14
jiechu1_no_rRNA.1_(paired)_contig_10263	tr|E2BLS3|E2BLS3_HARSA	3e-42	424	251	148	41.04
jiechu1_no_rRNA.1_(paired)_contig_10269	tr|V5G2M2|V5G2M2_ANOGL	5e-48	412	103	88	76.7
jiechu1_no_rRNA.1_(paired)_contig_10272	tr|F4WMZ0|F4WMZ0_ACREC	0	1507	399	335	70.93
jiechu1_no_rRNA.1_(paired)_contig_10275	tr|W4WB53|W4WB53_ATTCE	3e-47	417	116	91	67.24
jiechu1_no_rRNA.1_(paired)_contig_10281	tr|E0W416|E0W416_PEDHC	0	2205	831	575	53.55
jiechu1_no_rRNA.1_(paired)_contig_10290	tr|A0A088AQN2|A0A088AQN2_APIME	2e-143	1169	789	449	40.56
jiechu1_no_rRNA.1_(paired)_contig_10294	tr|A0A022T4T9|A0A022T4T9_9HYME	1e-69	563	116	110	87.07
jiechu1_no_rRNA.1_(paired)_contig_10297	tr|E9J437|E9J437_SOLIN	2e-14	177	79	47	46.84
jiechu1_no_rRNA.1_(paired)_contig_10300	tr|A0A016SGP1|A0A016SGP1_9BILA	1e-56	485	218	137	43.58
jiechu1_no_rRNA.1_(paired)_contig_10306	tr|A0A026VW30|A0A026VW30_CERBI	4e-165	1235	255	243	85.88
jiechu1_no_rRNA.1_(paired)_contig_10312	tr|V9ICI6|V9ICI6_APICE	3e-10	153	155	85	43.87
jiechu1_no_rRNA.1_(paired)_contig_10315	tr|Q9VRD0|Q9VRD0_DROME	2e-32	321	263	139	31.94
jiechu1_no_rRNA.1_(paired)_contig_10318	tr|A0A088AUI2|A0A088AUI2_APIME	1e-07	127	31	28	80.65
jiechu1_no_rRNA.1_(paired)_contig_10325	tr|V9IAB8|V9IAB8_APICE	2e-133	959	343	240	55.98
jiechu1_no_rRNA.1_(paired)_contig_10328	tr|F4WFI3|F4WFI3_ACREC	1e-41	377	142	99	51.41
jiechu1_no_rRNA.1_(paired)_contig_10331	tr|A0A087ZYF9|A0A087ZYF9_APIME	0	1406	580	381	51.55
jiechu1_no_rRNA.1_(paired)_contig_10338	tr|A0A087ZV10|A0A087ZV10_APIME	8e-62	587	534	272	33.15
jiechu1_no_rRNA.1_(paired)_contig_10344	tr|K7J1X9|K7J1X9_NASVI	3e-44	270	262	130	41.22
jiechu1_no_rRNA.1_(paired)_contig_10350	tr|E2BKE1|E2BKE1_HARSA	9e-94	747	266	176	47.74
jiechu1_no_rRNA.1_(paired)_contig_10353	tr|E2BSA1|E2BSA1_HARSA	4e-173	1298	459	341	57.73
jiechu1_no_rRNA.1_(paired)_contig_10365	tr|E2C8J6|E2C8J6_HARSA	2e-20	185	42	36	71.43
jiechu1_no_rRNA.1_(paired)_contig_10368	tr|E9IUX5|E9IUX5_SOLIN	5e-24	259	100	60	46
jiechu1_no_rRNA.1_(paired)_contig_10374	tr|E2B2U6|E2B2U6_HARSA	0	1742	550	435	59.45
jiechu1_no_rRNA.1_(paired)_contig_10377	tr|A0A022T3N9|A0A022T3N9_9HYME	0	2064	596	478	61.24
jiechu1_no_rRNA.1_(paired)_contig_10380	tr|E1ZV89|E1ZV89_CAMFO	1e-85	706	348	207	41.95
jiechu1_no_rRNA.1_(paired)_contig_10383	tr|A0A026WSX1|A0A026WSX1_CERBI	6e-37	333	155	110	48.39
jiechu1_no_rRNA.1_(paired)_contig_10386	tr|V9IJX1|V9IJX1_APICE	8e-27	277	72	64	70.83
jiechu1_no_rRNA.1_(paired)_contig_10392	tr|H9KSZ9|H9KSZ9_APIME	1e-111	880	250	193	66
jiechu1_no_rRNA.1_(paired)_contig_10396	tr|A0A026VWA8|A0A026VWA8_CERBI	1e-11	169	146	73	30.14
jiechu1_no_rRNA.1_(paired)_contig_10399	tr|E2A1G2|E2A1G2_CAMFO	0	1840	783	517	47.89
jiechu1_no_rRNA.1_(paired)_contig_10402	tr|A0A088A3R1|A0A088A3R1_APIME	2e-12	170	62	47	59.68
jiechu1_no_rRNA.1_(paired)_contig_10405	tr|E2BMC2|E2BMC2_HARSA	1e-94	728	531	289	34.65
jiechu1_no_rRNA.1_(paired)_contig_10408	tr|V9I892|V9I892_APICE	8e-09	131	27	26	88.89
jiechu1_no_rRNA.1_(paired)_contig_10421	tr|A0A088AQR6|A0A088AQR6_APIME	1e-15	201	76	47	52.63
jiechu1_no_rRNA.1_(paired)_contig_10424	tr|A0A026WFD3|A0A026WFD3_CERBI	1e-71	634	544	260	32.35
jiechu1_no_rRNA.1_(paired)_contig_10431	tr|K7J553|K7J553_NASVI	3e-165	1225	249	239	89.96
jiechu1_no_rRNA.1_(paired)_contig_10434	tr|F4X2G1|F4X2G1_ACREC	2e-11	172	139	74	29.5
jiechu1_no_rRNA.1_(paired)_contig_10452	tr|E2BNP8|E2BNP8_HARSA	1e-17	221	109	73	43.12
jiechu1_no_rRNA.1_(paired)_contig_10455	tr|A0A022T737|A0A022T737_9HYME	0	1720	438	365	71.69
jiechu1_no_rRNA.1_(paired)_contig_10459	tr|K7JC37|K7JC37_NASVI	6e-97	877	537	300	37.06
jiechu1_no_rRNA.1_(paired)_contig_10462	tr|E2A4S3|E2A4S3_CAMFO	5e-35	351	287	144	33.1
jiechu1_no_rRNA.1_(paired)_contig_10474	tr|E9IZ49|E9IZ49_SOLIN	7e-75	592	251	164	46.22
jiechu1_no_rRNA.1_(paired)_contig_10486	tr|X5CR39|X5CR39_9NEOP	4e-61	524	127	112	79.53
jiechu1_no_rRNA.1_(paired)_contig_10489	tr|G6DD67|G6DD67_DANPL	3e-24	262	101	73	49.5
jiechu1_no_rRNA.1_(paired)_contig_10495	tr|V9IJZ9|V9IJZ9_APICE	1e-95	752	214	176	64.95
jiechu1_no_rRNA.1_(paired)_contig_10498	tr|V9IJH8|V9IJH8_APICE	0	1760	378	344	85.98
jiechu1_no_rRNA.1_(paired)_contig_10501	tr|A0A088AF84|A0A088AF84_APIME	4e-168	1257	358	278	60.34
jiechu1_no_rRNA.1_(paired)_contig_10504	tr|A0A088A1Z7|A0A088A1Z7_APIME	4e-72	567	215	143	49.3
jiechu1_no_rRNA.1_(paired)_contig_10507	tr|H9JWT3|H9JWT3_BOMMO	1e-14	197	157	85	33.76
jiechu1_no_rRNA.1_(paired)_contig_10513	tr|W4WZY4|W4WZY4_ATTCE	3e-07	136	25	25	100
jiechu1_no_rRNA.1_(paired)_contig_10516	tr|F4X7V2|F4X7V2_ACREC	4e-60	508	170	126	58.24
jiechu1_no_rRNA.1_(paired)_contig_10519	tr|A0A088AA26|A0A088AA26_APIME	1e-164	1241	326	269	68.4
jiechu1_no_rRNA.1_(paired)_contig_10525	tr|K7J0F9|K7J0F9_NASVI	6e-150	1144	252	236	88.1
jiechu1_no_rRNA.1_(paired)_contig_10528	tr|K7IX54|K7IX54_NASVI	2e-88	719	375	230	44.8
jiechu1_no_rRNA.1_(paired)_contig_10531	tr|D6W8H1|D6W8H1_TRICA	9e-07	131	96	58	38.54
jiechu1_no_rRNA.1_(paired)_contig_10534	tr|V9IF01|V9IF01_APICE	1e-84	694	175	149	76.57
jiechu1_no_rRNA.1_(paired)_contig_10546	tr|A0A026WY41|A0A026WY41_CERBI	5e-100	783	284	202	58.1
jiechu1_no_rRNA.1_(paired)_contig_10555	tr|E9IQZ7|E9IQZ7_SOLIN	5e-24	280	121	77	47.93
jiechu1_no_rRNA.1_(paired)_contig_10571	tr|K7J7G3|K7J7G3_NASVI	5e-102	810	372	239	41.67
jiechu1_no_rRNA.1_(paired)_contig_10574	tr|S4PKC8|S4PKC8_9NEOP	1e-98	779	234	189	58.12
jiechu1_no_rRNA.1_(paired)_contig_10577	tr|K7J771|K7J771_NASVI	0	1559	445	336	66.07
jiechu1_no_rRNA.1_(paired)_contig_10580	tr|A0A026W908|A0A026W908_CERBI	4e-16	202	77	52	51.95
jiechu1_no_rRNA.1_(paired)_contig_10583	tr|E2BYK4|E2BYK4_HARSA	0	2135	561	475	70.77
jiechu1_no_rRNA.1_(paired)_contig_10586	tr|E2AI14|E2AI14_CAMFO	0	1498	634	398	50.79
jiechu1_no_rRNA.1_(paired)_contig_10592	tr|K7J1N5|K7J1N5_NASVI	1e-174	1302	346	282	67.63
jiechu1_no_rRNA.1_(paired)_contig_10607	tr|K7J806|K7J806_NASVI	4e-25	280	186	108	40.32
jiechu1_no_rRNA.1_(paired)_contig_10619	tr|K7J331|K7J331_NASVI	0	2648	847	664	60.21
jiechu1_no_rRNA.1_(paired)_contig_10622	tr|E2BF80|E2BF80_HARSA	3e-18	216	118	68	36.44
jiechu1_no_rRNA.1_(paired)_contig_10629	tr|A0A088AJ50|A0A088AJ50_APIME	4e-137	1095	283	230	72.79
jiechu1_no_rRNA.1_(paired)_contig_10634	tr|A0A087ZTX8|A0A087ZTX8_APIME	6e-75	629	229	164	63.76
jiechu1_no_rRNA.1_(paired)_contig_10637	tr|E2BWB8|E2BWB8_HARSA	4e-175	1388	409	312	62.59
jiechu1_no_rRNA.1_(paired)_contig_10640	tr|E2APL5|E2APL5_CAMFO	0	1772	416	371	78.12
jiechu1_no_rRNA.1_(paired)_contig_10643	tr|T1HRF3|T1HRF3_RHOPR	1e-21	257	274	127	26.64
jiechu1_no_rRNA.1_(paired)_contig_10646	tr|K7IQ60|K7IQ60_NASVI	2e-06	126	109	60	32.11
jiechu1_no_rRNA.1_(paired)_contig_10649	tr|A0A088A343|A0A088A343_APIME	6e-10	151	44	35	56.82
jiechu1_no_rRNA.1_(paired)_contig_10652	tr|E2BUE2|E2BUE2_HARSA	1e-127	1075	516	372	48.64
jiechu1_no_rRNA.1_(paired)_contig_10655	tr|E1ZXB8|E1ZXB8_CAMFO	4e-168	1255	311	268	74.28
jiechu1_no_rRNA.1_(paired)_contig_10667	tr|A0A087ZWE9|A0A087ZWE9_APIME	4e-49	446	125	103	60
jiechu1_no_rRNA.1_(paired)_contig_10670	tr|K7IMR5|K7IMR5_NASVI	1e-169	1281	256	248	95.7
jiechu1_no_rRNA.1_(paired)_contig_10676	tr|E9IN51|E9IN51_SOLIN	2e-121	920	210	191	87.62
jiechu1_no_rRNA.1_(paired)_contig_10682	tr|E2AMF3|E2AMF3_CAMFO	9e-39	350	82	75	79.27
jiechu1_no_rRNA.1_(paired)_contig_10685	tr|K7J3X6|K7J3X6_NASVI	4e-98	775	198	167	72.73
jiechu1_no_rRNA.1_(paired)_contig_10690	tr|V9IKQ9|V9IKQ9_APICE	1e-22	253	75	58	70.67
jiechu1_no_rRNA.1_(paired)_contig_10693	tr|E9J835|E9J835_SOLIN	4e-21	234	87	71	65.52
jiechu1_no_rRNA.1_(paired)_contig_10696	tr|E2A816|E2A816_CAMFO	2e-131	1042	353	258	66.86
jiechu1_no_rRNA.1_(paired)_contig_10699	tr|E9IXH9|E9IXH9_SOLIN	2e-60	514	154	125	57.79
jiechu1_no_rRNA.1_(paired)_contig_10702	tr|E2AHG5|E2AHG5_CAMFO	8e-49	421	138	102	54.35
jiechu1_no_rRNA.1_(paired)_contig_10712	tr|E2AVQ9|E2AVQ9_CAMFO	0	1406	368	306	70.38
jiechu1_no_rRNA.1_(paired)_contig_10715	tr|A0A087ZVJ3|A0A087ZVJ3_APIME	8e-80	719	540	290	33.89
jiechu1_no_rRNA.1_(paired)_contig_10718	tr|A0A026VYC4|A0A026VYC4_CERBI	0	1926	1050	649	39.33
jiechu1_no_rRNA.1_(paired)_contig_10735	tr|A0A026W1P1|A0A026W1P1_CERBI	0	1773	596	434	57.72
jiechu1_no_rRNA.1_(paired)_contig_10739	tr|A0A022T2S6|A0A022T2S6_9HYME	0	2526	503	487	93.04
jiechu1_no_rRNA.1_(paired)_contig_10742	tr|A0A088A110|A0A088A110_APIME	0	2708	938	681	56.72
jiechu1_no_rRNA.1_(paired)_contig_10752	tr|K7IZA1|K7IZA1_NASVI	3e-79	553	183	132	54.64
jiechu1_no_rRNA.1_(paired)_contig_10761	tr|A0A026X226|A0A026X226_CERBI	1e-107	873	443	273	41.31
jiechu1_no_rRNA.1_(paired)_contig_10767	tr|K7J7J2|K7J7J2_NASVI	1e-153	1148	258	231	79.46
jiechu1_no_rRNA.1_(paired)_contig_10780	tr|A0A087ZX18|A0A087ZX18_APIME	1e-15	202	140	76	35.71
jiechu1_no_rRNA.1_(paired)_contig_10783	tr|E2B4C0|E2B4C0_HARSA	0	2174	493	446	81.14
jiechu1_no_rRNA.1_(paired)_contig_10795	tr|E2A0V0|E2A0V0_CAMFO	2e-28	289	231	117	36.8
jiechu1_no_rRNA.1_(paired)_contig_10805	tr|A0A026VTX8|A0A026VTX8_CERBI	0	1619	511	396	60.27
jiechu1_no_rRNA.1_(paired)_contig_10808	tr|E9IMB5|E9IMB5_SOLIN	0	2131	710	553	66.48
jiechu1_no_rRNA.1_(paired)_contig_10811	tr|A0A088A4X2|A0A088A4X2_APIME	2e-175	1418	541	362	52.13
jiechu1_no_rRNA.1_(paired)_contig_10823	tr|T1I5H3|T1I5H3_RHOPR	2e-08	146	179	87	30.73
jiechu1_no_rRNA.1_(paired)_contig_10831	tr|K7J5V4|K7J5V4_NASVI	1e-09	153	192	92	31.77
jiechu1_no_rRNA.1_(paired)_contig_10834	tr|D6WQ22|D6WQ22_TRICA	3e-100	816	430	247	40.7
jiechu1_no_rRNA.1_(paired)_contig_10838	tr|A0A087TSE7|A0A087TSE7_9ARAC	2e-13	184	152	83	36.84
jiechu1_no_rRNA.1_(paired)_contig_10844	tr|B7S8F4|B7S8F4_9HYME	6e-152	1150	394	279	53.55
jiechu1_no_rRNA.1_(paired)_contig_10859	tr|E2BCN2|E2BCN2_HARSA	6e-68	577	188	134	57.45
jiechu1_no_rRNA.1_(paired)_contig_10862	tr|A0A087ZNQ5|A0A087ZNQ5_APIME	0	2311	570	482	75.26
jiechu1_no_rRNA.1_(paired)_contig_10874	tr|J9M0Z6|J9M0Z6_ACYPI	5e-24	226	155	91	32.26
jiechu1_no_rRNA.1_(paired)_contig_10880	tr|A0A088A6V1|A0A088A6V1_APIME	7e-89	680	145	136	88.28
jiechu1_no_rRNA.1_(paired)_contig_10886	tr|G6CX58|G6CX58_DANPL	9e-19	224	253	115	28.85
jiechu1_no_rRNA.1_(paired)_contig_10889	tr|W4X014|W4X014_ATTCE	1e-09	157	266	124	30.83
jiechu1_no_rRNA.1_(paired)_contig_10892	tr|A0A022T703|A0A022T703_9HYME	3e-21	265	187	108	31.55
jiechu1_no_rRNA.1_(paired)_contig_10895	tr|K7J4Q4|K7J4Q4_NASVI	7e-34	309	83	70	68.67
jiechu1_no_rRNA.1_(paired)_contig_10898	tr|E2A2X2|E2A2X2_CAMFO	1e-15	199	182	91	37.91
jiechu1_no_rRNA.1_(paired)_contig_10907	tr|A0A022T4F4|A0A022T4F4_9HYME	3e-29	287	82	65	67.07
jiechu1_no_rRNA.1_(paired)_contig_10910	tr|E2BC22|E2BC22_HARSA	1e-121	971	503	311	47.91
jiechu1_no_rRNA.1_(paired)_contig_10913	tr|E2AP51|E2AP51_CAMFO	1e-81	645	189	148	66.14
jiechu1_no_rRNA.1_(paired)_contig_10918	tr|K7J2I2|K7J2I2_NASVI	1e-152	1155	369	275	57.45
jiechu1_no_rRNA.1_(paired)_contig_10922	tr|E2B287|E2B287_CAMFO	2e-99	778	252	196	56.75
jiechu1_no_rRNA.1_(paired)_contig_10928	tr|A0A088A2L6|A0A088A2L6_APIME	1e-51	461	157	117	59.24
jiechu1_no_rRNA.1_(paired)_contig_10934	tr|I1FSB9|I1FSB9_AMPQE	4e-100	842	348	228	46.84
jiechu1_no_rRNA.1_(paired)_contig_10943	tr|F4WAG0|F4WAG0_ACREC	1e-34	322	92	73	66.3
jiechu1_no_rRNA.1_(paired)_contig_10946	tr|K7JD10|K7JD10_NASVI	5e-15	147	74	46	39.19
jiechu1_no_rRNA.1_(paired)_contig_10958	tr|E9IRV7|E9IRV7_SOLIN	0	1434	362	299	71.82
jiechu1_no_rRNA.1_(paired)_contig_10964	tr|E2BE87|E2BE87_HARSA	7e-143	1085	356	267	60.11
jiechu1_no_rRNA.1_(paired)_contig_10967	tr|E2BPL0|E2BPL0_HARSA	2e-166	1266	503	328	47.32
jiechu1_no_rRNA.1_(paired)_contig_10970	tr|A0A087ZYS3|A0A087ZYS3_APIME	0	1407	297	274	85.86
jiechu1_no_rRNA.1_(paired)_contig_10976	tr|E2BCL9|E2BCL9_HARSA	3e-06	126	45	34	57.78
jiechu1_no_rRNA.1_(paired)_contig_10981	tr|E2B5H7|E2B5H7_HARSA	4e-175	1284	289	258	84.43
jiechu1_no_rRNA.1_(paired)_contig_10991	tr|A0A022T578|A0A022T578_9HYME	6e-164	1264	441	339	70.52
jiechu1_no_rRNA.1_(paired)_contig_10997	tr|K7IW19|K7IW19_NASVI	4e-11	164	59	38	52.54
jiechu1_no_rRNA.1_(paired)_contig_11000	tr|A0A087ZWC2|A0A087ZWC2_APIME	0	2530	829	619	59.11
jiechu1_no_rRNA.1_(paired)_contig_11010	tr|E2ARC4|E2ARC4_CAMFO	3e-132	1043	446	268	44.84
jiechu1_no_rRNA.1_(paired)_contig_11019	tr|K7J791|K7J791_NASVI	4e-134	1035	232	208	78.45
jiechu1_no_rRNA.1_(paired)_contig_11022	tr|W4WBP6|W4WBP6_ATTCE	2e-126	957	267	211	66.67
jiechu1_no_rRNA.1_(paired)_contig_11025	tr|J3JXI9|J3JXI9_DENPD	1e-116	880	202	185	79.7
jiechu1_no_rRNA.1_(paired)_contig_11029	tr|E2ASA2|E2ASA2_CAMFO	9e-108	845	160	155	94.38
jiechu1_no_rRNA.1_(paired)_contig_11038	tr|K7ILU3|K7ILU3_NASVI	0	1647	452	373	65.49
jiechu1_no_rRNA.1_(paired)_contig_11041	tr|A0A026WA43|A0A026WA43_CERBI	1e-128	1038	379	265	50.4
jiechu1_no_rRNA.1_(paired)_contig_11048	tr|F4W9V1|F4W9V1_ACREC	0	1352	349	286	69.05
jiechu1_no_rRNA.1_(paired)_contig_11051	tr|W4X4D9|W4X4D9_ATTCE	4e-30	299	101	77	65.35
jiechu1_no_rRNA.1_(paired)_contig_11054	tr|N6TQM1|N6TQM1_DENPD	2e-93	770	397	242	41.56
jiechu1_no_rRNA.1_(paired)_contig_11057	tr|E2BB30|E2BB30_HARSA	2e-23	252	63	55	74.6
jiechu1_no_rRNA.1_(paired)_contig_11060	tr|E9J591|E9J591_SOLIN	0	1729	602	430	55.15
jiechu1_no_rRNA.1_(paired)_contig_11066	tr|A1YWY3|A1YWY3_9HYME	3e-09	139	130	65	30.77
jiechu1_no_rRNA.1_(paired)_contig_11075	tr|A0A022T4T9|A0A022T4T9_9HYME	6e-17	197	40	39	92.5
jiechu1_no_rRNA.1_(paired)_contig_11085	tr|F4WLZ5|F4WLZ5_ACREC	0	1452	405	312	70.62
jiechu1_no_rRNA.1_(paired)_contig_11092	tr|E2BZX2|E2BZX2_HARSA	6e-26	281	292	143	29.11
jiechu1_no_rRNA.1_(paired)_contig_11095	tr|W4X5I1|W4X5I1_ATTCE	1e-140	1095	447	294	47.65
jiechu1_no_rRNA.1_(paired)_contig_11110	tr|E2ABG5|E2ABG5_CAMFO	3e-21	243	257	128	33.07
jiechu1_no_rRNA.1_(paired)_contig_11119	tr|E2BFB1|E2BFB1_HARSA	6e-70	646	459	257	43.36
jiechu1_no_rRNA.1_(paired)_contig_11123	tr|A0A026WKB6|A0A026WKB6_CERBI	1e-28	278	75	53	64
jiechu1_no_rRNA.1_(paired)_contig_11126	tr|E2BW39|E2BW39_HARSA	3e-45	412	129	101	63.57
jiechu1_no_rRNA.1_(paired)_contig_11129	tr|E2C1I9|E2C1I9_HARSA	3e-58	493	186	127	54.84
jiechu1_no_rRNA.1_(paired)_contig_11139	tr|A0A022T3B9|A0A022T3B9_9HYME	0	1700	772	524	54.02
jiechu1_no_rRNA.1_(paired)_contig_11148	tr|V9IMI5|V9IMI5_APICE	3e-18	175	46	42	82.61
jiechu1_no_rRNA.1_(paired)_contig_11151	tr|A0A087ZZD8|A0A087ZZD8_APIME	4e-09	144	27	26	92.59
jiechu1_no_rRNA.1_(paired)_contig_11157	tr|W4W0X1|W4W0X1_ATTCE	7e-87	706	284	206	60.21
jiechu1_no_rRNA.1_(paired)_contig_11166	tr|A0A026WDQ5|A0A026WDQ5_CERBI	1e-51	478	176	126	54.55
jiechu1_no_rRNA.1_(paired)_contig_11172	tr|A0A023EY78|A0A023EY78_TRIIF	2e-132	1095	518	313	41.89
jiechu1_no_rRNA.1_(paired)_contig_11181	tr|A0A034WXQ8|A0A034WXQ8_APHER	4e-94	375	88	80	81.82
jiechu1_no_rRNA.1_(paired)_contig_11193	tr|K7JA66|K7JA66_NASVI	1e-61	507	167	123	60.48
jiechu1_no_rRNA.1_(paired)_contig_11204	tr|E2ATG2|E2ATG2_CAMFO	2e-56	339	168	104	46.43
jiechu1_no_rRNA.1_(paired)_contig_11207	tr|E9II61|E9II61_SOLIN	1e-22	253	239	110	32.64
jiechu1_no_rRNA.1_(paired)_contig_11210	tr|K7IVF1|K7IVF1_NASVI	5e-22	248	116	76	50
jiechu1_no_rRNA.1_(paired)_contig_11219	tr|E1ZYH1|E1ZYH1_CAMFO	1e-08	128	37	32	62.16
jiechu1_no_rRNA.1_(paired)_contig_11222	tr|K7INH0|K7INH0_NASVI	3e-10	163	65	48	49.23
jiechu1_no_rRNA.1_(paired)_contig_11242	tr|A0A026W903|A0A026W903_CERBI	2e-75	608	184	142	70.11
jiechu1_no_rRNA.1_(paired)_contig_11248	tr|F4WZK9|F4WZK9_ACREC	3e-52	466	187	146	56.68
jiechu1_no_rRNA.1_(paired)_contig_11262	tr|E2C9N1|E2C9N1_HARSA	0	4625	1187	999	73.38
jiechu1_no_rRNA.1_(paired)_contig_11265	tr|F4W8C4|F4W8C4_ACREC	0	1448	311	282	82.96
jiechu1_no_rRNA.1_(paired)_contig_11271	tr|F4WKF3|F4WKF3_ACREC	1e-42	398	181	119	44.75
jiechu1_no_rRNA.1_(paired)_contig_11277	tr|D7GY04|D7GY04_TRICA	0	1573	551	390	51
jiechu1_no_rRNA.1_(paired)_contig_11281	tr|Q0C782|Q0C782_AEDAE	1e-93	745	238	182	70.59
jiechu1_no_rRNA.1_(paired)_contig_11284	tr|K7J9T7|K7J9T7_NASVI	3e-83	712	310	195	49.35
jiechu1_no_rRNA.1_(paired)_contig_11287	tr|E9IQ25|E9IQ25_SOLIN	4e-12	175	131	74	44.27
jiechu1_no_rRNA.1_(paired)_contig_11297	tr|E9IS07|E9IS07_SOLIN	5e-51	452	135	105	65.19
jiechu1_no_rRNA.1_(paired)_contig_11310	tr|A0A022T6X4|A0A022T6X4_9HYME	0	1686	355	332	85.35
jiechu1_no_rRNA.1_(paired)_contig_11313	tr|A0A088A8P9|A0A088A8P9_APIME	6e-21	249	305	137	35.08
jiechu1_no_rRNA.1_(paired)_contig_11316	tr|K7J2C0|K7J2C0_NASVI	6e-25	266	157	94	36.94
jiechu1_no_rRNA.1_(paired)_contig_11319	tr|A0A088AFZ8|A0A088AFZ8_APIME	3e-139	1044	237	217	85.23
jiechu1_no_rRNA.1_(paired)_contig_11328	tr|E9I8C5|E9I8C5_SOLIN	4e-25	286	159	102	61.01
jiechu1_no_rRNA.1_(paired)_contig_11343	tr|E2A5W2|E2A5W2_CAMFO	2e-12	167	34	32	94.12
jiechu1_no_rRNA.1_(paired)_contig_11347	tr|E9HWS5|E9HWS5_DAPPU	4e-21	230	48	47	97.92
jiechu1_no_rRNA.1_(paired)_contig_11359	tr|E9ILX4|E9ILX4_SOLIN	2e-149	1154	447	307	48.55
jiechu1_no_rRNA.1_(paired)_contig_11362	tr|V9IKL1|V9IKL1_APICE	3e-13	167	36	33	86.11
jiechu1_no_rRNA.1_(paired)_contig_11368	tr|K7IR58|K7IR58_NASVI	2e-63	519	121	106	79.34
jiechu1_no_rRNA.1_(paired)_contig_11377	tr|E2ACI1|E2ACI1_CAMFO	0	3519	954	785	70.86
jiechu1_no_rRNA.1_(paired)_contig_11380	tr|E2B2S9|E2B2S9_HARSA	0	1660	421	363	76.01
jiechu1_no_rRNA.1_(paired)_contig_11383	tr|E2BRY8|E2BRY8_HARSA	2e-47	426	100	89	78
jiechu1_no_rRNA.1_(paired)_contig_11386	tr|V9I9M8|V9I9M8_APICE	4e-75	643	142	126	83.1
jiechu1_no_rRNA.1_(paired)_contig_11389	tr|E9J973|E9J973_SOLIN	1e-13	177	162	75	37.65
jiechu1_no_rRNA.1_(paired)_contig_11392	tr|E2BUR2|E2BUR2_HARSA	0	1573	317	304	91.48
jiechu1_no_rRNA.1_(paired)_contig_11408	tr|A0A026WPU0|A0A026WPU0_CERBI	2e-93	739	179	156	70.39
jiechu1_no_rRNA.1_(paired)_contig_11414	tr|E2B5U5|E2B5U5_HARSA	2e-19	229	160	80	31.87
jiechu1_no_rRNA.1_(paired)_contig_11417	tr|E2BDU1|E2BDU1_HARSA	1e-27	286	89	66	68.54
jiechu1_no_rRNA.1_(paired)_contig_11423	tr|E9IBU6|E9IBU6_SOLIN	3e-28	293	148	96	40.54
jiechu1_no_rRNA.1_(paired)_contig_11434	tr|A0A088A1W5|A0A088A1W5_APIME	7e-12	166	30	30	100
jiechu1_no_rRNA.1_(paired)_contig_11440	tr|K7J496|K7J496_NASVI	4e-131	1089	318	257	68.24
jiechu1_no_rRNA.1_(paired)_contig_11452	tr|D6WHR5|D6WHR5_TRICA	1e-157	1175	233	228	93.13
jiechu1_no_rRNA.1_(paired)_contig_11458	tr|D6WNU5|D6WNU5_TRICA	1e-29	288	137	86	51.09
jiechu1_no_rRNA.1_(paired)_contig_11461	tr|K7INI6|K7INI6_NASVI	0	1576	497	378	57.14
jiechu1_no_rRNA.1_(paired)_contig_11467	tr|F4W5P1|F4W5P1_ACREC	4e-74	449	103	87	79.61
jiechu1_no_rRNA.1_(paired)_contig_11479	tr|A0A088ADP6|A0A088ADP6_APIME	1e-38	345	76	72	80.26
jiechu1_no_rRNA.1_(paired)_contig_11482	tr|E9IBM0|E9IBM0_SOLIN	0	2225	628	505	65.76
jiechu1_no_rRNA.1_(paired)_contig_11485	tr|A0A087ZSN3|A0A087ZSN3_APIME	0	1568	453	356	62.91
jiechu1_no_rRNA.1_(paired)_contig_11488	tr|A0A088A6S6|A0A088A6S6_APIME	2e-25	272	233	126	38.63
jiechu1_no_rRNA.1_(paired)_contig_11491	tr|E2BL94|E2BL94_HARSA	9e-33	265	67	60	73.13
jiechu1_no_rRNA.1_(paired)_contig_11494	tr|E9IFA7|E9IFA7_SOLIN	2e-19	219	63	51	66.67
jiechu1_no_rRNA.1_(paired)_contig_11502	tr|A0A023F0G3|A0A023F0G3_TRIIF	8e-17	222	319	172	46.71
jiechu1_no_rRNA.1_(paired)_contig_11505	tr|L7Y4E9|L7Y4E9_SOLIN	1e-161	1272	355	285	63.94
jiechu1_no_rRNA.1_(paired)_contig_11508	tr|V9IJR6|V9IJR6_APICE	2e-17	205	51	47	72.55
jiechu1_no_rRNA.1_(paired)_contig_11517	tr|A0A087ZN39|A0A087ZN39_APIME	3e-20	231	147	76	37.41
jiechu1_no_rRNA.1_(paired)_contig_11520	tr|A0A088A0F0|A0A088A0F0_APIME	4e-09	147	42	32	61.9
jiechu1_no_rRNA.1_(paired)_contig_11523	tr|A0A069DU01|A0A069DU01_9HEMI	9e-37	344	102	79	64.71
jiechu1_no_rRNA.1_(paired)_contig_11526	tr|K7IM45|K7IM45_NASVI	2e-155	1189	348	270	62.36
jiechu1_no_rRNA.1_(paired)_contig_11529	tr|A0A026X2A0|A0A026X2A0_CERBI	0	763	182	166	72.53
jiechu1_no_rRNA.1_(paired)_contig_11541	tr|K7J2T6|K7J2T6_NASVI	2e-29	307	136	89	50.74
jiechu1_no_rRNA.1_(paired)_contig_11547	tr|K7JLP5|K7JLP5_NASVI	1e-39	377	129	96	57.36
jiechu1_no_rRNA.1_(paired)_contig_11558	tr|A0A026WXM3|A0A026WXM3_CERBI	3e-158	1208	312	267	68.91
jiechu1_no_rRNA.1_(paired)_contig_11568	tr|D4P8J1|D4P8J1_NASVI	2e-25	269	113	72	54.87
jiechu1_no_rRNA.1_(paired)_contig_11580	tr|E2BFS1|E2BFS1_HARSA	4e-88	698	227	171	55.51
jiechu1_no_rRNA.1_(paired)_contig_11604	tr|E9JAZ1|E9JAZ1_SOLIN	5e-10	151	110	63	34.55
jiechu1_no_rRNA.1_(paired)_contig_11613	tr|E2AA17|E2AA17_CAMFO	2e-81	664	221	161	59.28
jiechu1_no_rRNA.1_(paired)_contig_11628	tr|E9CGF1|E9CGF1_CAPO3	6e-16	203	144	79	38.19
jiechu1_no_rRNA.1_(paired)_contig_11634	tr|A0A026WYV3|A0A026WYV3_CERBI	3e-127	967	245	210	70.61
jiechu1_no_rRNA.1_(paired)_contig_11638	tr|K7J2K6|K7J2K6_NASVI	1e-77	613	138	128	84.06
jiechu1_no_rRNA.1_(paired)_contig_11641	tr|J9K170|J9K170_ACYPI	2e-18	140	53	33	50.94
jiechu1_no_rRNA.1_(paired)_contig_11644	tr|A0A023EVE7|A0A023EVE7_AEDAL	9e-16	212	147	77	34.01
jiechu1_no_rRNA.1_(paired)_contig_11653	tr|A0A022T5Z1|A0A022T5Z1_9HYME	0	2061	712	518	58.57
jiechu1_no_rRNA.1_(paired)_contig_11660	tr|V5H273|V5H273_ANOGL	6e-94	709	137	134	96.35
jiechu1_no_rRNA.1_(paired)_contig_11672	tr|T1JLQ5|T1JLQ5_STRMM	3e-09	160	290	133	22.76
jiechu1_no_rRNA.1_(paired)_contig_11675	tr|W4WWF1|W4WWF1_ATTCE	6e-20	221	46	44	93.48
jiechu1_no_rRNA.1_(paired)_contig_11678	tr|B4KYH6|B4KYH6_DROMO	4e-18	205	68	50	57.35
jiechu1_no_rRNA.1_(paired)_contig_11687	tr|K7J467|K7J467_NASVI	2e-07	129	39	29	58.97
jiechu1_no_rRNA.1_(paired)_contig_11696	tr|E2BQL3|E2BQL3_HARSA	1e-39	349	112	98	80.36
jiechu1_no_rRNA.1_(paired)_contig_11699	tr|J9L6G4|J9L6G4_ACYPI	3e-98	839	452	262	40.71
jiechu1_no_rRNA.1_(paired)_contig_11711	tr|A0A087ZPW6|A0A087ZPW6_APIME	6e-180	1388	376	303	66.49
jiechu1_no_rRNA.1_(paired)_contig_11717	tr|A0A088ANS8|A0A088ANS8_APIME	4e-129	960	220	207	86.82
jiechu1_no_rRNA.1_(paired)_contig_11730	tr|W4W9W9|W4W9W9_ATTCE	3e-26	278	61	56	81.97
jiechu1_no_rRNA.1_(paired)_contig_11744	tr|A0A026W9L1|A0A026W9L1_CERBI	5e-52	426	84	80	91.67
jiechu1_no_rRNA.1_(paired)_contig_11753	tr|A0A026WQA5|A0A026WQA5_CERBI	6e-15	207	69	53	63.77
jiechu1_no_rRNA.1_(paired)_contig_11762	tr|U4V016|U4V016_DENPD	4e-16	208	115	68	38.26
jiechu1_no_rRNA.1_(paired)_contig_11768	tr|K7JCD9|K7JCD9_NASVI	3e-51	447	163	114	53.99
jiechu1_no_rRNA.1_(paired)_contig_11774	tr|A0A026WQX2|A0A026WQX2_CERBI	2e-67	595	145	124	75.17
jiechu1_no_rRNA.1_(paired)_contig_11777	tr|E2C0A4|E2C0A4_HARSA	1e-11	175	50	40	66
jiechu1_no_rRNA.1_(paired)_contig_11780	tr|A0A026WRE6|A0A026WRE6_CERBI	7e-48	464	203	147	57.64
jiechu1_no_rRNA.1_(paired)_contig_11793	tr|A0JCT3|A0JCT3_GLYIN	2e-09	153	220	97	24.55
jiechu1_no_rRNA.1_(paired)_contig_11802	tr|F4W7D0|F4W7D0_ACREC	6e-09	140	35	32	80
jiechu1_no_rRNA.1_(paired)_contig_11805	tr|E9J989|E9J989_SOLIN	2e-37	379	168	108	44.05
jiechu1_no_rRNA.1_(paired)_contig_11811	tr|E2C3W8|E2C3W8_HARSA	3e-64	556	147	120	65.99
jiechu1_no_rRNA.1_(paired)_contig_11814	tr|A0A087ZQJ9|A0A087ZQJ9_APIME	0	1799	492	404	68.9
jiechu1_no_rRNA.1_(paired)_contig_11824	tr|V5G2B8|V5G2B8_ANOGL	8e-65	443	361	192	34.35
jiechu1_no_rRNA.1_(paired)_contig_11827	tr|K7IRW0|K7IRW0_NASVI	2e-115	895	223	190	71.75
jiechu1_no_rRNA.1_(paired)_contig_11835	tr|A0A088A2M3|A0A088A2M3_APIME	0	1469	388	318	67.53
jiechu1_no_rRNA.1_(paired)_contig_11855	tr|A0A026WSW1|A0A026WSW1_CERBI	1e-149	1129	341	264	66.28
jiechu1_no_rRNA.1_(paired)_contig_11858	tr|A0A088AA91|A0A088AA91_APIME	1e-67	589	356	214	42.7
jiechu1_no_rRNA.1_(paired)_contig_11861	tr|K7IPA2|K7IPA2_NASVI	2e-100	788	253	197	56.52
jiechu1_no_rRNA.1_(paired)_contig_11871	tr|A0A026VRX8|A0A026VRX8_CERBI	1e-45	413	149	108	49.66
jiechu1_no_rRNA.1_(paired)_contig_11874	tr|K7J6H9|K7J6H9_NASVI	9e-114	885	274	214	59.85
jiechu1_no_rRNA.1_(paired)_contig_11880	tr|A7TCQ6|A7TCQ6_NEMVE	3e-31	311	114	84	63.16
jiechu1_no_rRNA.1_(paired)_contig_11897	tr|E2AUQ5|E2AUQ5_CAMFO	2e-102	788	224	177	62.5
jiechu1_no_rRNA.1_(paired)_contig_11900	tr|A0A088AA06|A0A088AA06_APIME	2e-57	499	245	146	41.22
jiechu1_no_rRNA.1_(paired)_contig_11903	tr|K7J2W4|K7J2W4_NASVI	2e-82	707	254	181	50.79
jiechu1_no_rRNA.1_(paired)_contig_11906	tr|Q4FCR1|Q4FCR1_BEMTA	1e-75	591	142	124	74.65
jiechu1_no_rRNA.1_(paired)_contig_11909	tr|A8D4R0|A8D4R0_9HYME	0	2187	607	491	67.22
jiechu1_no_rRNA.1_(paired)_contig_11918	tr|A0A088A593|A0A088A593_APIME	0	1417	537	373	55.31
jiechu1_no_rRNA.1_(paired)_contig_11921	tr|A0A026W4T0|A0A026W4T0_CERBI	0	4612	958	905	91.34
jiechu1_no_rRNA.1_(paired)_contig_11924	tr|A0A088A7T3|A0A088A7T3_APIME	0	1149	299	254	73.58
jiechu1_no_rRNA.1_(paired)_contig_11927	tr|K7J894|K7J894_NASVI	3e-35	333	74	64	72.97
jiechu1_no_rRNA.1_(paired)_contig_11930	tr|E9JB05|E9JB05_SOLIN	2e-17	216	69	51	63.77
jiechu1_no_rRNA.1_(paired)_contig_11936	tr|E9C932|E9C932_CAPO3	2e-40	410	348	177	32.47
jiechu1_no_rRNA.1_(paired)_contig_11943	tr|E2AA01|E2AA01_CAMFO	1e-43	445	238	136	37.82
jiechu1_no_rRNA.1_(paired)_contig_11949	tr|K7INR1|K7INR1_NASVI	0	3175	613	601	96.57
jiechu1_no_rRNA.1_(paired)_contig_11958	tr|A0A026WU22|A0A026WU22_CERBI	4e-31	310	130	91	60.77
jiechu1_no_rRNA.1_(paired)_contig_11967	tr|K7IWZ6|K7IWZ6_NASVI	4e-38	377	396	189	26.77
jiechu1_no_rRNA.1_(paired)_contig_11974	tr|A0A022T4E5|A0A022T4E5_9HYME	3e-59	504	156	122	60.26
jiechu1_no_rRNA.1_(paired)_contig_11977	tr|A0A026X4T0|A0A026X4T0_CERBI	0	1512	326	306	82.21
jiechu1_no_rRNA.1_(paired)_contig_11986	tr|E2BVT0|E2BVT0_HARSA	2e-105	833	305	209	59.02
jiechu1_no_rRNA.1_(paired)_contig_11995	tr|G8FU59|G8FU59_APIME	1e-26	271	107	72	60.75
jiechu1_no_rRNA.1_(paired)_contig_12003	tr|W4WXA3|W4WXA3_ATTCE	0	1412	333	293	75.98
jiechu1_no_rRNA.1_(paired)_contig_12006	tr|K7JGT6|K7JGT6_NASVI	5e-08	133	29	28	79.31
jiechu1_no_rRNA.1_(paired)_contig_12009	tr|E9IJC4|E9IJC4_SOLIN	1e-09	141	35	32	77.14
jiechu1_no_rRNA.1_(paired)_contig_12012	tr|A0A067QU41|A0A067QU41_ZOONE	7e-23	239	120	80	46.67
jiechu1_no_rRNA.1_(paired)_contig_12015	tr|D6WDU7|D6WDU7_TRICA	6e-40	352	76	70	84.21
jiechu1_no_rRNA.1_(paired)_contig_12021	tr|A0JCZ2|A0JCZ2_GLYIN	3e-143	1094	324	254	60.49
jiechu1_no_rRNA.1_(paired)_contig_12024	tr|E9J222|E9J222_SOLIN	8e-07	141	81	48	35.8
jiechu1_no_rRNA.1_(paired)_contig_12027	tr|A0A088A6J3|A0A088A6J3_APIME	5e-91	720	193	158	68.91
jiechu1_no_rRNA.1_(paired)_contig_12036	tr|W4VYS7|W4VYS7_ATTCE	4e-39	231	45	45	95.56
jiechu1_no_rRNA.1_(paired)_contig_12042	tr|A0A088AH61|A0A088AH61_APIME	3e-43	408	81	76	86.42
jiechu1_no_rRNA.1_(paired)_contig_12045	tr|E9ICF8|E9ICF8_SOLIN	7e-36	346	136	95	53.68
jiechu1_no_rRNA.1_(paired)_contig_12054	tr|A0A087ZV04|A0A087ZV04_APIME	1e-73	587	111	110	98.2
jiechu1_no_rRNA.1_(paired)_contig_12060	tr|J9LK27|J9LK27_ACYPI	1e-153	1211	666	395	40.09
jiechu1_no_rRNA.1_(paired)_contig_12066	tr|W4WTX5|W4WTX5_ATTCE	2e-141	1049	213	205	91.08
jiechu1_no_rRNA.1_(paired)_contig_12069	tr|A0A088A433|A0A088A433_APIME	0	2575	624	544	73.72
jiechu1_no_rRNA.1_(paired)_contig_12078	tr|K7ISV5|K7ISV5_NASVI	4e-118	925	204	186	77.45
jiechu1_no_rRNA.1_(paired)_contig_12092	tr|E9JAZ1|E9JAZ1_SOLIN	2e-16	217	404	181	24.75
jiechu1_no_rRNA.1_(paired)_contig_12100	tr|A0A022T309|A0A022T309_9HYME	5e-79	670	452	245	36.28
jiechu1_no_rRNA.1_(paired)_contig_12109	tr|A0A026X0N9|A0A026X0N9_CERBI	9e-46	278	165	90	35.15
jiechu1_no_rRNA.1_(paired)_contig_12115	tr|K7J2J8|K7J2J8_NASVI	2e-43	423	206	122	42.72
jiechu1_no_rRNA.1_(paired)_contig_12118	tr|F4WXT5|F4WXT5_ACREC	0	2651	753	580	69.46
jiechu1_no_rRNA.1_(paired)_contig_12130	tr|A0A088AMC8|A0A088AMC8_APIME	0	1530	685	406	48.18
jiechu1_no_rRNA.1_(paired)_contig_12133	tr|E9J0S4|E9J0S4_SOLIN	7e-26	280	64	59	84.38
jiechu1_no_rRNA.1_(paired)_contig_12136	tr|A0A088A7H9|A0A088A7H9_APIME	5e-63	612	716	340	27.23
jiechu1_no_rRNA.1_(paired)_contig_12139	tr|S4AM82|S4AM82_CAPO3	8e-25	291	582	247	27.32
jiechu1_no_rRNA.1_(paired)_contig_12145	tr|K7JND9|K7JND9_NASVI	2e-14	196	77	53	49.35
jiechu1_no_rRNA.1_(paired)_contig_12148	tr|W4WVG3|W4WVG3_ATTCE	3e-30	324	205	111	45.85
jiechu1_no_rRNA.1_(paired)_contig_12151	tr|A0A022T6W5|A0A022T6W5_9HYME	6e-49	296	104	77	51.92
jiechu1_no_rRNA.1_(paired)_contig_12155	tr|Q0IF16|Q0IF16_AEDAE	1e-32	317	84	71	67.86
jiechu1_no_rRNA.1_(paired)_contig_12158	tr|J9LN60|J9LN60_ACYPI	5e-75	661	450	248	37.11
jiechu1_no_rRNA.1_(paired)_contig_12174	tr|B7S8P3|B7S8P3_9HYME	4e-41	297	93	73	54.84
jiechu1_no_rRNA.1_(paired)_contig_12178	tr|E2C6Z6|E2C6Z6_HARSA	3e-41	379	125	95	62.4
jiechu1_no_rRNA.1_(paired)_contig_12190	tr|A0A087ZV99|A0A087ZV99_APIME	0	1446	404	324	66.83
jiechu1_no_rRNA.1_(paired)_contig_12204	tr|W4VVU2|W4VVU2_ATTCE	3e-13	174	95	56	44.21
jiechu1_no_rRNA.1_(paired)_contig_12207	tr|K7J0V7|K7J0V7_NASVI	1e-45	409	170	113	50
jiechu1_no_rRNA.1_(paired)_contig_12213	tr|F4PMZ9|F4PMZ9_DICFS	1e-09	157	80	48	40
jiechu1_no_rRNA.1_(paired)_contig_12216	tr|K7J5G0|K7J5G0_NASVI	2e-39	218	106	74	44.34
jiechu1_no_rRNA.1_(paired)_contig_12222	tr|A0A088A2N0|A0A088A2N0_APIME	3e-154	1155	255	242	82.75
jiechu1_no_rRNA.1_(paired)_contig_12229	tr|A0A022T406|A0A022T406_9HYME	3e-21	243	138	75	36.96
jiechu1_no_rRNA.1_(paired)_contig_12232	tr|A0A088A5C7|A0A088A5C7_APIME	7e-112	880	384	252	46.35
jiechu1_no_rRNA.1_(paired)_contig_12247	tr|A0A088A3J3|A0A088A3J3_APIME	5e-55	501	306	173	38.56
jiechu1_no_rRNA.1_(paired)_contig_12250	tr|A0A088A5W7|A0A088A5W7_APIME	8e-16	205	111	60	33.33
jiechu1_no_rRNA.1_(paired)_contig_12256	tr|E2BCW9|E2BCW9_HARSA	2e-66	576	142	124	71.83
jiechu1_no_rRNA.1_(paired)_contig_12268	tr|K7INN5|K7INN5_NASVI	9e-129	1025	237	211	77.22
jiechu1_no_rRNA.1_(paired)_contig_12271	tr|E2BN69|E2BN69_HARSA	1e-135	1003	200	190	93
jiechu1_no_rRNA.1_(paired)_contig_12280	tr|A0A022T653|A0A022T653_9HYME	3e-89	690	151	139	82.78
jiechu1_no_rRNA.1_(paired)_contig_12283	tr|A0A022T2E5|A0A022T2E5_9HYME	6e-09	144	139	69	28.78
jiechu1_no_rRNA.1_(paired)_contig_12286	tr|F4W7W3|F4W7W3_ACREC	0	1706	415	367	82.17
jiechu1_no_rRNA.1_(paired)_contig_12289	tr|A0A022T428|A0A022T428_9HYME	0	2191	497	451	79.07
jiechu1_no_rRNA.1_(paired)_contig_12293	tr|E2A1R2|E2A1R2_CAMFO	1e-11	115	33	27	69.7
jiechu1_no_rRNA.1_(paired)_contig_12296	tr|A0A088A583|A0A088A583_APIME	1e-40	391	110	91	65.45
jiechu1_no_rRNA.1_(paired)_contig_12299	tr|A0A088APP1|A0A088APP1_APIME	2e-33	322	94	74	61.7
jiechu1_no_rRNA.1_(paired)_contig_12308	tr|E9J3U0|E9J3U0_SOLIN	2e-10	153	56	40	57.14
jiechu1_no_rRNA.1_(paired)_contig_12314	tr|E2BLK6|E2BLK6_HARSA	1e-179	1335	308	283	87.34
jiechu1_no_rRNA.1_(paired)_contig_12321	tr|K7K052|K7K052_NASVI	9e-90	783	417	234	36.69
jiechu1_no_rRNA.1_(paired)_contig_12324	tr|K7IV78|K7IV78_NASVI	5e-101	849	306	217	54.9
jiechu1_no_rRNA.1_(paired)_contig_12344	tr|A0A088AGP7|A0A088AGP7_APIME	3e-145	1128	530	335	43.02
jiechu1_no_rRNA.1_(paired)_contig_12348	tr|A0A026WDU3|A0A026WDU3_CERBI	4e-53	479	257	171	51.75
jiechu1_no_rRNA.1_(paired)_contig_12354	tr|F4WAC9|F4WAC9_ACREC	3e-73	620	320	197	41.88
jiechu1_no_rRNA.1_(paired)_contig_12367	tr|E2AGG6|E2AGG6_CAMFO	4e-52	489	222	143	47.3
jiechu1_no_rRNA.1_(paired)_contig_12379	tr|A0A088AJN0|A0A088AJN0_APIME	0	2794	924	688	56.06
jiechu1_no_rRNA.1_(paired)_contig_12382	tr|E2BUL4|E2BUL4_HARSA	2e-177	1329	401	311	60.85
jiechu1_no_rRNA.1_(paired)_contig_12388	tr|L7M8N3|L7M8N3_9ACAR	3e-15	196	73	52	54.79
jiechu1_no_rRNA.1_(paired)_contig_12418	tr|A0A088AMJ4|A0A088AMJ4_APIME	1e-16	195	72	50	54.17
jiechu1_no_rRNA.1_(paired)_contig_12424	tr|R7TGG6|R7TGG6_CAPTE	6e-21	243	121	77	40.5
jiechu1_no_rRNA.1_(paired)_contig_12427	tr|A0A094ZZ81|A0A094ZZ81_SCHHA	3e-21	219	103	75	38.83
jiechu1_no_rRNA.1_(paired)_contig_12442	tr|A0A026WVX6|A0A026WVX6_CERBI	2e-117	948	418	273	48.8
jiechu1_no_rRNA.1_(paired)_contig_12452	tr|V9IC73|V9IC73_APICE	1e-120	957	227	196	74.89
jiechu1_no_rRNA.1_(paired)_contig_12464	tr|A0A087ZXL0|A0A087ZXL0_APIME	3e-165	1345	1006	543	35.69
jiechu1_no_rRNA.1_(paired)_contig_12467	tr|F4W7D2|F4W7D2_ACREC	2e-106	945	629	363	34.34
jiechu1_no_rRNA.1_(paired)_contig_12479	tr|K7IRT0|K7IRT0_NASVI	0	1884	662	483	52.42
jiechu1_no_rRNA.1_(paired)_contig_12497	tr|K7JWG7|K7JWG7_NASVI	2e-63	580	273	177	48.72
jiechu1_no_rRNA.1_(paired)_contig_12500	tr|A0A022T4W5|A0A022T4W5_9HYME	0	2159	792	574	55.81
jiechu1_no_rRNA.1_(paired)_contig_12515	tr|E2BNB9|E2BNB9_HARSA	1e-105	861	426	266	41.31
jiechu1_no_rRNA.1_(paired)_contig_12522	tr|E9CIL4|E9CIL4_CAPO3	4e-24	258	115	73	46.96
jiechu1_no_rRNA.1_(paired)_contig_12525	tr|A0A087ZUT3|A0A087ZUT3_APIME	0	3181	684	639	83.48
jiechu1_no_rRNA.1_(paired)_contig_12528	tr|A0A088ADQ3|A0A088ADQ3_APIME	5e-15	184	79	46	46.84
jiechu1_no_rRNA.1_(paired)_contig_12534	tr|A0A026WF71|A0A026WF71_CERBI	0	2392	854	619	52.93
jiechu1_no_rRNA.1_(paired)_contig_12540	tr|E2BG60|E2BG60_HARSA	5e-97	813	172	162	83.72
jiechu1_no_rRNA.1_(paired)_contig_12543	tr|E2BZ30|E2BZ30_HARSA	2e-50	518	191	125	52.88
jiechu1_no_rRNA.1_(paired)_contig_12549	tr|D7ELQ4|D7ELQ4_TRICA	2e-28	306	161	93	38.51
jiechu1_no_rRNA.1_(paired)_contig_12558	tr|A0A087ZW95|A0A087ZW95_APIME	4e-83	695	228	168	58.33
jiechu1_no_rRNA.1_(paired)_contig_12561	tr|E9I9T9|E9I9T9_SOLIN	3e-09	144	32	28	78.12
jiechu1_no_rRNA.1_(paired)_contig_12568	tr|K7IRT7|K7IRT7_NASVI	5e-16	204	99	64	41.41
jiechu1_no_rRNA.1_(paired)_contig_12575	tr|V9IJH3|V9IJH3_APICE	9e-129	995	215	202	85.12
jiechu1_no_rRNA.1_(paired)_contig_12584	tr|E2C773|E2C773_HARSA	5e-53	520	376	212	38.3
jiechu1_no_rRNA.1_(paired)_contig_12608	tr|K7JIE3|K7JIE3_NASVI	2e-12	173	115	61	35.65
jiechu1_no_rRNA.1_(paired)_contig_12611	tr|A0A088AHJ8|A0A088AHJ8_APIME	0	1561	427	357	73.54
jiechu1_no_rRNA.1_(paired)_contig_12620	tr|E2ATU0|E2ATU0_CAMFO	8e-35	331	82	72	73.17
jiechu1_no_rRNA.1_(paired)_contig_12637	tr|K7IXE7|K7IXE7_NASVI	1e-134	1085	576	330	39.06
jiechu1_no_rRNA.1_(paired)_contig_12646	tr|A0A088AAB2|A0A088AAB2_APIME	4e-172	1295	384	319	77.08
jiechu1_no_rRNA.1_(paired)_contig_12649	tr|E9IP27|E9IP27_SOLIN	5e-22	241	132	78	33.33
jiechu1_no_rRNA.1_(paired)_contig_12652	tr|A0A087ZRC8|A0A087ZRC8_APIME	1e-55	508	360	209	29.72
jiechu1_no_rRNA.1_(paired)_contig_12664	tr|E2BED5|E2BED5_HARSA	3e-41	382	117	95	64.1
jiechu1_no_rRNA.1_(paired)_contig_12671	tr|A0A026WEI8|A0A026WEI8_CERBI	3e-37	344	116	86	54.31
jiechu1_no_rRNA.1_(paired)_contig_12677	tr|E2A6U7|E2A6U7_CAMFO	2e-124	677	190	153	66.84
jiechu1_no_rRNA.1_(paired)_contig_12680	tr|F4WQF8|F4WQF8_ACREC	6e-25	254	91	70	53.85
jiechu1_no_rRNA.1_(paired)_contig_12689	tr|A0A026WZ59|A0A026WZ59_CERBI	2e-125	922	294	224	58.5
jiechu1_no_rRNA.1_(paired)_contig_12701	tr|A7SM83|A7SM83_NEMVE	4e-12	164	79	54	35.44
jiechu1_no_rRNA.1_(paired)_contig_12704	tr|F4WY25|F4WY25_ACREC	0	6943	1484	1397	89.42
jiechu1_no_rRNA.1_(paired)_contig_12717	tr|E9J2C7|E9J2C7_SOLIN	1e-105	892	370	249	46.49
jiechu1_no_rRNA.1_(paired)_contig_12729	tr|K7J0D4|K7J0D4_NASVI	0	1521	820	494	40.85
jiechu1_no_rRNA.1_(paired)_contig_12735	tr|E2A529|E2A529_CAMFO	2e-66	579	156	128	69.87
jiechu1_no_rRNA.1_(paired)_contig_12738	tr|E2AM59|E2AM59_CAMFO	1e-53	487	251	147	39.04
jiechu1_no_rRNA.1_(paired)_contig_12741	tr|E2A6X2|E2A6X2_CAMFO	2e-141	1190	843	453	37.13
jiechu1_no_rRNA.1_(paired)_contig_12744	tr|E2AH51|E2AH51_CAMFO	2e-104	813	224	178	70.54
jiechu1_no_rRNA.1_(paired)_contig_12747	tr|V9I707|V9I707_APICE	0	2894	561	546	93.58
jiechu1_no_rRNA.1_(paired)_contig_12753	tr|E2B471|E2B471_HARSA	1e-158	1232	459	321	50.54
jiechu1_no_rRNA.1_(paired)_contig_12756	tr|V9VKZ6|V9VKZ6_RHIMP	2e-13	182	96	63	37.5
jiechu1_no_rRNA.1_(paired)_contig_12759	tr|C7AHW7|C7AHW7_APICE	1e-17	205	101	66	45.54
jiechu1_no_rRNA.1_(paired)_contig_12762	tr|A0A088AF35|A0A088AF35_APIME	0	2543	619	545	76.9
jiechu1_no_rRNA.1_(paired)_contig_12772	tr|A0A026W576|A0A026W576_CERBI	0	2476	572	499	80.07
jiechu1_no_rRNA.1_(paired)_contig_12784	tr|A0A088AET8|A0A088AET8_APIME	2e-64	529	156	124	63.46
jiechu1_no_rRNA.1_(paired)_contig_12790	tr|Q29FV2|Q29FV2_DROPS	9e-12	161	66	43	48.48
jiechu1_no_rRNA.1_(paired)_contig_12793	tr|X1X7B6|X1X7B6_ACYPI	5e-11	165	231	118	27.71
jiechu1_no_rRNA.1_(paired)_contig_12802	tr|E2C056|E2C056_HARSA	3e-98	779	303	208	49.83
jiechu1_no_rRNA.1_(paired)_contig_12805	tr|E2BRE2|E2BRE2_HARSA	1e-06	122	96	45	28.12
jiechu1_no_rRNA.1_(paired)_contig_12808	tr|A0A026WAM8|A0A026WAM8_CERBI	2e-10	156	100	61	49
jiechu1_no_rRNA.1_(paired)_contig_12811	tr|K7J130|K7J130_NASVI	1e-28	287	141	83	48.23
jiechu1_no_rRNA.1_(paired)_contig_12817	tr|A0A026WFB9|A0A026WFB9_CERBI	4e-26	273	131	74	45.04
jiechu1_no_rRNA.1_(paired)_contig_12820	tr|T1EAZ7|T1EAZ7_ANOAQ	3e-34	335	100	79	72
jiechu1_no_rRNA.1_(paired)_contig_12835	tr|A0A026VZH4|A0A026VZH4_CERBI	8e-36	341	116	79	58.62
jiechu1_no_rRNA.1_(paired)_contig_12842	tr|F4WEK8|F4WEK8_ACREC	1e-105	869	246	203	64.63
jiechu1_no_rRNA.1_(paired)_contig_12845	tr|E1ZXN8|E1ZXN8_CAMFO	3e-76	604	135	120	79.26
jiechu1_no_rRNA.1_(paired)_contig_12849	tr|K7J0F8|K7J0F8_NASVI	0	2223	674	549	72.4
jiechu1_no_rRNA.1_(paired)_contig_12855	tr|A0A088ADW2|A0A088ADW2_APIME	0	1723	1005	591	38.51
jiechu1_no_rRNA.1_(paired)_contig_12868	tr|K7IM03|K7IM03_NASVI	7e-113	857	193	172	77.2
jiechu1_no_rRNA.1_(paired)_contig_12885	tr|E2A6V2|E2A6V2_CAMFO	2e-19	228	46	43	89.13
jiechu1_no_rRNA.1_(paired)_contig_12888	tr|E2B7Z7|E2B7Z7_HARSA	6e-23	245	63	53	71.43
jiechu1_no_rRNA.1_(paired)_contig_12891	tr|A0A087ZVI1|A0A087ZVI1_APIME	5e-81	626	124	121	94.35
jiechu1_no_rRNA.1_(paired)_contig_12900	tr|V5GU69|V5GU69_ANOGL	2e-104	932	624	340	34.62
jiechu1_no_rRNA.1_(paired)_contig_12903	tr|A0A088AM26|A0A088AM26_APIME	0	1653	615	442	55.61
jiechu1_no_rRNA.1_(paired)_contig_12929	tr|A0A088A4Q1|A0A088A4Q1_APIME	3e-18	223	231	105	31.17
jiechu1_no_rRNA.1_(paired)_contig_12933	tr|E2BA23|E2BA23_HARSA	1e-33	317	108	84	52.78
jiechu1_no_rRNA.1_(paired)_contig_12936	tr|E2B4H5|E2B4H5_HARSA	6e-63	531	203	148	58.62
jiechu1_no_rRNA.1_(paired)_contig_12939	tr|F4X3Y3|F4X3Y3_ACREC	4e-36	323	72	67	86.11
jiechu1_no_rRNA.1_(paired)_contig_12945	tr|A9UPX6|A9UPX6_MONBE	4e-35	338	251	135	35.46
jiechu1_no_rRNA.1_(paired)_contig_12955	tr|A0A026VXF3|A0A026VXF3_CERBI	1e-34	241	53	51	92.45
jiechu1_no_rRNA.1_(paired)_contig_12971	tr|K7JYM1|K7JYM1_NASVI	5e-51	466	172	115	45.93
jiechu1_no_rRNA.1_(paired)_contig_12974	tr|E2BAG4|E2BAG4_HARSA	3e-27	283	64	54	81.25
jiechu1_no_rRNA.1_(paired)_contig_12980	tr|K7JEN5|K7JEN5_NASVI	2e-85	707	356	225	44.38
jiechu1_no_rRNA.1_(paired)_contig_12987	tr|E9IQQ8|E9IQQ8_SOLIN	3e-42	382	129	94	60.47
jiechu1_no_rRNA.1_(paired)_contig_12990	tr|A0A087ZVT3|A0A087ZVT3_APIME	3e-89	745	251	181	53.39
jiechu1_no_rRNA.1_(paired)_contig_12996	tr|E2C8J6|E2C8J6_HARSA	4e-52	477	115	100	72.17
jiechu1_no_rRNA.1_(paired)_contig_12999	tr|E2C294|E2C294_HARSA	3e-49	430	125	96	64
jiechu1_no_rRNA.1_(paired)_contig_13011	tr|A0A022T7Q0|A0A022T7Q0_9HYME	0	2464	692	562	65.32
jiechu1_no_rRNA.1_(paired)_contig_13017	tr|E9CCF2|E9CCF2_CAPO3	6e-33	340	162	97	43.83
jiechu1_no_rRNA.1_(paired)_contig_13029	tr|B7S8P0|B7S8P0_9HYME	2e-48	419	120	97	67.5
jiechu1_no_rRNA.1_(paired)_contig_13036	tr|Q17IS7|Q17IS7_AEDAE	4e-34	322	141	85	46.81
jiechu1_no_rRNA.1_(paired)_contig_13039	tr|A0A026W8M2|A0A026W8M2_CERBI	4e-23	245	118	70	40.68
jiechu1_no_rRNA.1_(paired)_contig_13045	tr|K7IS87|K7IS87_NASVI	2e-53	472	208	133	42.31
jiechu1_no_rRNA.1_(paired)_contig_13051	tr|E2A594|E2A594_CAMFO	4e-129	952	200	189	89
jiechu1_no_rRNA.1_(paired)_contig_13060	tr|A0A088ASR6|A0A088ASR6_APIME	5e-16	210	378	171	26.19
jiechu1_no_rRNA.1_(paired)_contig_13063	tr|Q29QJ7|Q29QJ7_DROME	7e-93	732	248	175	55.24
jiechu1_no_rRNA.1_(paired)_contig_13072	tr|W4VWB8|W4VWB8_ATTCE	3e-48	455	142	111	63.38
jiechu1_no_rRNA.1_(paired)_contig_13075	tr|V9IGM8|V9IGM8_APICE	2e-40	354	95	82	66.32
jiechu1_no_rRNA.1_(paired)_contig_13081	tr|A0A087ZPC6|A0A087ZPC6_APIME	0	3841	1040	875	72.5
jiechu1_no_rRNA.1_(paired)_contig_13085	tr|K7JUC9|K7JUC9_NASVI	1e-31	238	100	70	49
jiechu1_no_rRNA.1_(paired)_contig_13100	tr|A0A034W7H8|A0A034W7H8_BACDO	6e-21	223	112	65	45.54
jiechu1_no_rRNA.1_(paired)_contig_13109	tr|A0A026WVX3|A0A026WVX3_CERBI	4e-76	642	265	173	47.55
jiechu1_no_rRNA.1_(paired)_contig_13112	tr|U4TY24|U4TY24_DENPD	2e-61	515	127	109	73.23
jiechu1_no_rRNA.1_(paired)_contig_13116	tr|J9LG75|J9LG75_ACYPI	6e-100	834	585	299	34.02
jiechu1_no_rRNA.1_(paired)_contig_13125	tr|K7JCA4|K7JCA4_NASVI	2e-26	271	138	83	47.1
jiechu1_no_rRNA.1_(paired)_contig_13128	tr|A0A026WTF6|A0A026WTF6_CERBI	0	1439	301	285	88.7
jiechu1_no_rRNA.1_(paired)_contig_13131	tr|U4U6M7|U4U6M7_DENPD	2e-83	724	565	289	32.21
jiechu1_no_rRNA.1_(paired)_contig_13137	tr|A0A026WIV1|A0A026WIV1_CERBI	2e-51	483	94	88	92.55
jiechu1_no_rRNA.1_(paired)_contig_13140	tr|K7J633|K7J633_NASVI	2e-51	427	113	96	68.14
jiechu1_no_rRNA.1_(paired)_contig_13146	tr|A0JCT3|A0JCT3_GLYIN	3e-24	273	291	128	24.4
jiechu1_no_rRNA.1_(paired)_contig_13155	tr|K7JL43|K7JL43_NASVI	6e-17	201	104	67	39.42
jiechu1_no_rRNA.1_(paired)_contig_13161	tr|F4X2G1|F4X2G1_ACREC	1e-12	188	157	83	29.94
jiechu1_no_rRNA.1_(paired)_contig_13168	tr|K7IP91|K7IP91_NASVI	6e-27	280	135	91	45.93
jiechu1_no_rRNA.1_(paired)_contig_13171	tr|I1ESU7|I1ESU7_AMPQE	4e-34	338	179	104	43.58
jiechu1_no_rRNA.1_(paired)_contig_13177	tr|K7JXL5|K7JXL5_NASVI	1e-39	359	99	82	63.64
jiechu1_no_rRNA.1_(paired)_contig_13180	tr|E2C837|E2C837_HARSA	1e-79	680	183	152	69.95
jiechu1_no_rRNA.1_(paired)_contig_13189	tr|K7JMX0|K7JMX0_NASVI	7e-17	212	139	77	42.45
jiechu1_no_rRNA.1_(paired)_contig_13198	tr|E2AWI6|E2AWI6_CAMFO	4e-79	721	603	311	31.01
jiechu1_no_rRNA.1_(paired)_contig_13201	tr|A0A087ZXE8|A0A087ZXE8_APIME	2e-108	879	430	262	41.16
jiechu1_no_rRNA.1_(paired)_contig_13204	tr|K7JGZ1|K7JGZ1_NASVI	3e-25	273	228	117	30.7
jiechu1_no_rRNA.1_(paired)_contig_13218	tr|A0A087ZS70|A0A087ZS70_APIME	1e-49	284	68	61	80.88
jiechu1_no_rRNA.1_(paired)_contig_13225	tr|A0A026WBJ2|A0A026WBJ2_CERBI	6e-19	150	162	74	28.4
jiechu1_no_rRNA.1_(paired)_contig_13234	tr|K7JUP7|K7JUP7_NASVI	5e-34	358	257	140	34.24
jiechu1_no_rRNA.1_(paired)_contig_13249	tr|V9IHX8|V9IHX8_APICE	4e-26	286	58	56	86.21
jiechu1_no_rRNA.1_(paired)_contig_13275	tr|A0A087ZMR9|A0A087ZMR9_APIME	4e-107	836	222	188	67.57
jiechu1_no_rRNA.1_(paired)_contig_13290	tr|K7JGZ1|K7JGZ1_NASVI	1e-29	316	262	133	31.68
jiechu1_no_rRNA.1_(paired)_contig_13293	tr|E2B640|E2B640_HARSA	3e-134	1026	282	231	69.15
jiechu1_no_rRNA.1_(paired)_contig_13296	tr|K7IVS5|K7IVS5_NASVI	1e-159	1237	426	312	52.35
jiechu1_no_rRNA.1_(paired)_contig_13302	tr|Q8MNR4|Q8MNR4_DROME	1e-70	675	770	332	27.92
jiechu1_no_rRNA.1_(paired)_contig_13317	tr|B4MW42|B4MW42_DROWI	8e-09	144	125	58	25.6
jiechu1_no_rRNA.1_(paired)_contig_13320	tr|F4WZH7|F4WZH7_ACREC	8e-156	1202	312	263	73.4
jiechu1_no_rRNA.1_(paired)_contig_13326	tr|T1L3A9|T1L3A9_TETUR	7e-09	152	82	47	39.02
jiechu1_no_rRNA.1_(paired)_contig_13329	tr|B7S836|B7S836_9HYME	3e-40	393	318	164	28.62
jiechu1_no_rRNA.1_(paired)_contig_13341	tr|A0A087ZW65|A0A087ZW65_APIME	0	1550	646	431	44.43
jiechu1_no_rRNA.1_(paired)_contig_13353	tr|A0A087ZQJ4|A0A087ZQJ4_APIME	8e-19	239	549	248	25.5
jiechu1_no_rRNA.1_(paired)_contig_13362	tr|A0A088AQE1|A0A088AQE1_APIME	9e-22	229	45	44	80
jiechu1_no_rRNA.1_(paired)_contig_13368	tr|V9IG59|V9IG59_APICE	1e-49	452	231	134	41.13
jiechu1_no_rRNA.1_(paired)_contig_13371	tr|B7S8P1|B7S8P1_9HYME	2e-14	129	60	40	43.33
jiechu1_no_rRNA.1_(paired)_contig_13397	tr|F4WWC0|F4WWC0_ACREC	2e-09	151	50	37	66
jiechu1_no_rRNA.1_(paired)_contig_13409	tr|E2BQV0|E2BQV0_HARSA	0	1592	357	324	78.99
jiechu1_no_rRNA.1_(paired)_contig_13412	tr|A0A026W727|A0A026W727_CERBI	0	1858	644	470	54.04
jiechu1_no_rRNA.1_(paired)_contig_13416	tr|K7JCE3|K7JCE3_NASVI	5e-153	1223	416	307	54.81
jiechu1_no_rRNA.1_(paired)_contig_13429	tr|A0A022T582|A0A022T582_9HYME	2e-77	686	355	235	46.2
jiechu1_no_rRNA.1_(paired)_contig_13435	tr|A0A088AP53|A0A088AP53_APIME	6e-08	137	32	30	78.12
jiechu1_no_rRNA.1_(paired)_contig_13438	tr|A0A088AW93|A0A088AW93_APIME	9e-43	378	144	97	54.86
jiechu1_no_rRNA.1_(paired)_contig_13446	tr|F4X2D3|F4X2D3_ACREC	5e-72	584	225	160	57.78
jiechu1_no_rRNA.1_(paired)_contig_13449	tr|E2BY41|E2BY41_HARSA	0	1602	388	339	75.26
jiechu1_no_rRNA.1_(paired)_contig_13455	tr|E2B2R7|E2B2R7_HARSA	1e-81	673	307	186	50.49
jiechu1_no_rRNA.1_(paired)_contig_13458	tr|K7J0M4|K7J0M4_NASVI	3e-152	1162	300	253	70
jiechu1_no_rRNA.1_(paired)_contig_13465	tr|E1ZXM0|E1ZXM0_CAMFO	0	1738	416	358	74.28
jiechu1_no_rRNA.1_(paired)_contig_13471	tr|A0A088A269|A0A088A269_APIME	6e-137	1044	323	254	56.97
jiechu1_no_rRNA.1_(paired)_contig_13486	tr|A0A026WDN0|A0A026WDN0_CERBI	2e-37	341	111	85	54.05
jiechu1_no_rRNA.1_(paired)_contig_13495	tr|A0A088AK30|A0A088AK30_APIME	5e-101	778	222	184	73.87
jiechu1_no_rRNA.1_(paired)_contig_13516	tr|W4WB60|W4WB60_ATTCE	1e-23	261	147	87	37.41
jiechu1_no_rRNA.1_(paired)_contig_13525	tr|A0A084WMB9|A0A084WMB9_9DIPT	1e-15	196	77	50	54.55
jiechu1_no_rRNA.1_(paired)_contig_13529	tr|A0A088ASQ3|A0A088ASQ3_APIME	0	2973	854	682	70.37
jiechu1_no_rRNA.1_(paired)_contig_13535	tr|K7IRH5|K7IRH5_NASVI	6e-106	787	268	195	52.99
jiechu1_no_rRNA.1_(paired)_contig_13546	tr|A0A026W447|A0A026W447_CERBI	1e-142	1123	353	274	64.87
jiechu1_no_rRNA.1_(paired)_contig_13566	tr|A0A026WEG8|A0A026WEG8_CERBI	9e-40	254	98	72	51.02
jiechu1_no_rRNA.1_(paired)_contig_13569	tr|K7JV80|K7JV80_NASVI	1e-25	289	174	103	37.93
jiechu1_no_rRNA.1_(paired)_contig_13572	tr|A0A026WRX9|A0A026WRX9_CERBI	1e-167	1270	460	326	55.43
jiechu1_no_rRNA.1_(paired)_contig_13575	tr|A0A088AEC1|A0A088AEC1_APIME	5e-136	1020	276	224	68.12
jiechu1_no_rRNA.1_(paired)_contig_13578	tr|E0VRV9|E0VRV9_PEDHC	9e-99	408	93	83	78.49
jiechu1_no_rRNA.1_(paired)_contig_13584	tr|A0A026WDZ3|A0A026WDZ3_CERBI	3e-164	1237	453	308	53.2
jiechu1_no_rRNA.1_(paired)_contig_13587	tr|V9IJT7|V9IJT7_APICE	9e-57	489	234	144	41.45
jiechu1_no_rRNA.1_(paired)_contig_13596	tr|E2BIQ9|E2BIQ9_HARSA	9e-59	521	177	127	54.24
jiechu1_no_rRNA.1_(paired)_contig_13614	tr|K7IR31|K7IR31_NASVI	6e-72	598	150	119	71.33
jiechu1_no_rRNA.1_(paired)_contig_13617	tr|A0A088AC01|A0A088AC01_APIME	1e-20	214	69	50	60.87
jiechu1_no_rRNA.1_(paired)_contig_13623	tr|E2BWI0|E2BWI0_HARSA	2e-07	133	27	26	92.59
jiechu1_no_rRNA.1_(paired)_contig_13637	tr|A0A022T3W3|A0A022T3W3_9HYME	3e-12	173	107	62	37.38
jiechu1_no_rRNA.1_(paired)_contig_13640	tr|A0A088AIK2|A0A088AIK2_APIME	3e-35	346	132	93	53.03
jiechu1_no_rRNA.1_(paired)_contig_13649	tr|E2B888|E2B888_HARSA	3e-14	193	119	66	41.18
jiechu1_no_rRNA.1_(paired)_contig_13652	tr|A0A088ABM7|A0A088ABM7_APIME	4e-16	193	99	62	50.51
jiechu1_no_rRNA.1_(paired)_contig_13662	tr|A0A087ZVK7|A0A087ZVK7_APIME	2e-115	787	279	212	53.41
jiechu1_no_rRNA.1_(paired)_contig_13677	tr|A0A026VUZ4|A0A026VUZ4_CERBI	9e-06	112	78	42	35.9
jiechu1_no_rRNA.1_(paired)_contig_13689	tr|A0A088A303|A0A088A303_APIME	0	1731	508	397	66.14
jiechu1_no_rRNA.1_(paired)_contig_13693	tr|A0A088AM94|A0A088AM94_APIME	4e-83	660	191	149	58.64
jiechu1_no_rRNA.1_(paired)_contig_13703	tr|W4VUP5|W4VUP5_ATTCE	5e-22	232	73	58	60.27
jiechu1_no_rRNA.1_(paired)_contig_13718	tr|A0A026W1E7|A0A026W1E7_CERBI	2e-28	281	322	159	26.71
jiechu1_no_rRNA.1_(paired)_contig_13736	tr|B4LNX1|B4LNX1_DROVI	1e-53	488	261	157	42.15
jiechu1_no_rRNA.1_(paired)_contig_13747	tr|K7IPI5|K7IPI5_NASVI	3e-27	265	113	69	48.67
jiechu1_no_rRNA.1_(paired)_contig_13759	tr|D2A339|D2A339_TRICA	2e-34	360	334	166	29.04
jiechu1_no_rRNA.1_(paired)_contig_13762	tr|E2AVT1|E2AVT1_CAMFO	3e-20	229	110	70	42.73
jiechu1_no_rRNA.1_(paired)_contig_13772	tr|T1DSW5|T1DSW5_ANOAQ	3e-08	141	70	41	42.86
jiechu1_no_rRNA.1_(paired)_contig_13781	tr|A0A088ACC6|A0A088ACC6_APIME	1e-13	186	53	42	67.92
jiechu1_no_rRNA.1_(paired)_contig_13789	tr|W4WS54|W4WS54_ATTCE	4e-27	272	93	68	52.69
jiechu1_no_rRNA.1_(paired)_contig_13792	tr|E2BCH4|E2BCH4_HARSA	0	2393	523	478	81.64
jiechu1_no_rRNA.1_(paired)_contig_13795	tr|A0A026X2J0|A0A026X2J0_CERBI	0	2086	484	430	80.37
jiechu1_no_rRNA.1_(paired)_contig_13798	tr|A0A088AMD7|A0A088AMD7_APIME	3e-07	129	126	60	26.98
jiechu1_no_rRNA.1_(paired)_contig_13830	tr|A0A087ZY35|A0A087ZY35_APIME	2e-43	428	405	197	26.91
jiechu1_no_rRNA.1_(paired)_contig_13842	tr|K7J1V4|K7J1V4_NASVI	4e-50	456	278	156	36.33
jiechu1_no_rRNA.1_(paired)_contig_13846	tr|K7IQV9|K7IQV9_NASVI	2e-88	693	183	149	68.31
jiechu1_no_rRNA.1_(paired)_contig_13855	tr|W4WUG2|W4WUG2_ATTCE	8e-40	365	105	81	64.76
jiechu1_no_rRNA.1_(paired)_contig_13858	tr|E2C454|E2C454_HARSA	6e-142	1094	249	222	77.91
jiechu1_no_rRNA.1_(paired)_contig_13870	tr|A0A026X3X4|A0A026X3X4_CERBI	0	1605	394	341	74.87
jiechu1_no_rRNA.1_(paired)_contig_13873	tr|A0A022T658|A0A022T658_9HYME	1e-24	278	231	127	44.16
jiechu1_no_rRNA.1_(paired)_contig_13882	tr|Q45UA3|Q45UA3_CAERE	5e-74	577	130	118	90.77
jiechu1_no_rRNA.1_(paired)_contig_13885	tr|A0A088A6G4|A0A088A6G4_APIME	3e-38	356	166	109	45.78
jiechu1_no_rRNA.1_(paired)_contig_13888	tr|E2A9H7|E2A9H7_CAMFO	4e-06	122	91	44	34.07
jiechu1_no_rRNA.1_(paired)_contig_13901	tr|A0A088AQN8|A0A088AQN8_APIME	3e-113	884	358	246	46.37
jiechu1_no_rRNA.1_(paired)_contig_13904	tr|A0A067RIE7|A0A067RIE7_ZOONE	1e-16	205	103	65	33.98
jiechu1_no_rRNA.1_(paired)_contig_13910	tr|A0A088A2T1|A0A088A2T1_APIME	7e-26	267	153	87	39.87
jiechu1_no_rRNA.1_(paired)_contig_13925	tr|A0A088A8I8|A0A088A8I8_APIME	8e-84	682	204	158	59.31
jiechu1_no_rRNA.1_(paired)_contig_13931	tr|V5GHJ4|V5GHJ4_ANOGL	6e-11	157	106	51	39.62
jiechu1_no_rRNA.1_(paired)_contig_13934	tr|E9IRU8|E9IRU8_SOLIN	2e-86	620	186	142	54.84
jiechu1_no_rRNA.1_(paired)_contig_13943	tr|A0A088AGC5|A0A088AGC5_APIME	1e-76	677	365	236	48.77
jiechu1_no_rRNA.1_(paired)_contig_13946	tr|A0A084W3F2|A0A084W3F2_9DIPT	8e-08	137	133	66	29.32
jiechu1_no_rRNA.1_(paired)_contig_13949	tr|C3YEJ3|C3YEJ3_BRAFL	1e-26	267	164	105	37.8
jiechu1_no_rRNA.1_(paired)_contig_13958	tr|J9KEF2|J9KEF2_ACYPI	2e-57	556	738	338	27.37
jiechu1_no_rRNA.1_(paired)_contig_13967	tr|K7IWL2|K7IWL2_NASVI	1e-149	778	259	191	50.97
jiechu1_no_rRNA.1_(paired)_contig_13983	tr|A0A088AGX5|A0A088AGX5_APIME	4e-52	385	135	97	54.81
jiechu1_no_rRNA.1_(paired)_contig_13989	tr|E9JB93|E9JB93_SOLIN	2e-35	326	125	93	48
jiechu1_no_rRNA.1_(paired)_contig_13995	tr|E2BM21|E2BM21_HARSA	0	1634	596	403	47.99
jiechu1_no_rRNA.1_(paired)_contig_13998	tr|K7IZC9|K7IZC9_NASVI	5e-150	1227	351	278	63.53
jiechu1_no_rRNA.1_(paired)_contig_14001	tr|A0A026W8A2|A0A026W8A2_CERBI	6e-10	163	37	32	81.08
jiechu1_no_rRNA.1_(paired)_contig_14007	tr|A0A022T3T7|A0A022T3T7_9HYME	2e-25	262	73	59	72.6
jiechu1_no_rRNA.1_(paired)_contig_14016	tr|A0A026WY57|A0A026WY57_CERBI	2e-57	516	122	103	78.69
jiechu1_no_rRNA.1_(paired)_contig_14019	tr|E2BEP5|E2BEP5_HARSA	1e-29	270	61	53	75.41
jiechu1_no_rRNA.1_(paired)_contig_14032	tr|W4X5I1|W4X5I1_ATTCE	2e-07	137	93	48	33.33
jiechu1_no_rRNA.1_(paired)_contig_14038	tr|A0A026WW90|A0A026WW90_CERBI	3e-18	203	107	73	53.27
jiechu1_no_rRNA.1_(paired)_contig_14056	tr|A0A026VWA8|A0A026VWA8_CERBI	5e-18	219	209	111	31.1
jiechu1_no_rRNA.1_(paired)_contig_14070	tr|W4W180|W4W180_ATTCE	2e-28	274	74	63	71.62
jiechu1_no_rRNA.1_(paired)_contig_14076	tr|A0A026WRR9|A0A026WRR9_CERBI	4e-12	182	65	48	63.08
jiechu1_no_rRNA.1_(paired)_contig_14082	tr|J9KE76|J9KE76_ACYPI	8e-35	377	359	179	31.75
jiechu1_no_rRNA.1_(paired)_contig_14089	tr|K7J5L9|K7J5L9_NASVI	2e-55	456	110	92	76.36
jiechu1_no_rRNA.1_(paired)_contig_14098	tr|E2A5P5|E2A5P5_CAMFO	9e-48	426	212	151	49.06
jiechu1_no_rRNA.1_(paired)_contig_14101	tr|E2A9C3|E2A9C3_CAMFO	5e-18	211	131	73	35.11
jiechu1_no_rRNA.1_(paired)_contig_14107	tr|K7JBR9|K7JBR9_NASVI	1e-62	527	203	137	51.23
jiechu1_no_rRNA.1_(paired)_contig_14127	tr|W4WBU5|W4WBU5_ATTCE	2e-86	755	321	212	50.16
jiechu1_no_rRNA.1_(paired)_contig_14133	tr|A0A022T424|A0A022T424_9HYME	5e-27	278	91	67	53.85
jiechu1_no_rRNA.1_(paired)_contig_14136	tr|A0A022T4U2|A0A022T4U2_9HYME	3e-28	291	155	94	36.13
jiechu1_no_rRNA.1_(paired)_contig_14140	tr|K7IVV5|K7IVV5_NASVI	2e-31	317	197	107	36.04
jiechu1_no_rRNA.1_(paired)_contig_14153	tr|A0A022T3C5|A0A022T3C5_9HYME	6e-32	320	83	68	73.49
jiechu1_no_rRNA.1_(paired)_contig_14162	tr|K7IQ60|K7IQ60_NASVI	7e-20	242	180	107	32.22
jiechu1_no_rRNA.1_(paired)_contig_14174	tr|B4HZA1|B4HZA1_DROSE	2e-06	123	99	48	35.35
jiechu1_no_rRNA.1_(paired)_contig_14177	tr|K7IPU7|K7IPU7_NASVI	0	1708	355	338	90.7
jiechu1_no_rRNA.1_(paired)_contig_14180	tr|E2AP85|E2AP85_CAMFO	1e-131	1034	464	296	46.34
jiechu1_no_rRNA.1_(paired)_contig_14186	tr|E2AIG6|E2AIG6_CAMFO	3e-62	567	376	222	34.57
jiechu1_no_rRNA.1_(paired)_contig_14198	tr|A0A088AIQ2|A0A088AIQ2_APIME	6e-40	410	186	124	45.16
jiechu1_no_rRNA.1_(paired)_contig_14201	tr|K7JD47|K7JD47_NASVI	5e-07	128	109	63	35.78
jiechu1_no_rRNA.1_(paired)_contig_14207	tr|K7IPM1|K7IPM1_NASVI	3e-81	678	293	185	42.66
jiechu1_no_rRNA.1_(paired)_contig_14213	tr|T1HNC3|T1HNC3_RHOPR	4e-10	155	182	88	32.42
jiechu1_no_rRNA.1_(paired)_contig_14216	tr|K7IX01|K7IX01_NASVI	0	1624	643	449	50.23
jiechu1_no_rRNA.1_(paired)_contig_14219	tr|A0A026WJ22|A0A026WJ22_CERBI	0	1657	816	503	43.87
jiechu1_no_rRNA.1_(paired)_contig_14225	tr|A0A022T344|A0A022T344_9HYME	7e-120	1002	365	264	50.14
jiechu1_no_rRNA.1_(paired)_contig_14231	tr|K7JJH9|K7JJH9_NASVI	4e-17	196	60	47	61.67
jiechu1_no_rRNA.1_(paired)_contig_14237	tr|A0A068XEP3|A0A068XEP3_HYMMI	3e-116	897	394	256	43.91
jiechu1_no_rRNA.1_(paired)_contig_14246	tr|J9KVX5|J9KVX5_ACYPI	2e-08	125	73	45	38.36
jiechu1_no_rRNA.1_(paired)_contig_14249	tr|W4WN59|W4WN59_ATTCE	5e-17	181	55	43	67.27
jiechu1_no_rRNA.1_(paired)_contig_14255	tr|K7J757|K7J757_NASVI	4e-16	199	142	75	31.69
jiechu1_no_rRNA.1_(paired)_contig_14263	tr|A0A034V9G5|A0A034V9G5_BACDO	9e-93	754	250	188	56.8
jiechu1_no_rRNA.1_(paired)_contig_14269	tr|E2AWB1|E2AWB1_CAMFO	9e-11	157	31	29	87.1
jiechu1_no_rRNA.1_(paired)_contig_14302	tr|K7J4H7|K7J4H7_NASVI	2e-111	848	213	186	70.89
jiechu1_no_rRNA.1_(paired)_contig_14305	tr|A0A026WP81|A0A026WP81_CERBI	4e-134	1009	285	224	63.16
jiechu1_no_rRNA.1_(paired)_contig_14314	tr|A0A022T3T1|A0A022T3T1_9HYME	4e-99	647	341	219	42.52
jiechu1_no_rRNA.1_(paired)_contig_14319	tr|E1ZY43|E1ZY43_CAMFO	2e-91	735	271	202	57.56
jiechu1_no_rRNA.1_(paired)_contig_14325	tr|A0A088AJW7|A0A088AJW7_APIME	3e-155	1217	421	307	56.29
jiechu1_no_rRNA.1_(paired)_contig_14331	tr|E2ADH1|E2ADH1_CAMFO	2e-30	302	178	97	37.64
jiechu1_no_rRNA.1_(paired)_contig_14348	tr|K7JA33|K7JA33_NASVI	3e-57	508	194	127	52.06
jiechu1_no_rRNA.1_(paired)_contig_14354	tr|A0A026WB58|A0A026WB58_CERBI	1e-26	269	117	72	42.74
jiechu1_no_rRNA.1_(paired)_contig_14357	tr|K7JEZ0|K7JEZ0_NASVI	4e-16	161	70	46	50
jiechu1_no_rRNA.1_(paired)_contig_14367	tr|E2A5A8|E2A5A8_CAMFO	5e-107	859	285	212	60.7
jiechu1_no_rRNA.1_(paired)_contig_14375	tr|X1X0L6|X1X0L6_ACYPI	7e-75	628	171	140	63.74
jiechu1_no_rRNA.1_(paired)_contig_14387	tr|W4VY63|W4VY63_ATTCE	1e-153	1163	302	268	80.79
jiechu1_no_rRNA.1_(paired)_contig_14390	tr|A0A026W561|A0A026W561_CERBI	0	4253	832	816	95.07
jiechu1_no_rRNA.1_(paired)_contig_14393	tr|K7J5G0|K7J5G0_NASVI	1e-18	220	105	64	48.57
jiechu1_no_rRNA.1_(paired)_contig_14396	tr|A0A088A4B4|A0A088A4B4_APIME	8e-132	1033	522	324	43.87
jiechu1_no_rRNA.1_(paired)_contig_14405	tr|E2C837|E2C837_HARSA	0	2474	627	535	72.25
jiechu1_no_rRNA.1_(paired)_contig_14412	tr|A0A088A5A0|A0A088A5A0_APIME	4e-94	729	185	157	68.65
jiechu1_no_rRNA.1_(paired)_contig_14415	tr|A0A026WFP6|A0A026WFP6_CERBI	2e-157	1188	400	309	69
jiechu1_no_rRNA.1_(paired)_contig_14428	tr|E1ZY49|E1ZY49_CAMFO	2e-07	130	70	46	37.14
jiechu1_no_rRNA.1_(paired)_contig_14431	tr|A0A067RAP9|A0A067RAP9_ZOONE	2e-35	349	111	81	56.76
jiechu1_no_rRNA.1_(paired)_contig_14434	tr|A0A026WD87|A0A026WD87_CERBI	9e-19	219	126	67	36.51
jiechu1_no_rRNA.1_(paired)_contig_14443	tr|A0A022T509|A0A022T509_9HYME	4e-23	263	320	145	28.44
jiechu1_no_rRNA.1_(paired)_contig_14453	tr|K7JXH3|K7JXH3_NASVI	1e-60	530	244	154	45.9
jiechu1_no_rRNA.1_(paired)_contig_14468	tr|W4W358|W4W358_ATTCE	2e-132	1042	441	292	54.88
jiechu1_no_rRNA.1_(paired)_contig_14474	tr|A0A088AI47|A0A088AI47_APIME	3e-135	1115	318	258	65.72
jiechu1_no_rRNA.1_(paired)_contig_14477	tr|A2EDQ3|A2EDQ3_TRIVA	6e-09	142	67	42	49.25
jiechu1_no_rRNA.1_(paired)_contig_14480	tr|A2F0M5|A2F0M5_TRIVA	8e-11	157	89	53	46.07
jiechu1_no_rRNA.1_(paired)_contig_14486	tr|A0A088A3T7|A0A088A3T7_APIME	3e-08	141	72	47	44.44
jiechu1_no_rRNA.1_(paired)_contig_14492	tr|F4W4Y4|F4W4Y4_ACREC	8e-08	139	190	86	26.84
jiechu1_no_rRNA.1_(paired)_contig_14495	tr|A0A087ZRT8|A0A087ZRT8_APIME	4e-37	336	94	76	72.34
jiechu1_no_rRNA.1_(paired)_contig_14498	tr|E2BGZ0|E2BGZ0_HARSA	1e-13	188	134	70	33.58
jiechu1_no_rRNA.1_(paired)_contig_14501	tr|W4X5Y8|W4X5Y8_ATTCE	1e-70	609	276	176	47.83
jiechu1_no_rRNA.1_(paired)_contig_14507	tr|E2BZ87|E2BZ87_HARSA	1e-75	644	221	156	57.01
jiechu1_no_rRNA.1_(paired)_contig_14520	tr|E2AQB0|E2AQB0_CAMFO	1e-20	153	53	36	54.72
jiechu1_no_rRNA.1_(paired)_contig_14523	tr|A0A087ZQ54|A0A087ZQ54_APIME	0	2659	732	595	68.99
jiechu1_no_rRNA.1_(paired)_contig_14526	tr|Q5XUU6|Q5XUU6_APIME	2e-30	313	253	129	29.25
jiechu1_no_rRNA.1_(paired)_contig_14538	tr|K7IUK6|K7IUK6_NASVI	1e-158	1214	429	312	54.78
jiechu1_no_rRNA.1_(paired)_contig_14550	tr|V5GS91|V5GS91_ANOGL	2e-29	230	147	80	37.41
jiechu1_no_rRNA.1_(paired)_contig_14553	tr|A0A022T280|A0A022T280_9HYME	0	2757	726	616	71.76
jiechu1_no_rRNA.1_(paired)_contig_14556	tr|A0A026W2V1|A0A026W2V1_CERBI	8e-145	1005	280	226	69.29
jiechu1_no_rRNA.1_(paired)_contig_14562	tr|F4X6G7|F4X6G7_ACREC	0	1594	479	408	75.37
jiechu1_no_rRNA.1_(paired)_contig_14565	tr|E9IK93|E9IK93_SOLIN	2e-85	693	262	177	49.62
jiechu1_no_rRNA.1_(paired)_contig_14568	tr|F4X1H0|F4X1H0_ACREC	8e-16	173	47	39	65.96
jiechu1_no_rRNA.1_(paired)_contig_14571	tr|V5FZK7|V5FZK7_ANOGL	3e-75	606	203	145	56.65
jiechu1_no_rRNA.1_(paired)_contig_14574	tr|F4X258|F4X258_ACREC	0	1473	339	306	77.88
jiechu1_no_rRNA.1_(paired)_contig_14580	tr|W4WEU1|W4WEU1_ATTCE	5e-06	118	27	25	81.48
jiechu1_no_rRNA.1_(paired)_contig_14586	tr|E2C4E4|E2C4E4_HARSA	2e-54	501	345	176	33.62
jiechu1_no_rRNA.1_(paired)_contig_14608	tr|A0A087ZY23|A0A087ZY23_APIME	4e-169	1256	326	271	76.07
jiechu1_no_rRNA.1_(paired)_contig_14611	tr|D2UZY5|D2UZY5_NAEGR	1e-06	130	209	90	25.36
jiechu1_no_rRNA.1_(paired)_contig_14617	tr|A0A026VSV6|A0A026VSV6_CERBI	1e-15	197	97	71	48.45
jiechu1_no_rRNA.1_(paired)_contig_14629	tr|A0A087ZXE8|A0A087ZXE8_APIME	6e-107	892	518	296	38.03
jiechu1_no_rRNA.1_(paired)_contig_14632	tr|V5GSX6|V5GSX6_IXORI	7e-07	120	57	39	40.35
jiechu1_no_rRNA.1_(paired)_contig_14638	tr|F4WGA8|F4WGA8_ACREC	9e-141	1085	209	206	97.13
jiechu1_no_rRNA.1_(paired)_contig_14647	tr|K7J3L8|K7J3L8_NASVI	8e-71	576	137	123	74.45
jiechu1_no_rRNA.1_(paired)_contig_14650	tr|E9IG27|E9IG27_SOLIN	5e-83	441	118	96	69.49
jiechu1_no_rRNA.1_(paired)_contig_14656	tr|K7JD16|K7JD16_NASVI	3e-10	153	65	43	41.54
jiechu1_no_rRNA.1_(paired)_contig_14672	tr|A0A026W7Z1|A0A026W7Z1_CERBI	4e-11	162	38	36	76.32
jiechu1_no_rRNA.1_(paired)_contig_14675	tr|E9J8X9|E9J8X9_SOLIN	8e-83	699	432	238	38.43
jiechu1_no_rRNA.1_(paired)_contig_14678	tr|A0A088A0Y2|A0A088A0Y2_APIME	1e-121	936	290	222	63.79
jiechu1_no_rRNA.1_(paired)_contig_14690	tr|X1XEM7|X1XEM7_ACYPI	8e-48	457	228	127	37.72
jiechu1_no_rRNA.1_(paired)_contig_14693	tr|E2AQG0|E2AQG0_CAMFO	5e-30	303	118	89	54.24
jiechu1_no_rRNA.1_(paired)_contig_14699	tr|W4VUB1|W4VUB1_ATTCE	3e-61	565	352	209	45.45
jiechu1_no_rRNA.1_(paired)_contig_14705	tr|E9IH00|E9IH00_SOLIN	9e-28	268	52	51	88.46
jiechu1_no_rRNA.1_(paired)_contig_14714	tr|K7JQJ8|K7JQJ8_NASVI	5e-30	281	57	54	84.21
jiechu1_no_rRNA.1_(paired)_contig_14723	tr|A0A026WYW4|A0A026WYW4_CERBI	1e-41	386	202	122	41.09
jiechu1_no_rRNA.1_(paired)_contig_14729	tr|K7J755|K7J755_NASVI	7e-103	828	347	224	48.41
jiechu1_no_rRNA.1_(paired)_contig_14741	tr|E9IH00|E9IH00_SOLIN	5e-15	177	43	35	72.09
jiechu1_no_rRNA.1_(paired)_contig_14744	tr|A0A088A9P7|A0A088A9P7_APIME	1e-82	720	312	212	46.47
jiechu1_no_rRNA.1_(paired)_contig_14766	tr|A0A022T5F3|A0A022T5F3_9HYME	9e-16	205	178	101	41.01
jiechu1_no_rRNA.1_(paired)_contig_14775	tr|V9IKG7|V9IKG7_APICE	3e-58	393	86	78	81.4
jiechu1_no_rRNA.1_(paired)_contig_14778	tr|A0A026W846|A0A026W846_CERBI	2e-26	274	107	75	56.07
jiechu1_no_rRNA.1_(paired)_contig_14781	tr|K7ITJ4|K7ITJ4_NASVI	8e-79	641	244	168	51.23
jiechu1_no_rRNA.1_(paired)_contig_14787	tr|A0A088ADI0|A0A088ADI0_APIME	3e-99	820	496	282	40.52
jiechu1_no_rRNA.1_(paired)_contig_14790	tr|E2BAW3|E2BAW3_HARSA	8e-33	347	138	98	48.55
jiechu1_no_rRNA.1_(paired)_contig_14793	tr|F4X487|F4X487_ACREC	1e-24	243	49	48	93.88
jiechu1_no_rRNA.1_(paired)_contig_14796	tr|E2BZE3|E2BZE3_HARSA	4e-150	1104	248	221	81.45
jiechu1_no_rRNA.1_(paired)_contig_14799	tr|Q49I41|Q49I41_TRICA	0	1599	616	405	48.21
jiechu1_no_rRNA.1_(paired)_contig_14818	tr|E2BSS5|E2BSS5_HARSA	6e-74	443	85	85	98.82
jiechu1_no_rRNA.1_(paired)_contig_14827	tr|T1KF63|T1KF63_TETUR	2e-148	1188	703	418	37.7
jiechu1_no_rRNA.1_(paired)_contig_14833	tr|E2ATS3|E2ATS3_CAMFO	0	1553	551	396	56.08
jiechu1_no_rRNA.1_(paired)_contig_14836	tr|F4WVJ4|F4WVJ4_ACREC	5e-62	559	258	163	43.02
jiechu1_no_rRNA.1_(paired)_contig_14852	tr|A0A034V9G5|A0A034V9G5_BACDO	0	1969	627	467	54.7
jiechu1_no_rRNA.1_(paired)_contig_14855	tr|V9IJA4|V9IJA4_APICE	1e-32	321	128	84	49.22
jiechu1_no_rRNA.1_(paired)_contig_14861	tr|A0A026WZT3|A0A026WZT3_CERBI	1e-11	167	151	75	31.79
jiechu1_no_rRNA.1_(paired)_contig_14876	tr|E9IMZ2|E9IMZ2_SOLIN	8e-37	383	257	153	45.91
jiechu1_no_rRNA.1_(paired)_contig_14886	tr|J9LRA5|J9LRA5_ACYPI	7e-15	193	63	47	60.32
jiechu1_no_rRNA.1_(paired)_contig_14892	tr|A0A026WJR8|A0A026WJR8_CERBI	5e-45	408	130	107	56.15
jiechu1_no_rRNA.1_(paired)_contig_14895	tr|K7JUP7|K7JUP7_NASVI	1e-38	404	212	129	42.45
jiechu1_no_rRNA.1_(paired)_contig_14898	tr|F4X2G1|F4X2G1_ACREC	1e-07	137	130	65	28.46
jiechu1_no_rRNA.1_(paired)_contig_14901	tr|A0A087ZWI3|A0A087ZWI3_APIME	1e-71	598	179	136	65.92
jiechu1_no_rRNA.1_(paired)_contig_14908	tr|A0A088AH72|A0A088AH72_APIME	7e-22	247	204	121	37.25
jiechu1_no_rRNA.1_(paired)_contig_14918	tr|A0A026VVU4|A0A026VVU4_CERBI	3e-56	496	299	181	34.78
jiechu1_no_rRNA.1_(paired)_contig_14922	tr|K7JIK6|K7JIK6_NASVI	1e-17	217	138	83	44.93
jiechu1_no_rRNA.1_(paired)_contig_14925	tr|E2A550|E2A550_CAMFO	1e-14	184	52	42	69.23
jiechu1_no_rRNA.1_(paired)_contig_14928	tr|E9C6N7|E9C6N7_CAPO3	8e-16	116	52	34	36.54
jiechu1_no_rRNA.1_(paired)_contig_14937	tr|E2AZV5|E2AZV5_CAMFO	1e-48	444	148	105	56.76
jiechu1_no_rRNA.1_(paired)_contig_14949	tr|E2AP67|E2AP67_CAMFO	2e-23	253	81	68	54.32
jiechu1_no_rRNA.1_(paired)_contig_14956	tr|J9L396|J9L396_ACYPI	7e-31	241	106	69	46.23
jiechu1_no_rRNA.1_(paired)_contig_14959	tr|X1XCV0|X1XCV0_ACYPI	6e-16	209	205	99	27.32
jiechu1_no_rRNA.1_(paired)_contig_14974	tr|E9IZM3|E9IZM3_SOLIN	4e-85	682	231	169	53.25
jiechu1_no_rRNA.1_(paired)_contig_14977	tr|C4WSC3|C4WSC3_ACYPI	5e-13	169	51	39	66.67
jiechu1_no_rRNA.1_(paired)_contig_14987	tr|F4W9X3|F4W9X3_ACREC	2e-22	156	51	36	56.86
jiechu1_no_rRNA.1_(paired)_contig_14994	tr|A0A022T708|A0A022T708_9HYME	6e-151	971	314	246	60.51
jiechu1_no_rRNA.1_(paired)_contig_15006	tr|K7J8W0|K7J8W0_NASVI	0	2749	851	648	63.57
jiechu1_no_rRNA.1_(paired)_contig_15012	tr|W4VUP5|W4VUP5_ATTCE	5e-22	232	73	58	60.27
jiechu1_no_rRNA.1_(paired)_contig_15015	tr|F1DFM1|F1DFM1_APIME	2e-46	436	225	138	49.78
jiechu1_no_rRNA.1_(paired)_contig_15018	tr|A0A087ZSH5|A0A087ZSH5_APIME	3e-13	177	57	48	71.93
jiechu1_no_rRNA.1_(paired)_contig_15024	tr|W4Y913|W4Y913_STRPU	2e-72	663	477	251	32.91
jiechu1_no_rRNA.1_(paired)_contig_15030	tr|F4WJK0|F4WJK0_ACREC	2e-25	260	127	72	44.09
jiechu1_no_rRNA.1_(paired)_contig_15045	tr|A0A026X4Y3|A0A026X4Y3_CERBI	2e-11	161	47	39	68.09
jiechu1_no_rRNA.1_(paired)_contig_15057	tr|A0A087ZS08|A0A087ZS08_APIME	5e-45	386	133	103	55.64
jiechu1_no_rRNA.1_(paired)_contig_15060	tr|A0A026WEA3|A0A026WEA3_CERBI	0	2167	591	478	66.84
jiechu1_no_rRNA.1_(paired)_contig_15081	tr|E2A1Q7|E2A1Q7_CAMFO	3e-89	725	208	172	68.75
jiechu1_no_rRNA.1_(paired)_contig_15090	tr|A0A022T5G5|A0A022T5G5_9HYME	6e-118	889	306	226	59.8
jiechu1_no_rRNA.1_(paired)_contig_15093	tr|E9IF67|E9IF67_SOLIN	1e-25	292	188	109	38.83
jiechu1_no_rRNA.1_(paired)_contig_15102	tr|A0A088ADS2|A0A088ADS2_APIME	4e-34	333	93	79	69.89
jiechu1_no_rRNA.1_(paired)_contig_15116	tr|A0A026WCU6|A0A026WCU6_CERBI	3e-34	339	61	60	90.16
jiechu1_no_rRNA.1_(paired)_contig_15119	tr|K7JNU0|K7JNU0_NASVI	4e-25	285	405	179	26.17
jiechu1_no_rRNA.1_(paired)_contig_15122	tr|E2C4R3|E2C4R3_HARSA	1e-47	411	98	83	73.47
jiechu1_no_rRNA.1_(paired)_contig_15129	tr|A0A026VZL8|A0A026VZL8_CERBI	1e-162	1402	1019	585	31.99
jiechu1_no_rRNA.1_(paired)_contig_15138	tr|K7JLJ6|K7JLJ6_NASVI	5e-16	204	240	115	29.58
jiechu1_no_rRNA.1_(paired)_contig_15144	tr|A0A088AIK2|A0A088AIK2_APIME	3e-77	688	266	188	51.13
jiechu1_no_rRNA.1_(paired)_contig_15147	tr|D6WVE4|D6WVE4_TRICA	1e-25	289	382	164	25.39
jiechu1_no_rRNA.1_(paired)_contig_15189	tr|A0A088AR44|A0A088AR44_APIME	4e-121	1040	280	229	67.14
jiechu1_no_rRNA.1_(paired)_contig_15207	tr|K7J8P5|K7J8P5_NASVI	1e-73	638	215	155	56.74
jiechu1_no_rRNA.1_(paired)_contig_15216	tr|A0A026VZ45|A0A026VZ45_CERBI	3e-07	131	52	34	55.77
jiechu1_no_rRNA.1_(paired)_contig_15222	tr|K7JB17|K7JB17_NASVI	1e-42	395	128	96	53.91
jiechu1_no_rRNA.1_(paired)_contig_15228	tr|W4W8E8|W4W8E8_ATTCE	2e-28	274	96	70	56.25
jiechu1_no_rRNA.1_(paired)_contig_15234	tr|K7JHZ1|K7JHZ1_NASVI	3e-90	790	478	265	37.87
jiechu1_no_rRNA.1_(paired)_contig_15237	tr|B4L1N9|B4L1N9_DROMO	4e-27	283	242	122	31.82
jiechu1_no_rRNA.1_(paired)_contig_15240	tr|A0A023EZE6|A0A023EZE6_TRIIF	3e-97	672	289	185	47.75
jiechu1_no_rRNA.1_(paired)_contig_15247	tr|A0A023EJY8|A0A023EJY8_AEDAL	1e-68	552	174	133	59.77
jiechu1_no_rRNA.1_(paired)_contig_15250	tr|W4WWG0|W4WWG0_ATTCE	9e-111	892	321	230	54.21
jiechu1_no_rRNA.1_(paired)_contig_15256	tr|K7JV80|K7JV80_NASVI	4e-35	356	194	116	41.24
jiechu1_no_rRNA.1_(paired)_contig_15262	tr|J9KZL2|J9KZL2_ACYPI	8e-15	192	174	90	29.89
jiechu1_no_rRNA.1_(paired)_contig_15265	tr|K7JDH8|K7JDH8_NASVI	8e-84	658	187	147	61.5
jiechu1_no_rRNA.1_(paired)_contig_15275	tr|E2AJ42|E2AJ42_CAMFO	3e-13	191	94	62	43.62
jiechu1_no_rRNA.1_(paired)_contig_15278	tr|K7ILS8|K7ILS8_NASVI	2e-83	657	145	144	96.55
jiechu1_no_rRNA.1_(paired)_contig_15290	tr|F4WV20|F4WV20_ACREC	7e-19	207	63	49	68.25
jiechu1_no_rRNA.1_(paired)_contig_15296	tr|K7IS87|K7IS87_NASVI	8e-75	624	288	188	40.97
jiechu1_no_rRNA.1_(paired)_contig_15299	tr|A0A088ARS7|A0A088ARS7_APIME	2e-51	454	152	113	53.95
jiechu1_no_rRNA.1_(paired)_contig_15317	tr|K7J7E6|K7J7E6_NASVI	1e-54	466	94	89	88.3
jiechu1_no_rRNA.1_(paired)_contig_15326	tr|V9IKZ9|V9IKZ9_APICE	2e-180	1383	618	413	53.24
jiechu1_no_rRNA.1_(paired)_contig_15342	tr|K7ISA4|K7ISA4_NASVI	0	2324	527	473	80.65
jiechu1_no_rRNA.1_(paired)_contig_15345	tr|A0A022T3A8|A0A022T3A8_9HYME	2e-161	1197	294	261	75.17
jiechu1_no_rRNA.1_(paired)_contig_15353	tr|K7JIF1|K7JIF1_NASVI	1e-10	155	163	76	26.38
jiechu1_no_rRNA.1_(paired)_contig_15367	tr|C3YTI0|C3YTI0_BRAFL	4e-19	213	117	68	42.74
jiechu1_no_rRNA.1_(paired)_contig_15370	tr|A0A026X3U3|A0A026X3U3_CERBI	1e-16	198	76	54	61.84
jiechu1_no_rRNA.1_(paired)_contig_15382	tr|E2B523|E2B523_HARSA	4e-136	1035	343	252	61.81
jiechu1_no_rRNA.1_(paired)_contig_15392	tr|W4WQ24|W4WQ24_ATTCE	0	2239	493	453	80.73
jiechu1_no_rRNA.1_(paired)_contig_15398	tr|V9IEX1|V9IEX1_APICE	2e-12	161	54	41	50
jiechu1_no_rRNA.1_(paired)_contig_15407	tr|A0A088A1T8|A0A088A1T8_APIME	0	1506	446	337	62.33
jiechu1_no_rRNA.1_(paired)_contig_15416	tr|A0A022T3W0|A0A022T3W0_9HYME	3e-107	834	227	185	73.13
jiechu1_no_rRNA.1_(paired)_contig_15419	tr|A0A026W5B1|A0A026W5B1_CERBI	7e-15	178	43	37	65.12
jiechu1_no_rRNA.1_(paired)_contig_15441	tr|M4LJW1|M4LJW1_COTVE	3e-61	535	222	147	45.05
jiechu1_no_rRNA.1_(paired)_contig_15461	tr|A0A087ZV05|A0A087ZV05_APIME	7e-156	1174	356	280	60.39
jiechu1_no_rRNA.1_(paired)_contig_15468	tr|V5H3V4|V5H3V4_IXORI	3e-27	278	168	95	38.69
jiechu1_no_rRNA.1_(paired)_contig_15471	tr|W4VYQ2|W4VYQ2_ATTCE	4e-23	237	61	51	80.33
jiechu1_no_rRNA.1_(paired)_contig_15480	tr|A0A088ABX9|A0A088ABX9_APIME	5e-74	426	245	160	42.04
jiechu1_no_rRNA.1_(paired)_contig_15483	tr|A0A088AMX7|A0A088AMX7_APIME	1e-17	210	57	47	70.18
jiechu1_no_rRNA.1_(paired)_contig_15493	tr|E2C3Z6|E2C3Z6_HARSA	0	1786	516	413	63.76
jiechu1_no_rRNA.1_(paired)_contig_15500	tr|K7J4H2|K7J4H2_NASVI	0	3516	767	698	81.49
jiechu1_no_rRNA.1_(paired)_contig_15503	tr|A0A087ZPS1|A0A087ZPS1_APIME	5e-39	254	52	47	84.62
jiechu1_no_rRNA.1_(paired)_contig_15510	tr|A0A088ASE2|A0A088ASE2_APIME	4e-26	294	169	98	42.01
jiechu1_no_rRNA.1_(paired)_contig_15520	tr|K7JZP2|K7JZP2_NASVI	1e-120	944	355	250	49.3
jiechu1_no_rRNA.1_(paired)_contig_15529	tr|F4WS73|F4WS73_ACREC	1e-38	353	140	94	43.57
jiechu1_no_rRNA.1_(paired)_contig_15540	tr|A0A087ZNQ2|A0A087ZNQ2_APIME	4e-10	155	56	40	42.86
jiechu1_no_rRNA.1_(paired)_contig_15549	tr|E2BTT6|E2BTT6_HARSA	9e-20	230	152	80	38.16
jiechu1_no_rRNA.1_(paired)_contig_15552	tr|Q17JF8|Q17JF8_AEDAE	1e-23	244	47	46	97.87
jiechu1_no_rRNA.1_(paired)_contig_15555	tr|K7JK78|K7JK78_NASVI	7e-17	196	113	68	35.4
jiechu1_no_rRNA.1_(paired)_contig_15568	tr|K7JAB8|K7JAB8_NASVI	8e-84	689	332	201	42.17
jiechu1_no_rRNA.1_(paired)_contig_15586	tr|K7IR11|K7IR11_NASVI	3e-163	1255	427	313	55.27
jiechu1_no_rRNA.1_(paired)_contig_15598	tr|D6WUN0|D6WUN0_TRICA	5e-76	648	398	236	39.7
jiechu1_no_rRNA.1_(paired)_contig_15629	tr|K7JGN9|K7JGN9_NASVI	7e-78	723	539	301	32.28
jiechu1_no_rRNA.1_(paired)_contig_15635	tr|E9GDL1|E9GDL1_DAPPU	1e-21	231	116	69	40.52
jiechu1_no_rRNA.1_(paired)_contig_15638	tr|E9GDL1|E9GDL1_DAPPU	3e-21	229	116	68	41.38
jiechu1_no_rRNA.1_(paired)_contig_15641	tr|B7S836|B7S836_9HYME	1e-13	183	162	84	29.01
jiechu1_no_rRNA.1_(paired)_contig_15649	tr|K7JW04|K7JW04_NASVI	7e-34	306	87	67	60.92
jiechu1_no_rRNA.1_(paired)_contig_15658	tr|S4PS27|S4PS27_9NEOP	1e-27	266	76	62	67.11
jiechu1_no_rRNA.1_(paired)_contig_15664	tr|K1QAF1|K1QAF1_CRAGI	1e-09	147	73	45	42.47
jiechu1_no_rRNA.1_(paired)_contig_15694	tr|A0A088A6Q5|A0A088A6Q5_APIME	3e-19	219	79	55	54.43
jiechu1_no_rRNA.1_(paired)_contig_15712	tr|A0A022T4U2|A0A022T4U2_9HYME	1e-14	189	145	74	32.41
jiechu1_no_rRNA.1_(paired)_contig_15718	tr|J9K160|J9K160_ACYPI	2e-37	355	131	89	51.15
jiechu1_no_rRNA.1_(paired)_contig_15733	tr|A0A022T582|A0A022T582_9HYME	5e-94	803	237	203	68.35
jiechu1_no_rRNA.1_(paired)_contig_15745	tr|A0A026VSS8|A0A026VSS8_CERBI	4e-37	380	287	143	30.31
jiechu1_no_rRNA.1_(paired)_contig_15751	tr|W4X8A2|W4X8A2_ATTCE	2e-72	643	308	195	42.21
jiechu1_no_rRNA.1_(paired)_contig_15757	tr|K7JGG0|K7JGG0_NASVI	4e-13	187	323	147	27.55
jiechu1_no_rRNA.1_(paired)_contig_15766	tr|E9ILC3|E9ILC3_SOLIN	5e-41	343	83	73	72.29
jiechu1_no_rRNA.1_(paired)_contig_15770	tr|A0A088A1L0|A0A088A1L0_APIME	7e-25	258	137	82	45.26
jiechu1_no_rRNA.1_(paired)_contig_15776	tr|V5GNL9|V5GNL9_ANOGL	2e-46	393	123	94	56.91
jiechu1_no_rRNA.1_(paired)_contig_15791	tr|K7IMB4|K7IMB4_NASVI	3e-167	1160	405	288	53.09
jiechu1_no_rRNA.1_(paired)_contig_15801	tr|A1Z9G6|A1Z9G6_DROME	2e-08	139	113	61	48.67
jiechu1_no_rRNA.1_(paired)_contig_15808	tr|E2BTT6|E2BTT6_HARSA	1e-31	338	327	163	29.97
jiechu1_no_rRNA.1_(paired)_contig_15819	tr|A0A088AEX2|A0A088AEX2_APIME	1e-11	170	69	48	55.07
jiechu1_no_rRNA.1_(paired)_contig_15825	tr|K7JMW2|K7JMW2_NASVI	3e-27	288	160	84	37.5
jiechu1_no_rRNA.1_(paired)_contig_15834	tr|D7GXK6|D7GXK6_TRICA	3e-118	1044	971	482	31
jiechu1_no_rRNA.1_(paired)_contig_15837	tr|E2AQX2|E2AQX2_CAMFO	1e-08	144	33	31	81.82
jiechu1_no_rRNA.1_(paired)_contig_15855	tr|S4P528|S4P528_9NEOP	9e-148	1118	374	283	58.56
jiechu1_no_rRNA.1_(paired)_contig_15864	tr|E2B7S5|E2B7S5_HARSA	1e-19	234	155	92	32.26
jiechu1_no_rRNA.1_(paired)_contig_15867	tr|E2B3S7|E2B3S7_HARSA	1e-32	327	194	107	38.14
jiechu1_no_rRNA.1_(paired)_contig_15873	tr|A0A087ZV09|A0A087ZV09_APIME	3e-15	185	118	70	36.44
jiechu1_no_rRNA.1_(paired)_contig_15876	tr|K7J7U2|K7J7U2_NASVI	1e-74	626	365	205	35.34
jiechu1_no_rRNA.1_(paired)_contig_15879	tr|E2BYS5|E2BYS5_HARSA	1e-82	649	146	133	78.77
jiechu1_no_rRNA.1_(paired)_contig_15888	tr|K7J842|K7J842_NASVI	6e-56	475	134	110	63.43
jiechu1_no_rRNA.1_(paired)_contig_15891	tr|B7S8P3|B7S8P3_9HYME	5e-44	394	140	99	55.71
jiechu1_no_rRNA.1_(paired)_contig_15894	tr|K7JRE1|K7JRE1_NASVI	1e-31	307	90	68	64.44
jiechu1_no_rRNA.1_(paired)_contig_15900	tr|K7JV50|K7JV50_NASVI	7e-06	123	80	43	37.5
jiechu1_no_rRNA.1_(paired)_contig_15907	tr|V5I936|V5I936_ANOGL	2e-36	374	372	182	30.11
jiechu1_no_rRNA.1_(paired)_contig_15910	tr|A0A088A2A3|A0A088A2A3_APIME	7e-118	914	293	226	57
jiechu1_no_rRNA.1_(paired)_contig_15914	tr|K7J6Y1|K7J6Y1_NASVI	2e-154	1201	442	303	51.36
jiechu1_no_rRNA.1_(paired)_contig_15926	tr|E2BD20|E2BD20_HARSA	8e-61	529	319	172	34.8
jiechu1_no_rRNA.1_(paired)_contig_15929	tr|A0A088A7H9|A0A088A7H9_APIME	7e-55	517	394	217	33.76
jiechu1_no_rRNA.1_(paired)_contig_15938	tr|E2BIQ9|E2BIQ9_HARSA	3e-62	533	204	144	50.49
jiechu1_no_rRNA.1_(paired)_contig_15944	tr|A0A088AQI9|A0A088AQI9_APIME	6e-13	161	55	38	52.73
[truncated: 22,432 more rows]
