# Supplementary material for: Comparative Transcriptome and iTRAQ Proteome Analyses Reveal the Mechanisms of Diapause in Aphidius gifuensis Ashmead (Hymenoptera: Aphidiidae)
Source: Front Physiol. 2018 Nov 30;9:1697. doi: 10.3389/fphys.2018.01697 (PMC6284037; doi:10.3389/fphys.2018.01697)
Supplement: Table S3 — GO enrichment of differentially expressed proteins. [file Table_3.xls]

## Sheet: Sheet1
Accession	113:113	114:113	115:113	116:113	117:113	118:113	log2Fold_Change	pvalue	FDR
tr|V9ICB1|V9ICB1_APICE	1	3.63078	2.75423	21.677	21.4783	22.2843	3.14749	2.36349e-05	0.00561724
tr|A0A026X2G3|A0A026X2G3_CERBI	1	5.01187	5.01187	16.293	15.2757	15.7036	2.10038	0.000912741	0.0175989
tr|F4X2S4|F4X2S4_ACREC	1	0.981748	0.416869	16.293	22.08	6.72977	4.23294	0.0336152	0.0981276
tr|E9I8L1|E9I8L1_SOLIN	1	0.586138	0.363078	13.4277	16.4437	6.0256	4.2029	0.021781	0.0743056
tr|A0A022T6M5|A0A022T6M5_9HYME	1	1.34276	1.70608	12.5892	14.3219	7.72681	3.09677	0.00680187	0.0407541
tr|A0A026W886|A0A026W886_CERBI	1	0.731139	0.570164	12.3595	14.5881	5.24808	3.80634	0.0241299	0.0797433
tr|H9K0D4|H9K0D4_APIME	1	0.758578	0.870964	9.37562	8.79023	8.55067	3.34485	6.19979e-06	0.00353636
tr|W4X351|W4X351_ATTCE	1	0.0912011	1.34276	9.2045	9.2045	7.87046	3.43255	0.000169261	0.0102709
tr|E2B7L0|E2B7L0_HARSA	1	4.09261	4.57088	8.79023	12.8233	3.46737	1.37597	0.154451	0.267127
tr|K7JD50|K7JD50_NASVI	1	0.619441	0.405508	8.47227	6.79204	10	3.64114	0.00119683	0.0195994
tr|K7IRC6|K7IRC6_NASVI	1	0.487529	0.554626	7.72681	9.2045	4.40555	3.38518	0.0107935	0.0507973
tr|A0A026W0I6|A0A026W0I6_CERBI	1	1.27057	1.58489	7.72681	9.90832	2.80543	2.40646	0.0585998	0.139328
tr|K7J4Z8|K7J4Z8_NASVI	1	0.666807	0.534564	7.65597	7.65597	5.05825	3.20998	0.00230709	0.0271498
tr|K7IPE2|K7IPE2_NASVI	1	2.67917	1.94089	7.58578	7.7983	2.85759	1.69858	0.0669138	0.151941
tr|K7JCI5|K7JCI5_NASVI	1	0.981748	1.2942	7.51623	6.98232	6.60694	2.68764	3.73196e-05	0.006184
tr|E9INZ6|E9INZ6_SOLIN	1	0.187068	0.155597	7.51623	6.85488	6.60694	3.96571	7.84183e-05	0.00698903
tr|E2C4S8|E2C4S8_HARSA	1	0.963829	3.43558	7.31139	8.95365	4.65586	1.95407	0.0258334	0.0832648
tr|K7J3Z1|K7J3Z1_NASVI	1	2.39883	2.88403	6.85488	8.16582	3.16228	1.53309	0.0683714	0.153903
tr|F4WZF7|F4WZF7_ACREC	1	0.954993	0.809096	6.60694	7.87046	4.44631	2.77532	0.00577303	0.0375311
tr|A0A026WDZ9|A0A026WDZ9_CERBI	1	0.954993	0.809096	6.60694	7.87046	4.44631	2.77532	0.00577303	0.0375311
tr|K7ITR2|K7ITR2_NASVI	1	1.24738	1.1695	6.60694	8.62979	3.37287	2.44529	0.0298155	0.0901737
tr|E2CAE0|E2CAE0_HARSA	1	0.698232	0.559758	6.48634	9.46237	6.13762	3.29004	0.00340623	0.0306454
tr|K7J4G6|K7J4G6_NASVI	1	0.436516	0.353183	6.48634	8.01678	3.87258	3.36001	0.0107696	0.0507686
tr|F4X264|F4X264_ACREC	1	0.505825	0.554626	6.42688	4.7863	6.19441	3.07868	0.00067593	0.0167631
tr|A0A022T5Y4|A0A022T5Y4_9HYME	1	0.0794328	0.111686	6.42688	6.98232	4.48745	3.9093	0.00239256	0.0274703
tr|A0A026WBG4|A0A026WBG4_CERBI	1	0.77983	0.613762	6.0256	5.7544	7.31139	2.99567	0.000354007	0.012687
tr|K7IRC8|K7IRC8_NASVI	1	0.912011	0.519996	6.0256	5.91562	4.36516	2.74522	0.00114336	0.0190599
tr|Q56FI5|Q56FI5_LYSTE	1	1.78649	1.2942	5.97035	6.60694	3.98107	2.02068	0.00722712	0.0417242
tr|V9IHF0|V9IHF0_APICE	1	3.37287	2.93765	5.86138	8.95365	0.474242	1.06447	0.361296	0.483623
tr|E2BL45|E2BL45_HARSA	1	0.946237	1.15878	5.7544	7.04693	2.65461	2.31549	0.0343411	0.0996346
tr|E9INY0|E9INY0_SOLIN	1	0.831764	0.625173	5.70164	6.08135	3.34195	2.622	0.00810927	0.044196
tr|A0A026WZ24|A0A026WZ24_CERBI	1	0.831764	0.625173	5.64937	6.0256	3.34195	2.61166	0.00776518	0.0431702
tr|W4WV89|W4WV89_ATTCE	1	0.597035	0.322107	5.59758	8.24138	5.70164	3.34794	0.00269364	0.0278707
tr|A0A026X3A2|A0A026X3A2_CERBI	1	0.711214	0.698232	5.59758	8.62979	3.80189	2.90357	0.0210814	0.0731525
tr|E1ZW57|E1ZW57_CAMFO	1	0.672977	0.636796	5.49541	5.34564	4.83059	2.76233	5.08472e-05	0.006184
tr|W4WGI4|W4WGI4_ATTCE	1	0.879022	0.963829	5.49541	6.66807	2.31206	2.34821	0.0408001	0.111565
tr|K7IVS1|K7IVS1_NASVI	1	2.46604	1.99526	5.49541	6.42688	1.57036	1.30486	0.159119	0.271903
tr|K7ITP5|K7ITP5_NASVI	1	0.685488	0.862979	5.39511	6.13762	3.31131	2.54218	0.00854258	0.0455059
tr|E2C0H5|E2C0H5_HARSA	1	0.666807	0.580764	5.29664	6.13762	2.35505	2.61711	0.0289863	0.0884921
tr|F4WX26|F4WX26_ACREC	1	1.01859	1.21339	5.19996	12.2462	5.19996	2.80877	0.0511593	0.127318
tr|A0A088ACU2|A0A088ACU2_APIME	1	1.01859	1.21339	5.19996	12.2462	5.19996	2.80877	0.0511593	0.127318
tr|E2AYI0|E2AYI0_CAMFO	1	0.928966	0.591562	5.15229	5.44503	5.86138	2.70705	5.02219e-05	0.006184
tr|E2BY77|E2BY77_HARSA	1	0.242103	0.229087	5.15229	5.86138	5.54626	3.49264	0.000109873	0.00829123
tr|A9YME5|A9YME5_MICHY	1	0.172187	0.0654636	5.05825	6.19441	5.39511	3.74965	0.00033344	0.0125128
tr|K7ITR4|K7ITR4_NASVI	1	1.48594	1.52757	4.92039	4.83059	4.28548	1.80625	0.000217846	0.0103178
tr|H9KIU8|H9KIU8_APIME	1	3.49945	1.87068	4.92039	7.31139	2.42103	1.20178	0.157609	0.270458
tr|H9K1E2|H9K1E2_APIME	1	0.349945	0.328095	4.74242	5.19996	5.15229	3.16919	7.76895e-05	0.00698903
tr|E2AHR4|E2AHR4_CAMFO	1	1.55597	1.83654	4.74242	4.2462	3.63078	1.52253	0.00247747	0.027664
tr|K7IT42|K7IT42_NASVI	1	1.64437	1.38038	4.74242	4.48745	2.35505	1.52528	0.0319065	0.0943957
tr|H9K120|H9K120_APIME	1	0.60256	0.691831	4.65586	4.74242	3.76704	2.52056	0.000413141	0.0129481
tr|E2ALZ1|E2ALZ1_CAMFO	1	0.510505	0.387258	4.65586	5.54626	2.48886	2.74143	0.0178238	0.0667982
tr|W4VZU5|W4VZU5_ATTCE	1	1.77011	1.90546	4.61318	6.0256	4.44631	1.68991	0.00379953	0.0321071
tr|Q56FF9|Q56FF9_LYSTE	1	1.27057	1.43219	4.61318	3.83707	2.37684	1.54797	0.0236442	0.0788693
tr|R9RSI3|R9RSI3_9HYME	1	0.824138	0.870964	4.57088	5.91562	2.77971	2.29934	0.0179497	0.0671819
tr|W4VW27|W4VW27_ATTCE	1	0.937562	0.704693	4.36516	3.80189	4.32514	2.24118	9.06953e-05	0.00783828
tr|A0A022T6I7|A0A022T6I7_9HYME	1	2.03236	2.35505	4.28548	4.52898	5.34564	1.39417	0.00489812	0.0359111
tr|E9J5Y8|E9J5Y8_SOLIN	1	0.280543	0.280543	4.2462	4.44631	3.37287	2.95025	0.00101086	0.0180185
tr|E9JC34|E9JC34_SOLIN	1	0.981748	1.02802	4.2462	5.19996	2.37684	1.97387	0.0239559	0.0794443
tr|H9KPY8|H9KPY8_APIME	1	0.879022	0.903649	4.2462	5.01187	1.99526	2.01581	0.0356562	0.102203
tr|A0A026WK86|A0A026WK86_CERBI	1	0.192309	0.534564	4.16869	4.09261	2.99226	2.70415	0.00206493	0.0260249
tr|A0A026WQ18|A0A026WQ18_CERBI	1	8.24138	8.24138	4.13048	2.72898	7.17794	-0.316658	0.697455	0.783981
tr|K7J3Q5|K7J3Q5_NASVI	1	0.972747	0.831764	4.05509	4.01791	4.32514	2.1443	9.75491e-06	0.0036929
tr|A0A026WWL3|A0A026WWL3_CERBI	1	1.19124	0.737904	4.01791	4.74242	2.67917	1.96547	0.0101321	0.0490384
tr|A0A022T4X7|A0A022T4X7_9HYME	1	2.22844	3.01995	3.94457	5.15229	2.0893	0.840159	0.19785	0.316905
tr|K7J6T3|K7J6T3_NASVI	1	0.608135	0.613762	3.90841	4.20727	2.48886	2.25482	0.00688518	0.0409268
tr|K7J590|K7J590_NASVI	1	1.22462	0.954993	3.87258	5.01187	3.13329	1.91824	0.0059658	0.0380636
tr|Q56FH3|Q56FH3_LYSTE	1	0.288403	0.824138	3.87258	4.57088	1.03753	2.16606	0.0896017	0.183845
tr|F4WUL5|F4WUL5_ACREC	1	0.963829	0.436516	3.83707	3.80189	4.69894	2.36178	0.000661985	0.0167631
tr|E2BCN8|E2BCN8_HARSA	1	2.29087	2.14783	3.80189	1.57036	0.554626	0.124012	0.883514	0.922276
tr|E2BLR8|E2BLR8_HARSA	1	0.625173	1.39316	3.76704	3.22107	2.29087	1.62022	0.0125839	0.0542748
tr|A0A026WZP3|A0A026WZP3_CERBI	1	1.44544	1.27057	3.7325	3.40408	2.70396	1.40498	0.00346447	0.0309739
tr|H9K866|H9K866_APIME	1	2.31206	2.48886	3.7325	4.44631	2.63027	0.89789	0.0775002	0.167574
tr|E9IN39|E9IN39_SOLIN	1	0.642688	0.291072	3.69828	3.49945	2.85759	2.37848	0.00114948	0.0190599
tr|K7JL01|K7JL01_NASVI	1	2.72898	2.80543	3.69828	4.92039	1.67494	0.655621	0.323942	0.448705
tr|K7J2G5|K7J2G5_NASVI	1	0.895365	0.731139	3.66438	3.63078	3.80189	2.07896	8.2619e-06	0.0036929
tr|H9KC27|H9KC27_APIME	1	0.855067	0.92045	3.66438	3.53183	2.77971	1.84569	0.00100052	0.0179547
tr|W4WGP5|W4WGP5_ATTCE	1	1.28233	1.09648	3.63078	4.05509	2.29087	1.56205	0.0150083	0.0599492
tr|A0A026VZS4|A0A026VZS4_CERBI	1	1.41906	1.25892	3.59749	4.48745	1.94089	1.44674	0.0488819	0.124559
tr|K7J3V6|K7J3V6_NASVI	1	1	0.92045	3.56451	4.32514	1.87068	1.74074	0.0348184	0.100508
tr|A0A022T588|A0A022T588_9HYME	1	1.59956	1.27057	3.56451	4.40555	1.77011	1.33156	0.069901	0.156114
tr|K7JH10|K7JH10_NASVI	1	0.972747	1.18032	3.53183	3.37287	4.2462	1.82233	0.000648199	0.0167631
tr|W4WXM2|W4WXM2_ATTCE	1	0.903649	0.928966	3.53183	3.37287	3.01995	1.80888	0.000110472	0.00829123
tr|H9KAT1|H9KAT1_APIME	1	1.08643	0.954993	3.46737	3.80189	1.40605	1.51217	0.0665104	0.151629
tr|H9KR65|H9KR65_APIME	1	1.04713	1.07647	3.43558	4.16869	2.18776	1.6484	0.0184411	0.0680836
tr|E9ILP0|E9ILP0_SOLIN	1	0.660694	0.724436	3.43558	3.94457	2.05116	1.98339	0.01506	0.0600716
tr|E1ZW25|E1ZW25_CAMFO	1	0.879022	0.630957	3.43558	3.80189	0.879022	1.69318	0.113658	0.216825
tr|K7IM38|K7IM38_NASVI	1	0.824138	0.963829	3.40408	3.7325	2.48886	1.78764	0.00373883	0.0319948
tr|A0A022T365|A0A022T365_9HYME	1	0.383707	0.288403	3.28095	2.93765	3.94457	2.60361	0.00157485	0.0223457
tr|H9KHP1|H9KHP1_APIME	1	0.524808	0.57544	3.28095	3.10456	3.53183	2.23939	0.00018585	0.0103041
tr|D7FB47|D7FB47_9HYME	1	1.34276	1.19124	3.22107	3.53183	1.77011	1.27006	0.0394241	0.10874
tr|K7JA76|K7JA76_NASVI	1	0.679204	0.831764	3.19154	3.0761	3.01995	1.88706	3.51169e-05	0.006184
tr|K7J9P4|K7J9P4_NASVI	1	1.01859	1	3.19154	3.16228	2.99226	1.63049	3.96385e-06	0.00298807
tr|E2BW15|E2BW15_HARSA	1	1.18032	1.08643	3.19154	3.83707	2.0893	1.48085	0.0190606	0.0693119
tr|A0A026WFJ1|A0A026WFJ1_CERBI	1	1.57036	1.27057	3.19154	3.87258	1.52757	1.16148	0.0913586	0.186644
tr|K7ILX1|K7ILX1_NASVI	1	1.87068	2.05116	3.19154	4.40555	1.34276	0.861052	0.230482	0.353786
tr|K7IMV0|K7IMV0_NASVI	1	0.465586	0.515229	3.16228	2.85759	3.19154	2.21733	0.000281368	0.0117148
tr|W4VWJ3|W4VWJ3_ATTCE	1	1.33045	1.36773	3.16228	4.44631	1.41906	1.28753	0.115146	0.218203
tr|H9JZI0|H9JZI0_APIME	1	0.862979	1.03753	3.13329	2.93765	3.80189	1.76716	0.000960827	0.0179103
tr|F4WKU7|F4WKU7_ACREC	1	2.05116	1.48594	3.13329	3.34195	1.95885	0.894461	0.0692769	0.155328
tr|Q56FG0|Q56FG0_LYSTE	1	1.48594	1.58489	3.13329	4.05509	1.47231	1.08916	0.120303	0.223253
tr|E2C3X4|E2C3X4_HARSA	1	1.36773	1.21339	3.10456	3.22107	2.0893	1.23254	0.0126673	0.0542748
tr|W4WT66|W4WT66_ATTCE	1	1	1.18032	3.10456	3.56451	2.07014	1.45833	0.0142029	0.0581449
tr|W4WNM1|W4WNM1_ATTCE	1	1.09648	1.1695	3.10456	2.75423	1.94089	1.2559	0.0122468	0.0541518
tr|W4WEW0|W4WEW0_ATTCE	1	1.5417	1.69044	3.10456	3.43558	1.87068	0.990859	0.0554022	0.13446
tr|E2AHW2|E2AHW2_CAMFO	1	2.33346	2.51189	3.10456	4.20727	1.58489	0.605985	0.320398	0.444875
tr|H9K6I5|H9K6I5_APIME	1	1.23595	1.87068	3.0761	4.20727	1.44544	1.08783	0.141508	0.250616
tr|A0A026X5E9|A0A026X5E9_CERBI	1	1.72187	2.10863	3.04789	3.90841	1.40605	0.791737	0.216357	0.337645
tr|F4X1L4|F4X1L4_ACREC	1	0.794328	0.809096	3.01995	2.60615	2.96483	1.7224	0.000168616	0.0102709
tr|K7IY47|K7IY47_NASVI	1	0.457088	0.465586	3.01995	3.04789	2.77971	2.20217	0.000317097	0.0122211
tr|K7J4W1|K7J4W1_NASVI	1	0.903649	0.887156	3.01995	2.93765	2.18776	1.5453	0.00260822	0.0276873
tr|V9IDZ7|V9IDZ7_APICE	1	0.895365	1.02802	3.01995	2.83139	2.12814	1.44866	0.00356177	0.0315254
tr|W4WEJ0|W4WEJ0_ATTCE	1	1.44544	1.6293	3.01995	4.01791	1.90546	1.1341	0.0637547	0.147539
tr|H9KFL1|H9KFL1_APIME	1	0.787046	1.18032	3.01995	3.59749	1.67494	1.4826	0.0377959	0.106201
tr|A0A026W205|A0A026W205_CERBI	1	1.36773	1.23595	3.01995	3.59749	1.5417	1.17895	0.0709669	0.157753
tr|E2B637|E2B637_HARSA	1	1.05682	1.09648	2.99226	2.24905	2.29087	1.25621	0.00385002	0.032156
tr|K7IVN6|K7IVN6_NASVI	1	1.33045	1.20226	2.99226	3.7325	2.14783	1.32858	0.0190207	0.0692812
tr|A0A026X2T4|A0A026X2T4_CERBI	1	0.758578	0.862979	2.99226	3.46737	1.85353	1.66497	0.0172391	0.0654672
tr|Q56FK1|Q56FK1_LYSTE	1	0.816582	0.711214	2.99226	2.80543	1.58489	1.54625	0.0227215	0.0765074
tr|A0A026W5F5|A0A026W5F5_CERBI	1	1.05682	1.15878	2.96483	2.70396	1.78649	1.21318	0.0172196	0.0654672
tr|F4WRX0|F4WRX0_ACREC	1	1.94089	2.22844	2.96483	3.59749	1.13763	0.574874	0.364633	0.485953
tr|W4X6M7|W4X6M7_ATTCE	1	0.636796	0.648634	2.96483	3.90841	0.870964	1.76065	0.114844	0.218047
tr|K7J8G3|K7J8G3_NASVI	1	0.751623	0.744732	2.93765	2.80543	3.22107	1.84434	0.000136064	0.00961147
tr|F4W8M2|F4W8M2_ACREC	1	1.19124	1.19124	2.93765	3.53183	2.14783	1.34915	0.0126563	0.0542748
tr|Q56FH6|Q56FH6_LYSTE	1	2.22844	2.33346	2.93765	3.7325	1.20226	0.50123	0.421606	0.542364
tr|D0ES27|D0ES27_9HYME	1	2.72898	1.5417	2.93765	3.0761	0.432514	0.290474	0.714963	0.79776
tr|E2AX16|E2AX16_CAMFO	1	0.0870964	0.0765597	2.91072	2.22844	2.58226	2.7302	0.00387115	0.032156
tr|Q56FE3|Q56FE3_LYSTE	1	1.21339	0.903649	2.91072	3.43558	1.87068	1.39843	0.0222428	0.0754344
tr|E2BNZ3|E2BNZ3_HARSA	1	0.679204	0.559758	2.88403	2.70396	3.43558	2.01087	0.000913266	0.0175989
tr|E2BTH4|E2BTH4_HARSA	1	1.43219	1.92309	2.88403	3.46737	2.60615	1.04034	0.0140605	0.0578651
tr|E2ADG5|E2ADG5_CAMFO	1	1.33045	1.19124	2.88403	3.53183	1.69044	1.20277	0.0493097	0.124752
tr|W4WVS3|W4WVS3_ATTCE	1	1.5417	1.6293	2.88403	3.19154	1.5417	0.868882	0.102037	0.200973
tr|E2A229|E2A229_CAMFO	1	1.04713	0.895365	2.85759	2.83139	2.03236	1.39181	0.00438777	0.0340978
tr|V9IJY9|V9IJY9_APICE	1	0.293765	0.440555	2.83139	3.16228	2.39883	2.27473	0.00197908	0.025812
tr|K7J7N8|K7J7N8_NASVI	1	0.60256	0.436516	2.83139	2.75423	2.39883	1.96928	0.000754962	0.0172145
tr|Q56FG1|Q56FG1_LYSTE	1	1.23595	1.19124	2.83139	3.34195	1.52757	1.168	0.0591842	0.139947
tr|E9IF52|E9IF52_SOLIN	1	1.11686	0.981748	2.80543	3.19154	2.67917	1.48543	0.000315314	0.0122211
tr|H9KFL3|H9KFL3_APIME	1	1.22462	1.59956	2.77971	2.72898	2.1677	1.00528	0.00812017	0.044196
tr|E2A8Q4|E2A8Q4_CAMFO	1	1.48594	1.25892	2.75423	3.01995	1.61436	0.980377	0.0552997	0.134454
tr|E2BGG2|E2BGG2_HARSA	1	0.794328	0.912011	2.72898	2.72898	2.31206	1.52158	0.000369531	0.012687
tr|A0A022T4P3|A0A022T4P3_9HYME	1	0.751623	0.731139	2.72898	2.72898	2.26987	1.63812	0.000575959	0.0154966
tr|E2AXQ4|E2AXQ4_CAMFO	1	1.21339	1.23595	2.72898	2.88403	2.12814	1.16623	0.00412909	0.0328027
tr|V9IFQ2|V9IFQ2_APICE	1	0.954993	0.903649	2.72898	2.26987	1.77011	1.2436	0.00942138	0.0475571
tr|K7IM71|K7IM71_NASVI	1	1.05682	1.20226	2.67917	3.0761	2.1677	1.28158	0.00449804	0.0343418
tr|A0A026WTR5|A0A026WTR5_CERBI	1	1.52757	0.801678	2.67917	3.49945	2.03236	1.30236	0.0269171	0.085678
tr|Q56FB8|Q56FB8_LYSTE	1	1.28233	1.18032	2.67917	3.10456	1.90546	1.15095	0.0174331	0.0658531
tr|E2B1Y7|E2B1Y7_CAMFO	1	1.23595	1.09648	2.67917	3.53183	1.1695	1.14715	0.12379	0.227041
tr|Q56FH7|Q56FH7_LYSTE	1	1.35519	1.69044	2.65461	3.22107	1.22462	0.811514	0.179479	0.295946
tr|W4W365|W4W365_ATTCE	1	1.55597	1.70608	2.65461	2.93765	0.870964	0.600706	0.342323	0.466642
tr|F4WQ28|F4WQ28_ACREC	1	1.2942	1.35519	2.63027	2.29087	2.46604	1.01737	0.00106585	0.0185354
tr|E2BKB3|E2BKB3_HARSA	1	0.928966	0.847227	2.63027	3.19154	1.5417	1.40728	0.0347055	0.100293
tr|E2B771|E2B771_HARSA	1	1.15878	1.11686	2.63027	3.69828	1.44544	1.24688	0.0830774	0.176126
tr|E2BLG0|E2BLG0_HARSA	1	1.23595	1.44544	2.63027	3.37287	1.34276	0.996691	0.114418	0.217692
tr|E2AMW0|E2AMW0_CAMFO	1	0.717794	0.698232	2.60615	2.46604	2.208	1.59134	0.000440154	0.0134981
tr|K7JBM9|K7JBM9_NASVI	1	0.758578	0.903649	2.60615	2.10863	2.0893	1.35377	0.00165985	0.0232053
tr|A0A026W1B0|A0A026W1B0_CERBI	1	1.31826	1.44544	2.60615	5.7544	0.816582	1.28589	0.281085	0.407759
tr|A0A026VX08|A0A026VX08_CERBI	1	1.22462	1.07647	2.58226	2.1677	2.22844	1.07996	0.00107774	0.0185798
tr|A0A022T2Z6|A0A022T2Z6_9HYME	1	1.40605	2.07014	2.58226	2.63027	2.01372	0.690977	0.068118	0.153575
tr|E9J025|E9J025_SOLIN	1	1.70608	1.8197	2.55859	3.22107	1.78649	0.741391	0.106117	0.206303
tr|K7JIE6|K7JIE6_NASVI	1	1.23595	1.27057	2.55859	3.04789	1.49969	1.01903	0.06121	0.143099
tr|K7JSZ4|K7JSZ4_NASVI	1	1.04713	1.40605	2.53513	2.72898	2.37684	1.14583	0.00104063	0.0182078
tr|E2C001|E2C001_HARSA	1	2.83139	3.7325	2.53513	2.05116	2.18776	-0.15911	0.763319	0.831545
tr|K7IWT5|K7IWT5_NASVI	1	1.33045	1.21339	2.53513	2.55859	1.88799	0.978265	0.00882007	0.045903
tr|E2A7C1|E2A7C1_CAMFO	1	1.39316	1.43219	2.53513	3.22107	1.8197	0.985827	0.0430436	0.115268
tr|E2AJ79|E2AJ79_CAMFO	1	1.08643	1.07647	2.53513	3.25087	1.57036	1.21775	0.0456345	0.119623
tr|E2C640|E2C640_HARSA	1	1.08643	1.07647	2.53513	3.25087	1.57036	1.21775	0.0456345	0.119623
tr|E2BUG0|E2BUG0_HARSA	1	1.1695	1.15878	2.53513	3.04789	1.31826	1.05209	0.0821308	0.174656
tr|K7IZL1|K7IZL1_NASVI	1	1	1.08643	2.53513	2.24905	1.30617	0.980589	0.0547228	0.133393
tr|E2AJ67|E2AJ67_CAMFO	1	1.41906	1.21339	2.51189	2.55859	2.01372	0.963663	0.00561198	0.0374388
tr|W4WLC6|W4WLC6_ATTCE	1	1.2942	1.33045	2.51189	3.19154	1.69044	1.02849	0.0480983	0.12336
tr|W4VZ11|W4VZ11_ATTCE	1	1.47231	1.58489	2.51189	3.10456	1.51356	0.813417	0.108652	0.209801
tr|A0A026WHC3|A0A026WHC3_CERBI	1	1.65959	1.69044	2.51189	2.60615	1.48594	0.60231	0.150759	0.262174
tr|H9K3K6|H9K3K6_APIME	1	2.12814	1.64437	2.48886	2.37684	3.0761	0.734716	0.0544423	0.133029
tr|E9JAB2|E9JAB2_SOLIN	1	0.794328	0.636796	2.48886	2.44343	2.33346	1.57949	0.000154075	0.00998689
tr|E1ZYV6|E1ZYV6_CAMFO	1	1.03753	1.14815	2.48886	2.65461	1.94089	1.15303	0.00412546	0.0328027
tr|E2B1F1|E2B1F1_CAMFO	1	0.549541	0.855067	2.46604	2.208	5.39511	2.06607	0.0682971	0.153857
tr|E2AJL7|E2AJL7_CAMFO	1	2.01372	2.0893	2.46604	1.92309	2.96483	0.52717	0.179988	0.296308
tr|K7JNK7|K7JNK7_NASVI	1	0.990832	1.10662	2.46604	2.208	2.24905	1.16033	0.000138173	0.00961147
tr|A0A022T4D3|A0A022T4D3_9HYME	1	2.18776	2.48886	2.46604	3.83707	1.61436	0.480008	0.398507	0.520395
tr|E2C437|E2C437_HARSA	1	0.380189	0.283139	2.46604	3.01995	1.39316	2.04816	0.0300782	0.0907758
tr|W4WA16|W4WA16_ATTCE	1	2.88403	2.39883	2.46604	3.63078	1.08643	0.193213	0.762395	0.830856
tr|E9IBU0|E9IBU0_SOLIN	1	1.47231	1.28233	2.46604	3.13329	0.954993	0.80377	0.229564	0.352948
tr|E2CAB2|E2CAB2_HARSA	1	0.737904	0.679204	2.44343	2.63027	3.76704	1.87088	0.00730423	0.0419993
tr|E2ATC7|E2ATC7_CAMFO	1	0.772681	0.862979	2.44343	2.208	2.85759	1.51046	0.00127652	0.020453
tr|A0A232F5H6|A0A232F5H6_9HYME	1	1.34276	0.831764	2.44343	2.29087	2.10863	1.10807	0.0023936	0.0274703
tr|E2BIJ4|E2BIJ4_HARSA	1	1.43219	1.45881	2.44343	2.75423	2.0893	0.905175	0.00959075	0.0480398
tr|E2BU33|E2BU33_HARSA	1	1	0.954993	2.44343	2.91072	1.97697	1.31088	0.00568099	0.0374388
tr|W4X7C5|W4X7C5_ATTCE	1	0.636796	0.564937	2.44343	2.44343	1.94089	1.63277	0.00200016	0.025812
tr|H9K5Q6|H9K5Q6_APIME	1	1.21339	1.15878	2.44343	2.91072	1.36773	0.995189	0.0727172	0.160146
tr|P91879|P91879_9HYME	1	1.36773	1.5417	2.44343	1.70608	1.27057	0.471358	0.253329	0.379462
tr|E1ZYK1|E1ZYK1_CAMFO	1	0.401791	0.405508	2.42103	2.24905	2.58226	2.00461	0.0011967	0.0195994
tr|K7J5F1|K7J5F1_NASVI	1	0.990832	0.862979	2.42103	2.58226	1.99526	1.29417	0.00157047	0.0223457
tr|E9IBW3|E9IBW3_SOLIN	1	0.744732	1.03753	2.42103	2.96483	1.65959	1.34043	0.0218114	0.0743204
tr|A0A026W277|A0A026W277_CERBI	1	1.41906	1.30617	2.42103	3.0761	1.58489	0.926832	0.0674658	0.152587
tr|W4X5P5|W4X5P5_ATTCE	1	1.04713	1.1272	2.42103	2.53513	1.5417	1.03351	0.0247777	0.0809461
tr|H9KMM2|H9KMM2_APIME	1	1.11686	1.34276	2.42103	2.77971	1.2942	0.908699	0.0920642	0.187283
tr|H9KUF4|H9KUF4_APIME	1	0.937562	0.666807	2.39883	2.24905	2.70396	1.49717	0.000717586	0.0169137
tr|V9IJH7|V9IJH7_APICE	1	1.30617	1.45881	2.39883	3.22107	1.22462	0.862305	0.159465	0.272168
tr|H9KPS3|H9KPS3_APIME	1	1.70608	1.61436	2.37684	2.93765	2.07014	0.773347	0.0387856	0.108024
tr|K7J360|K7J360_NASVI	1	0.887156	0.824138	2.37684	2.29087	1.92309	1.28147	0.000956182	0.0179103
tr|E2C1M3|E2C1M3_HARSA	1	0.42462	0.679204	2.35505	2.37684	3.19154	1.91311	0.00381296	0.0321071
tr|A0A022T5F7|A0A022T5F7_9HYME	1	1.35519	1.15878	2.35505	2.10863	2.26987	0.938265	0.00103164	0.0181675
tr|W4X6Z9|W4X6Z9_ATTCE	1	1.40605	1.36773	2.35505	2.96483	1.36773	0.825481	0.11467	0.217881
tr|K7ISE7|K7ISE7_NASVI	1	1.14815	1.34276	2.33346	2.01372	1.45881	0.733937	0.0480602	0.12336
tr|Q4PP80|Q4PP80_LYSTE	1	1.38038	1.03753	2.31206	2.65461	1.85353	0.996699	0.0123193	0.0542585
tr|K7J616|K7J616_NASVI	1	1.05682	0.879022	2.31206	2.42103	1.80302	1.15466	0.00371073	0.0319948
tr|A0A022T5A2|A0A022T5A2_9HYME	1	0.990832	0.903649	2.31206	2.65461	1.22462	1.09693	0.0637854	0.147539
tr|E2AGW3|E2AGW3_CAMFO	1	0.990832	0.903649	2.31206	2.65461	1.22462	1.09693	0.0637854	0.147539
tr|K7IX97|K7IX97_NASVI	1	1.67494	1.65959	2.31206	2.83139	1.19124	0.5474	0.278878	0.405589
tr|E2BWB8|E2BWB8_HARSA	1	0.794328	1.03753	2.29087	1.59956	2.14783	1.09238	0.00880898	0.045903
tr|F4WFD8|F4WFD8_ACREC	1	1.77011	1.92309	2.29087	2.63027	1.27057	0.399766	0.373062	0.494181
tr|E2AZ48|E2AZ48_CAMFO	1	1.64437	1.61436	2.29087	3.16228	1.10662	0.623222	0.2914	0.417364
tr|H9KS78|H9KS78_APIME	1	0.765597	0.77983	2.26987	2.24905	2.85759	1.53503	0.00165416	0.0232053
tr|E2ARB8|E2ARB8_CAMFO	1	2.1677	1.95885	2.26987	2.48886	1.7378	0.34168	0.341147	0.465749
tr|E2BAV6|E2BAV6_HARSA	1	1.34276	1.51356	2.26987	2.48886	1.6293	0.728141	0.0476408	0.122517
tr|V9IIM0|V9IIM0_APICE	1	1.34276	1.30617	2.26987	2.18776	1.52757	0.713922	0.0396148	0.109055
tr|K7J812|K7J812_NASVI	1	0.586138	1	2.24905	2.46604	2.85759	1.55001	0.00179941	0.0242882
tr|K7IWS2|K7IWS2_NASVI	1	1.20226	0.972747	2.24905	2.07014	2.42103	1.08604	0.000675287	0.0167631
tr|K7J4D3|K7J4D3_NASVI	1	0.519996	0.496592	2.24905	2.18776	2.24905	1.7292	0.000711667	0.0169137
tr|E2BUS2|E2BUS2_HARSA	1	0.496592	0.253513	2.24905	2.0893	1.75388	1.79953	0.00537901	0.0369661
tr|H9K0J5|H9K0J5_APIME	1	1.38038	1.36773	2.24905	2.72898	1.25892	0.734678	0.139297	0.24837
tr|Q56FK8|Q56FK8_LYSTE	1	1.39316	1.39316	2.24905	2.63027	1.10662	0.660785	0.19844	0.317414
tr|E2A3I6|E2A3I6_CAMFO	1	0.816582	0.870964	2.22844	2.22844	2.10863	1.28862	5.11233e-05	0.006184
tr|A0A022T5X4|A0A022T5X4_9HYME	1	1.07647	1.1695	2.22844	2.31206	1.69044	0.940803	0.00773974	0.0431702
tr|Q56FF2|Q56FF2_LYSTE	1	0.831764	0.724436	2.22844	2.35505	1.5417	1.26075	0.0109259	0.0511668
tr|K7IX15|K7IX15_NASVI	1	0.83946	0.870964	2.22844	2.72898	1.51356	1.25546	0.0244432	0.0803133
tr|E9IR81|E9IR81_SOLIN	1	3.69828	3.69828	2.22844	3.10456	1.13763	-0.375895	0.578898	0.681957
tr|V9IEE6|V9IEE6_APICE	1	1.34276	1.28233	2.22844	2.91072	0.990832	0.757864	0.21797	0.33958
tr|A0A026W0A3|A0A026W0A3_CERBI	1	0.544503	0.731139	2.208	2.39883	1.85353	1.50534	0.00254548	0.027664
tr|E2A693|E2A693_CAMFO	1	0.772681	0.698232	2.208	2.22844	1.70608	1.31379	0.00319477	0.0302707
tr|E1ZZV3|E1ZZV3_CAMFO	1	1.6293	1.87068	2.208	2.67917	1.48594	0.502079	0.223033	0.345546
tr|F4X0B9|F4X0B9_ACREC	1	1.24738	1.02802	2.208	1.80302	1.27057	0.689304	0.0770483	0.167087
tr|W4W2B3|W4W2B3_ATTCE	1	1.45881	1.27057	2.208	2.48886	1.03753	0.620701	0.223143	0.345546
tr|E2BAA9|E2BAA9_HARSA	1	1.55597	1.27057	2.208	2.70396	0.954993	0.616572	0.279811	0.406324
tr|A0A026VUB8|A0A026VUB8_CERBI	1	0.751623	0.660694	2.18776	2.99226	2.65461	1.69945	0.00207278	0.0260249
tr|E2BQM3|E2BQM3_HARSA	1	0.413047	0.157036	2.18776	2.10863	2.51189	2.11645	0.00329782	0.03034
tr|E2B525|E2B525_HARSA	1	1.80302	1.87068	2.18776	2.53513	2.37684	0.603199	0.0528902	0.130261
tr|H9KRD7|H9KRD7_APIME	1	0.903649	1.07647	2.18776	2.29087	2.01372	1.12337	0.00025342	0.0109508
tr|K7ITE8|K7ITE8_NASVI	1	1.67494	1.72187	2.18776	2.58226	1.94089	0.61005	0.0612134	0.143099
tr|W4WZJ9|W4WZJ9_ATTCE	1	1.24738	1.15878	2.18776	2.46604	1.58489	0.873098	0.0249466	0.0813117
tr|A0A026WIX7|A0A026WIX7_CERBI	1	1.5417	1.58489	2.18776	2.83139	1.2942	0.613455	0.20637	0.32662
tr|Q56FD9|Q56FD9_LYSTE	1	0.299226	0.809096	2.1677	1.51356	2.70396	1.59864	0.0240233	0.0795753
tr|K7IW77|K7IW77_NASVI	1	1.07647	1.27057	2.1677	1.78649	2.29087	0.89983	0.00492627	0.0359328
tr|F4WB75|F4WB75_ACREC	1	0.879022	0.801678	2.1677	1.8197	1.94089	1.14501	0.000765618	0.0172145
tr|K7J8I6|K7J8I6_NASVI	1	0.824138	0.816582	2.1677	2.67917	1.92309	1.35822	0.00396272	0.032156
tr|K7J7H6|K7J7H6_NASVI	1	1.21339	1.31826	2.1677	2.33346	1.24738	0.702856	0.102715	0.201449
tr|E9J1L7|E9J1L7_SOLIN	1	0.963829	1.10662	2.1677	2.48886	1.04713	0.893444	0.116251	0.219859
tr|K7J0F6|K7J0F6_NASVI	1	0.794328	0.92045	2.14783	1.90546	1.94089	1.14273	0.000348207	0.012687
tr|K7JDF1|K7JDF1_NASVI	1	0.972747	1.27057	2.14783	2.60615	1.92309	1.04174	0.0067549	0.0405936
tr|K7JF11|K7JF11_NASVI	1	1.1272	1.13763	2.14783	2.60615	1.80302	1.00603	0.0097749	0.0481705
tr|G9JWG5|G9JWG5_BOMTE	1	1.25892	1.31826	2.14783	2.33346	1.36773	0.709371	0.0719479	0.159188
tr|A0A026WJS4|A0A026WJS4_CERBI	1	1.57036	1.47231	2.14783	2.80543	1.15878	0.596344	0.247542	0.372947
tr|C9YSH7|C9YSH7_APHER	1	2.72898	2.60615	2.14783	2.91072	0.691831	-0.139718	0.831167	0.886163
tr|E9INN8|E9INN8_SOLIN	1	2.07014	2.42103	2.14783	2.58226	0.328095	-0.118494	0.867567	0.911009
tr|H9KPD6|H9KPD6_APIME	1	1.15878	1.07647	2.12814	2.01372	1.90546	0.902423	0.000291639	0.0117148
tr|V9IL53|V9IL53_APICE	1	0.744732	0.879022	2.12814	2.53513	1.67494	1.27244	0.00879014	0.045903
tr|F4WIW1|F4WIW1_ACREC	1	1.11686	1.24738	2.12814	1.40605	1.57036	0.601501	0.065134	0.149277
tr|E2APS1|E2APS1_CAMFO	1	1.36773	1.0666	2.12814	1.87068	1.2942	0.624064	0.0844074	0.17772
tr|H9K416|H9K416_APIME	1	0.363078	0.203236	2.10863	1.99526	2.80543	2.14117	0.00712946	0.0415731
tr|F4W7V4|F4W7V4_ACREC	1	0.744732	1.23595	2.10863	2.55859	2.26987	1.21869	0.00242399	0.0276529
tr|Q56FG7|Q56FG7_LYSTE	1	1.72187	1.1695	2.10863	3.16228	1.6293	0.826361	0.116655	0.22032
tr|W4WQE8|W4WQE8_ATTCE	1	1.05682	0.744732	2.10863	1.41906	1.6293	0.880301	0.0253094	0.0821189
tr|W4W7C9|W4W7C9_ATTCE	1	0.586138	0.895365	2.10863	2.18776	1.30617	1.17487	0.0277851	0.0873683
tr|H9KQK7|H9KQK7_APIME	1	1.30617	1.23595	2.10863	2.46604	1.15878	0.69479	0.142559	0.251907
tr|A0A026WPU6|A0A026WPU6_CERBI	1	1.07647	1.13763	2.0893	2.12814	1.7378	0.889747	0.00218389	0.026316
tr|A0A026VXZ2|A0A026VXZ2_CERBI	1	0.679204	0.879022	2.0893	2.96483	1.34276	1.32223	0.0554027	0.13446
tr|E9J3M5|E9J3M5_SOLIN	1	1.11686	1.04713	2.0893	2.46604	1.03753	0.821841	0.132033	0.23863
tr|K7IQW6|K7IQW6_NASVI	1	0.12942	0.131826	2.07014	13.4277	2.39883	3.82677	0.212655	0.334525
tr|A0A022T666|A0A022T666_9HYME	1	0.990832	0.855067	2.07014	1.80302	1.52757	0.924269	0.00647793	0.0395624
tr|K7J1K3|K7J1K3_NASVI	1	1.34276	1.27057	2.07014	2.60615	1.28233	0.721647	0.121211	0.223748
tr|K7IXR3|K7IXR3_NASVI	1	3.13329	2.58226	2.05116	11.5878	3.28095	1.33314	0.328972	0.453489
tr|H9KPA6|H9KPA6_APIME	1	1.97697	1.77011	2.05116	0.937562	1.70608	-0.0159745	0.970542	0.981238
tr|E9JD18|E9JD18_SOLIN	1	0.870964	1.39316	2.05116	2.208	1.57036	0.836685	0.0260697	0.0835403
tr|K7IPW8|K7IPW8_NASVI	1	1.47231	1.49969	2.05116	2.80543	1.49969	0.678318	0.12578	0.229804
tr|K7J7M1|K7J7M1_NASVI	1	1.65959	1.72187	2.05116	2.51189	1.22462	0.401571	0.348466	0.472126
tr|K7J976|K7J976_NASVI	1	0.887156	0.928966	2.03236	2.208	2.14783	1.1817	4.84382e-05	0.006184
tr|W4WRA0|W4WRA0_ATTCE	1	1.11686	1	2.03236	2.22844	2.10863	1.03107	0.000102039	0.00829123
tr|W4W8W7|W4W8W7_ATTCE	1	1.04713	1.35519	2.03236	2.53513	1.48594	0.831233	0.0520278	0.128836
tr|E2AR79|E2AR79_CAMFO	1	1.34276	1.25892	2.03236	2.18776	1.39316	0.640169	0.064069	0.147864
tr|E9ILY3|E9ILY3_SOLIN	1	1.30617	1.44544	2.03236	2.44343	1.22462	0.603554	0.163748	0.27755
tr|W4WII9|W4WII9_ATTCE	1	1.61436	1.48594	2.03236	2.37684	1.18032	0.446996	0.284288	0.41143
tr|K7IXB4|K7IXB4_NASVI	1	0.870964	0.928966	2.01372	1.87068	1.69044	0.993541	0.000782383	0.0172973
tr|E2C6B6|E2C6B6_HARSA	1	0.981748	0.887156	2.01372	1.77011	1.51356	0.884783	0.00551357	0.037176
tr|A0A026W1W6|A0A026W1W6_CERBI	1	1.30617	1.0666	2.01372	2.10863	1.08643	0.627012	0.145394	0.254885
tr|V9IGZ7|V9IGZ7_APICE	1	1.88799	1.64437	2.01372	2.58226	0.895365	0.276897	0.599833	0.700829
tr|K7J4J5|K7J4J5_NASVI	1	1.11686	1.30617	1.99526	1.25892	1.95885	0.606847	0.0799279	0.171265
tr|H9KG40|H9KG40_APIME	1	0.879022	1.02802	1.99526	1.36773	1.80302	0.8295	0.0169781	0.0651703
tr|E2A9V9|E2A9V9_CAMFO	1	1.02802	1.5417	1.99526	1.88799	1.7378	0.655031	0.0232694	0.0777101
tr|K7J1Q9|K7J1Q9_NASVI	1	1.24738	1.04713	1.99526	3.10456	1.69044	1.0434	0.0557689	0.134905
tr|E2A4S6|E2A4S6_CAMFO	1	1.15878	0.879022	1.99526	2.24905	1.65959	0.958643	0.00720149	0.0417242
tr|A0A026VTG8|A0A026VTG8_CERBI	1	1.19124	1.19124	1.99526	2.29087	1.59956	0.799128	0.0165356	0.0638154
tr|K7J502|K7J502_NASVI	1	1.36773	1.2942	1.99526	2.83139	1.14815	0.70629	0.197038	0.316415
tr|K7J033|K7J033_NASVI	1	1.18032	1.1272	1.97697	2.37684	1.41906	0.803539	0.0438799	0.117178
tr|A0A022T4D7|A0A022T4D7_9HYME	1	1.22462	1.19124	1.97697	2.29087	1.27057	0.697224	0.084378	0.17772
tr|E2BSL3|E2BSL3_HARSA	1	1.23595	1.22462	1.97697	1.55597	1.22462	0.459213	0.134411	0.242008
tr|E9IBR7|E9IBR7_SOLIN	1	0.981748	1.11686	1.97697	1.69044	1.02802	0.599635	0.134365	0.242008
tr|E9IP69|E9IP69_SOLIN	1	0.409261	0.383707	1.95885	1.20226	3.46737	1.88633	0.0813728	0.17332
tr|K7JHQ6|K7JHQ6_NASVI	1	0.847227	0.691831	1.95885	1.40605	1.72187	1.00245	0.00976243	0.0481705
tr|U3KR19|U3KR19_APIME	1	0.981748	1.00925	1.95885	2.33346	1.69044	1.00018	0.00591395	0.0379492
tr|V9IMS4|V9IMS4_APICE	1	0.903649	1.11686	1.95885	2.48886	1.40605	0.954568	0.0413887	0.112206
tr|H1ZSY8|H1ZSY8_ASOTA	1	1.5417	1.80302	1.95885	2.29087	1.34276	0.364225	0.317851	0.442416
tr|W4WZ08|W4WZ08_ATTCE	1	1.28233	1.25892	1.95885	2.31206	1.31826	0.658372	0.0885158	0.182564
tr|A0A026WSW1|A0A026WSW1_CERBI	1	1.10662	1.1695	1.95885	2.31206	1.15878	0.728879	0.105734	0.205979
tr|K7IV72|K7IV72_NASVI	1	0.642688	0.597035	1.94089	2.83139	2.37684	1.67445	0.00467242	0.0352533
tr|K7J3H8|K7J3H8_NASVI	1	0.990832	1.22462	1.94089	2.26987	1.55597	0.84273	0.0180636	0.0675195
tr|F4X4W5|F4X4W5_ACREC	1	0.809096	0.928966	1.94089	2.42103	1.47231	1.09139	0.02097	0.0730239
tr|H9KT16|H9KT16_APIME	1	1.35519	1.27057	1.94089	1.87068	1.39316	0.521537	0.0602587	0.14168
tr|K7J1T6|K7J1T6_NASVI	1	1.67494	1.6293	1.94089	1.85353	1.34276	0.255219	0.387724	0.509945
tr|E1ZZW0|E1ZZW0_CAMFO	1	1.31826	1.24738	1.94089	2.65461	1.02802	0.657309	0.226597	0.349894
tr|V9ID35|V9ID35_APICE	1	0.83946	1.22462	1.92309	1.08643	2.10863	0.740169	0.109433	0.210739
tr|V9IIN2|V9IIN2_APICE	1	0.744732	0.744732	1.92309	1.78649	1.69044	1.11713	0.000870737	0.0175989
tr|F4WBI3|F4WBI3_ACREC	1	1.27057	0.963829	1.92309	2.01372	1.48594	0.745526	0.0183187	0.0677627
tr|A0A022T3X5|A0A022T3X5_9HYME	1	1.61436	1.61436	1.92309	2.77971	1.45881	0.543089	0.215024	0.33695
tr|Q56FI8|Q56FI8_LYSTE	1	1.09648	0.981748	1.92309	2.31206	1.44544	0.883943	0.0266095	0.0848884
tr|E2BPR9|E2BPR9_HARSA	1	1.01859	0.946237	1.92309	1.87068	1.31826	0.785948	0.0212713	0.0734452
tr|E2BIQ3|E2BIQ3_HARSA	1	1.52757	1.47231	1.92309	2.63027	1.09648	0.498254	0.310259	0.43589
tr|V9IBM5|V9IBM5_APICE	1	1.0666	1.01859	1.92309	2.35505	1.0666	0.792761	0.11791	0.221482
tr|A0A026WME3|A0A026WME3_CERBI	1	1.19124	1.04713	1.92309	2.91072	0.903649	0.825144	0.225763	0.348814
tr|A0A022T2J4|A0A022T2J4_9HYME	1	1.18032	0.831764	1.90546	2.22844	1.5417	0.91401	0.016245	0.0631008
tr|H9KJV8|H9KJV8_APIME	1	0.679204	0.679204	1.90546	0.895365	1.49969	0.866695	0.106908	0.207415
tr|Q56FE8|Q56FE8_LYSTE	1	0.801678	0.801678	1.90546	1.99526	1.33045	1.00676	0.0160114	0.0625543
tr|E9IPX0|E9IPX0_SOLIN	1	1.09648	1.15878	1.90546	2.26987	1.25892	0.739311	0.0721597	0.159353
tr|V9ICI4|V9ICI4_APICE	1	1.23595	1.18032	1.90546	2.18776	1.1695	0.623388	0.119588	0.222482
tr|E2BN65|E2BN65_HARSA	1	0.744732	0.474242	1.88799	1.52757	2.14783	1.32607	0.00905783	0.0464601
tr|E9INF5|E9INF5_SOLIN	1	0.824138	0.937562	1.88799	1.72187	2.03236	1.03071	0.000751075	0.0172145
tr|K7INE5|K7INE5_NASVI	1	0.903649	0.972747	1.88799	1.75388	1.87068	0.938458	7.30432e-05	0.00698903
tr|W4WSL5|W4WSL5_ATTCE	1	0.751623	0.92045	1.88799	1.8197	1.78649	1.03994	0.000289461	0.0117148
tr|E2AXJ5|E2AXJ5_CAMFO	1	0.895365	0.954993	1.88799	2.35505	1.75388	1.07308	0.00474726	0.0356294
tr|A0A026WB40|A0A026WB40_CERBI	1	0.801678	1.01859	1.88799	2.65461	1.67494	1.14051	0.0207052	0.0726816
tr|V9I9F3|V9I9F3_APICE	1	0.954993	1.04713	1.88799	2.07014	1.52757	0.869693	0.00687731	0.0409268
tr|Q56FD4|Q56FD4_LYSTE	1	1.2942	1.25892	1.88799	1.75388	1.43219	0.514054	0.0365204	0.103793
tr|K7IP22|K7IP22_NASVI	1	1.43219	1.40605	1.88799	2.44343	1.28233	0.548522	0.178637	0.294834
tr|A0A022T5M3|A0A022T5M3_9HYME	1	1.23595	1.28233	1.88799	1.83654	1.27057	0.505645	0.0851162	0.178625
tr|K7IUC6|K7IUC6_NASVI	1	1.28233	1.23595	1.88799	1.99526	1.25892	0.54751	0.092368	0.187569
tr|H9K762|H9K762_APIME	1	1.57036	1.52757	1.88799	2.24905	0.981748	0.320909	0.462479	0.579775
tr|K7ITW5|K7ITW5_NASVI	1	3.49945	4.28548	1.88799	2.42103	0.119124	-0.98833	0.296414	0.422054
tr|E2BN35|E2BN35_HARSA	1	0.765597	0.801678	1.87068	1.02802	2.42103	1.05111	0.0896886	0.183891
tr|E2BQQ8|E2BQQ8_HARSA	1	0.946237	0.765597	1.87068	1.75388	1.94089	1.03723	0.000445471	0.0135158
tr|A0A026WH48|A0A026WH48_CERBI	1	0.847227	1.05682	1.87068	2.46604	1.61436	1.03509	0.0174281	0.0658531
tr|K7IRQ4|K7IRQ4_NASVI	1	1.1695	0.862979	1.87068	2.07014	1.25892	0.777945	0.0497043	0.125032
tr|Q56FD5|Q56FD5_LYSTE	1	0.92045	0.847227	1.87068	1.15878	1.20226	0.61257	0.105979	0.206254
tr|F4WT32|F4WT32_ACREC	1	1.0666	1.38038	1.87068	2.05116	1.19124	0.568861	0.124953	0.228698
tr|K7JA58|K7JA58_NASVI	1	0.895365	1	1.87068	1.69044	0.928966	0.632999	0.141451	0.250616
tr|F4X5F2|F4X5F2_ACREC	1	1.2942	1.51356	1.87068	3.34195	0.60256	0.610885	0.452777	0.571381
tr|V9ILD1|V9ILD1_APICE	1	0.724436	0.47863	1.85353	1.83654	2.42103	1.47192	0.00593614	0.0379594
tr|H9KD96|H9KD96_APIME	1	1.1695	0.879022	1.85353	1.87068	1.59956	0.804339	0.00336601	0.0305728
tr|K7JBK8|K7JBK8_NASVI	1	1	0.847227	1.85353	1.83654	1.52757	0.873839	0.0025519	0.027664
tr|K7IV43|K7IV43_NASVI	1	1.78649	1.72187	1.85353	2.31206	1.21339	0.254732	0.514494	0.625379
tr|Q4PP83|Q4PP83_LYSTE	1	1.01859	1.03753	1.85353	2.12814	1.02802	0.71302	0.120342	0.223253
tr|H9K2S8|H9K2S8_APIME	1	0.751623	0.831764	1.83654	1.85353	2.03236	1.14736	0.00041056	0.0129481
tr|E9ILR1|E9ILR1_SOLIN	1	1.00925	0.824138	1.83654	1.65959	1.72187	0.880966	0.000563532	0.0154538
tr|Q56FD2|Q56FD2_LYSTE	1	0.990832	0.831764	1.83654	1.97697	1.36773	0.876274	0.0149473	0.0598119
tr|K7IUK2|K7IUK2_NASVI	1	1.22462	1.23595	1.83654	2.22844	1.10662	0.579603	0.166372	0.280433
tr|K7J1I4|K7J1I4_NASVI	1	1.55597	1.6293	1.83654	2.51189	0.963829	0.344006	0.486165	0.600234
tr|K7J011|K7J011_NASVI	1	1.35519	1.21339	1.8197	2.26987	1.94089	0.756917	0.00839858	0.0448962
tr|F4WD69|F4WD69_ACREC	1	0.794328	0.737904	1.8197	1.24738	1.83654	0.953438	0.0195162	0.0700128
tr|H9KGW0|H9KGW0_APIME	1	1.34276	1.2942	1.8197	1.87068	1.43219	0.494135	0.047382	0.122182
tr|E2BD69|E2BD69_HARSA	1	1.22462	1.28233	1.8197	1.99526	1.36773	0.563486	0.0533087	0.131066
tr|Q56FE4|Q56FE4_LYSTE	1	1.65959	1.92309	1.8197	1.72187	1.19124	0.0465063	0.889092	0.926111
tr|K7J6A8|K7J6A8_NASVI	1	0.946237	0.954993	1.8197	1.59956	1.18032	0.664838	0.0396705	0.109103
tr|A0A026VV58|A0A026VV58_CERBI	1	1.19124	1.28233	1.8197	1.92309	1.08643	0.475369	0.177144	0.293509
tr|H9K7M6|H9K7M6_APIME	1	1.72187	1.1272	1.80302	1.88799	1.59956	0.458914	0.11404	0.217322
tr|E2ACL2|E2ACL2_CAMFO	1	3.28095	2.72898	1.80302	0.0185353	1.35519	-1.14185	0.216457	0.337645
tr|A0A022T541|A0A022T541_9HYME	1	1.48594	1.61436	1.80302	2.35505	1.27057	0.404863	0.291511	0.417364
tr|D7PBZ6|D7PBZ6_APICC	1	1.19124	1.18032	1.80302	1.90546	1	0.481844	0.202812	0.322778
tr|W4VZT8|W4VZT8_ATTCE	1	0.990832	0.981748	1.78649	1.69044	1.67494	0.793381	4.01231e-05	0.006184
tr|E2AVL4|E2AVL4_CAMFO	1	0.847227	0.505825	1.78649	1.61436	1.55597	1.07488	0.00581036	0.0376617
tr|H9KMK1|H9KMK1_APIME	1	1.03753	1.09648	1.78649	1.77011	1.47231	0.682238	0.00396876	0.032156
tr|V9IL93|V9IL93_APICE	1	0.685488	0.591562	1.78649	1.70608	1.34276	1.08645	0.00978885	0.0481705
tr|F4WWF5|F4WWF5_ACREC	1	1.22462	1.28233	1.78649	1.87068	1.20226	0.470573	0.118153	0.221482
tr|V9IGZ1|V9IGZ1_APICE	1	1.21339	1.08643	1.78649	2.10863	1.11686	0.602995	0.128548	0.233791
tr|K7J9J0|K7J9J0_NASVI	1	1.38038	1.36773	1.78649	2.1677	1.10662	0.433206	0.260887	0.387563
tr|E9I962|E9I962_SOLIN	1	1.14815	1.25892	1.78649	1.99526	0.862979	0.447059	0.310853	0.436511
tr|K7JEM2|K7JEM2_NASVI	1	0.855067	0.981748	1.77011	1.57036	1.59956	0.800248	0.000816667	0.0175275
tr|A0A026WAF5|A0A026WAF5_CERBI	1	1.21339	1	1.77011	2.18776	1.39316	0.73572	0.0413163	0.112206
tr|H9KRE8|H9KRE8_APIME	1	1.43219	1.52757	1.77011	2.05116	1.25892	0.359473	0.257468	0.383847
tr|E2B9R9|E2B9R9_HARSA	1	1.33045	1.11686	1.77011	1.97697	1.20226	0.521763	0.116804	0.22032
tr|K7JBI8|K7JBI8_NASVI	1	1.1695	1.27057	1.77011	1.6293	1.14815	0.402653	0.14486	0.254397
tr|A0A026W4V9|A0A026W4V9_CERBI	1	3.63078	3.66438	1.77011	2.31206	1.1272	-0.67116	0.338344	0.462587
tr|E9IS57|E9IS57_SOLIN	1	0.824138	1.07647	1.77011	1.59956	1.02802	0.600391	0.102499	0.201449
tr|E2BI91|E2BI91_HARSA	1	1.95885	1.88799	1.77011	2.24905	0.981748	0.0451479	0.92016	0.944331
tr|A0A026VWS9|A0A026VWS9_CERBI	1	0.855067	0.772681	1.75388	1.72187	1.80302	1.00637	0.000236846	0.0103921
tr|F4WIA6|F4WIA6_ACREC	1	1.09648	0.903649	1.75388	1.8197	1.75388	0.828425	0.000207985	0.0103178
tr|E2AWL4|E2AWL4_CAMFO	1	2.03236	1.94089	1.75388	2.12814	1.33045	0.0677814	0.852586	0.900917
tr|A0A022T4A9|A0A022T4A9_9HYME	1	1.23595	1.19124	1.75388	1.78649	1.18032	0.461972	0.108961	0.210114
tr|E9J6Q4|E9J6Q4_SOLIN	1	1.18032	1.23595	1.75388	2.72898	0.981748	0.677697	0.252058	0.377955
tr|Q56FL4|Q56FL4_LYSTE	1	1.59956	1.75388	1.75388	2.208	0.77983	0.123254	0.800757	0.861796
tr|K7ISD2|K7ISD2_NASVI	1	0.192309	0.457088	1.75388	6.0256	0.751623	2.37079	0.233136	0.3569
tr|K7IYC9|K7IYC9_NASVI	1	0.787046	0.505825	1.7378	1.65959	2.07014	1.25373	0.00514914	0.0366218
tr|A0A026X2Y6|A0A026X2Y6_CERBI	1	1.43219	1.2942	1.7378	1.99526	1.92309	0.602045	0.0124013	0.0542585
tr|A0A034WZ91|A0A034WZ91_APHER	1	0.981748	0.928966	1.7378	1.65959	1.65959	0.796901	3.60156e-05	0.006184
tr|W4WME5|W4WME5_ATTCE	1	0.870964	0.912011	1.7378	1.61436	1.19124	0.707145	0.025923	0.083351
tr|F4W5N7|F4W5N7_ACREC	1	1.5417	1.57036	1.7378	2.14783	1.08643	0.27398	0.47096	0.587499
tr|H9JYN4|H9JYN4_APIME	1	0.717794	0.731139	1.72187	1.64437	2.44343	1.2463	0.0143647	0.0583593
tr|K7IWY0|K7IWY0_NASVI	1	0.474242	0.711214	1.72187	1.7378	2.03236	1.3294	0.00379048	0.0321071
tr|F4WX85|F4WX85_ACREC	1	1.36773	1.47231	1.72187	1.7378	1.70608	0.427857	0.0369648	0.104276
tr|E2BII6|E2BII6_HARSA	1	0.544503	0.57544	1.72187	1.43219	1.65959	1.1831	0.00633427	0.0391806
tr|H9KD91|H9KD91_APIME	1	1.14815	1.35519	1.72187	2.14783	1.49969	0.616024	0.045188	0.11889
tr|A0A026X0B5|A0A026X0B5_CERBI	1	0.92045	0.870964	1.72187	2.03236	1.41906	0.890084	0.0118146	0.0532309
tr|E2BFT2|E2BFT2_HARSA	1	0.870964	0.895365	1.72187	1.83654	1.33045	0.821526	0.0110641	0.05156
tr|E2AT52|E2AT52_CAMFO	1	1.24738	1.31826	1.72187	2.31206	1.20226	0.554359	0.171586	0.286848
tr|W4X9A0|W4X9A0_ATTCE	1	0.981748	1.10662	1.72187	2.18776	1.08643	0.693943	0.119128	0.222062
tr|F4X680|F4X680_ACREC	1	1.20226	1.24738	1.72187	1.77011	1.02802	0.389872	0.229015	0.352484
tr|K7IY51|K7IY51_NASVI	1	2.39883	2.03236	1.72187	2.63027	0.390841	-0.195475	0.781542	0.845584
tr|E9JBM2|E9JBM2_SOLIN	1	1.19124	1.35519	1.70608	2.05116	1.24738	0.496895	0.128678	0.233791
tr|D8KY59|D8KY59_BOMIG	1	1.15878	1.09648	1.70608	1.87068	0.972747	0.482941	0.19801	0.316905
tr|K7J2T8|K7J2T8_NASVI	1	1.1695	1.13763	1.70608	2.0893	0.912011	0.509349	0.253854	0.379849
tr|W4WJS0|W4WJS0_ATTCE	1	1.78649	1.52757	1.70608	1.77011	0.672977	-0.0562223	0.903164	0.933607
tr|H9K0X2|H9K0X2_APIME	1	0.981748	0.887156	1.70608	2.26987	0.432514	0.619775	0.399349	0.521256
tr|Q56FI6|Q56FI6_LYSTE	1	1.10662	0.613762	1.69044	1.88799	2.12814	1.06881	0.00709363	0.0415422
tr|E2AR44|E2AR44_CAMFO	1	0.711214	0.717794	1.69044	1.97697	1.7378	1.15398	0.00158946	0.0224414
tr|A0A022T275|A0A022T275_9HYME	1	0.895365	0.879022	1.69044	1.65959	1.69044	0.861389	5.04197e-05	0.006184
tr|K7IN29|K7IN29_NASVI	1	0.534564	0.704693	1.69044	1.33045	1.34276	0.962518	0.017055	0.0652183
tr|K7ISA0|K7ISA0_NASVI	1	0.954993	1.00925	1.69044	1.55597	1.30617	0.619019	0.00965176	0.0480398
tr|F4W5N4|F4W5N4_ACREC	1	1	1.20226	1.69044	1.61436	1.21339	0.496652	0.0542363	0.13266
tr|H9C4J8|H9C4J8_9HYME	1	1.11686	1.33045	1.69044	2.14783	1.1695	0.538694	0.156605	0.269059
tr|E2AZD0|E2AZD0_CAMFO	1	0.570164	0.524808	1.67494	1.55597	1.90546	1.29382	0.00518069	0.0366633
tr|W4WRD5|W4WRD5_ATTCE	1	1.0666	1.11686	1.67494	1.75388	1.51356	0.634612	0.00171143	0.023354
tr|K7IXW9|K7IXW9_NASVI	1	1.05682	1.19124	1.67494	1.02802	1.39316	0.334678	0.222037	0.344719
tr|E2AUE2|E2AUE2_CAMFO	1	1.13763	1.09648	1.67494	1.47231	1.34276	0.473355	0.0162619	0.0631008
tr|W4W3W9|W4W3W9_ATTCE	1	1.5417	1.41906	1.67494	2.12814	1.2942	0.363951	0.263622	0.390572
tr|E2BIN4|E2BIN4_HARSA	1	0.758578	0.870964	1.67494	1.55597	1.27057	0.775589	0.0108556	0.0509212
tr|E2APK3|E2APK3_CAMFO	1	1.45881	1.94089	1.67494	2.37684	1.19124	0.252994	0.556329	0.66172
tr|A0A026W8X2|A0A026W8X2_CERBI	1	1.2942	1.0666	1.67494	1.57036	1.09648	0.369487	0.175709	0.291689
tr|E2BPC5|E2BPC5_HARSA	1	1.49969	1.33045	1.67494	2.03236	0.937562	0.278239	0.485934	0.600209
tr|C5I944|C5I944_9HYME	1	1.59956	1.59956	1.67494	2.44343	0.912011	0.260583	0.598468	0.700095
tr|A0A026WS66|A0A026WS66_CERBI	1	1.94089	1.61436	1.67494	1.85353	0.912011	-0.0368112	0.928284	0.949253
tr|K7IR22|K7IR22_NASVI	1	1.30617	1.2942	1.67494	1.85353	0.870964	0.289175	0.449835	0.569179
tr|K7JEF7|K7JEF7_NASVI	1	1.36773	1.44544	1.67494	2.0893	0.744732	0.241808	0.610702	0.710617
tr|K7J1E5|K7J1E5_NASVI	1	0.887156	1.8197	1.65959	1.64437	2.48886	0.644068	0.161305	0.274566
tr|K7IQ05|K7IQ05_NASVI	1	0.619441	0.597035	1.65959	1.49969	2.03236	1.22792	0.00840622	0.0448962
tr|E9IBY2|E9IBY2_SOLIN	1	0.83946	0.83946	1.65959	1.55597	1.55597	0.832797	0.000397787	0.0129481
tr|H9K681|H9K681_APIME	1	0.912011	0.928966	1.65959	1.61436	1.40605	0.720119	0.00176091	0.0239148
tr|F4WIV3|F4WIV3_ACREC	1	1.28233	1.47231	1.65959	1.8197	1.36773	0.368421	0.1287	0.233791
tr|E2B9E2|E2B9E2_HARSA	1	0.895365	0.92045	1.65959	1.8197	1.31826	0.768744	0.0119789	0.0536744
tr|W4WP19|W4WP19_ATTCE	1	0.30761	0.21677	1.65959	1.47231	1.21339	1.51123	0.0280743	0.0879868
tr|A0A022T655|A0A022T655_9HYME	1	0.698232	0.744732	1.65959	0.855067	1.14815	0.584317	0.183437	0.300495
tr|K7J518|K7J518_NASVI	1	1.25892	1.2942	1.65959	1.8197	0.946237	0.316762	0.363812	0.485537
tr|E2B8Z0|E2B8Z0_HARSA	1	0.903649	0.672977	1.64437	1.78649	2.26987	1.14566	0.00807186	0.0441413
tr|I1VX00|I1VX00_BOMTE	1	0.879022	0.765597	1.64437	1.47231	1.34276	0.753805	0.00541977	0.0370676
tr|H9KDN7|H9KDN7_APIME	1	1.07647	0.946237	1.64437	1.45881	1.34276	0.556653	0.00769793	0.0431702
tr|E9ID29|E9ID29_SOLIN	1	1.33045	1.40605	1.64437	2.03236	1.24738	0.398175	0.200621	0.319828
tr|A0A026WAB2|A0A026WAB2_CERBI	1	1.08643	1.13763	1.64437	1.92309	1.23595	0.575184	0.060908	0.142837
tr|F4WYU8|F4WYU8_ACREC	1	1.24738	1.31826	1.64437	1.75388	1.21339	0.371119	0.142136	0.251442
tr|E2AYK6|E2AYK6_CAMFO	1	1.49969	1.7378	1.6293	1.40605	5.49541	1.00946	0.347344	0.471278
tr|E2C441|E2C441_HARSA	1	0.954993	1.40605	1.6293	1.31826	1.8197	0.50425	0.0839474	0.177347
tr|A0A026VVM1|A0A026VVM1_CERBI	1	1.33045	1.20226	1.6293	1.83654	1.69044	0.545551	0.0090337	0.0464218
tr|H9KI10|H9KI10_APIME	1	0.928966	0.954993	1.6293	1.64437	1.67494	0.778973	1.21542e-05	0.00385154
tr|W4WY84|W4WY84_ATTCE	1	0.831764	0.772681	1.6293	1.49969	1.64437	0.874027	0.000921115	0.017631
tr|E2B8Z5|E2B8Z5_HARSA	1	1.1272	0.77983	1.6293	1.38038	1.6293	0.674261	0.0116504	0.0528704
tr|Q56FH9|Q56FH9_LYSTE	1	0.912011	0.698232	1.6293	1.64437	1.5417	0.883462	0.00151346	0.0219408
tr|H9KFV0|H9KFV0_APIME	1	1.59956	1.72187	1.6293	2.07014	1.21339	0.185045	0.585775	0.688636
tr|E2AVD7|E2AVD7_CAMFO	1	0.870964	1.0666	1.6293	1.31826	1.20226	0.49843	0.0445653	0.118123
tr|F4W4M8|F4W4M8_ACREC	1	1.49969	1.57036	1.6293	1.85353	1	0.139363	0.682217	0.771178
tr|E2APF5|E2APF5_CAMFO	1	1.07647	1.00925	1.6293	1.49969	1	0.42018	0.146489	0.255996
tr|E2A9Y6|E2A9Y6_CAMFO	1	1.36773	1.19124	1.6293	2.37684	0.824138	0.440645	0.409741	0.531173
tr|E2A822|E2A822_CAMFO	1	0.879022	0.981748	1.61436	1.34276	2.22844	0.858096	0.042898	0.115094
tr|A0A026WHT9|A0A026WHT9_CERBI	1	0.685488	1.25892	1.61436	1.69044	2.0893	0.873401	0.0211655	0.0732572
tr|E2B309|E2B309_HARSA	1	1.02802	0.981748	1.61436	1.47231	1.55597	0.625294	0.000235408	0.0103921
tr|A0A026WMX8|A0A026WMX8_CERBI	1	1.30617	1.55597	1.61436	2.07014	1.43219	0.405811	0.167936	0.281737
tr|K7IYS8|K7IYS8_NASVI	1	1.45881	1.48594	1.61436	1.85353	1.31826	0.278931	0.27315	0.399294
tr|E2C9L2|E2C9L2_HARSA	1	1.18032	1.30617	1.61436	1.92309	1.19124	0.439665	0.146164	0.255742
tr|Q56FD1|Q56FD1_LYSTE	1	1.47231	1.39316	1.61436	2.14783	1.18032	0.3546	0.318834	0.443136
tr|K7J592|K7J592_NASVI	1	1.13763	1.24738	1.61436	2.48886	0.990832	0.589652	0.265386	0.392573
tr|W4WPU4|W4WPU4_ATTCE	1	1.22462	1.38038	1.61436	1.83654	0.824138	0.245937	0.531445	0.639797
tr|E2AES0|E2AES0_CAMFO	1	1.22462	1.38038	1.61436	1.83654	0.824138	0.245937	0.531445	0.639797
tr|A0A026WEU1|A0A026WEU1_CERBI	1	1.01859	1.11686	1.61436	1.05682	0.409261	-0.025539	0.960735	0.974055
tr|A0A026WVZ0|A0A026WVZ0_CERBI	1	1.00925	1	1.61436	2.0893	0.258226	0.39678	0.593749	0.695145
tr|A0A022T2W9|A0A022T2W9_9HYME	1	1.67494	1.14815	1.59956	1.59956	1.67494	0.350382	0.164782	0.278742
tr|K7IQ47|K7IQ47_NASVI	1	1.0666	1.02802	1.59956	1.51356	1.61436	0.611312	0.000127715	0.0093396
tr|K7IY66|K7IY66_NASVI	1	1	0.990832	1.59956	1.52757	1.59956	0.660281	2.34724e-05	0.00561724
tr|A0A022T7D6|A0A022T7D6_9HYME	1	0.349945	0.597035	1.59956	1.24738	1.5417	1.17254	0.0204131	0.0722716
tr|Q56FG3|Q56FG3_LYSTE	1	0.963829	0.990832	1.59956	1.40605	1.49969	0.608628	0.000817379	0.0175275
tr|E1ZYC0|E1ZYC0_CAMFO	1	1.09648	1.07647	1.59956	1.83654	1.44544	0.621514	0.00835305	0.0448962
tr|H9KTW1|H9KTW1_APIME	1	1.1272	0.928966	1.59956	1.61436	1.33045	0.572358	0.0104017	0.0495217
tr|K7IRY3|K7IRY3_NASVI	1	1.5417	1.72187	1.59956	2.01372	1.31826	0.209976	0.494308	0.607071
tr|E9IME8|E9IME8_SOLIN	1	0.666807	0.870964	1.59956	1.1695	1.19124	0.642048	0.0495241	0.124994
tr|H9KR51|H9KR51_APIME	1	1	0.704693	1.59956	1.59956	1.1695	0.691711	0.0332326	0.0973095
tr|A0A026W1I3|A0A026W1I3_CERBI	1	0.717794	0.862979	1.59956	0.816582	0.895365	0.359684	0.404995	0.525737
tr|K7INH6|K7INH6_NASVI	1	0.862979	0.717794	1.58489	1.51356	2.26987	1.05667	0.0217499	0.0743056
tr|H9K1Y8|H9K1Y8_APIME	1	1.14815	0.937562	1.58489	1.57036	1.85353	0.698856	0.00450175	0.0343418
tr|K7JDX8|K7JDX8_NASVI	1	0.928966	1.49969	1.58489	0.648634	1.69044	0.194672	0.683763	0.772109
tr|E2BQQ1|E2BQQ1_HARSA	1	0.895365	1.01859	1.58489	1.48594	1.34276	0.598975	0.00335623	0.0305728
tr|K7J807|K7J807_NASVI	1	0.92045	0.990832	1.58489	1.39316	1.1695	0.510605	0.0282973	0.0881246
tr|E2BBG7|E2BBG7_HARSA	1	1.0666	0.809096	1.58489	2.1677	1.09648	0.7538	0.108286	0.209377
tr|W4W4S1|W4W4S1_ATTCE	1	0.737904	0.862979	1.58489	2.07014	0.963829	0.828536	0.110363	0.211957
tr|E2BJB7|E2BJB7_HARSA	1	1.61436	1.40605	1.58489	1.92309	0.928966	0.142227	0.706394	0.790984
tr|A0A022T4I0|A0A022T4I0_9HYME	1	1.31826	1.05682	1.58489	1.45881	0.912011	0.22902	0.444838	0.564358
tr|E9IHK4|E9IHK4_SOLIN	1	0.937562	0.903649	1.58489	1.09648	0.847227	0.312589	0.35347	0.477144
tr|E2B8A3|E2B8A3_HARSA	1	1.48594	1.40605	1.58489	1.92309	0.654636	0.0969864	0.83583	0.890137
tr|F4W9M0|F4W9M0_ACREC	1	1.00925	1.1695	1.57036	0.270396	2.51189	0.453432	0.580829	0.683384
tr|E2B615|E2B615_HARSA	1	0.77983	0.691831	1.57036	1.31826	2.1677	1.03261	0.0324536	0.0955189
tr|E9J355|E9J355_SOLIN	1	1.22462	1.35519	1.57036	1.48594	1.75388	0.42621	0.0347088	0.100293
tr|Q56FJ9|Q56FJ9_LYSTE	1	0.597035	0.416869	1.57036	2.31206	1.7378	1.48063	0.0132017	0.0562799
tr|K7IQD6|K7IQD6_NASVI	1	1.30617	1.2942	1.57036	1.83654	1.2942	0.384853	0.119582	0.222482
tr|A0A026VSY5|A0A026VSY5_CERBI	1	1.01859	1.04713	1.57036	1.69044	1.2942	0.571225	0.0136608	0.0572443
tr|E1ZXT5|E1ZXT5_CAMFO	1	0.990832	1.15878	1.57036	1.94089	1.25892	0.598869	0.0574994	0.137574
tr|E2A7A3|E2A7A3_CAMFO	1	1.24738	1.2942	1.57036	1.6293	1.23595	0.324738	0.122818	0.225548
tr|H9K059|H9K059_APIME	1	1.24738	1.2942	1.57036	1.6293	1.23595	0.324738	0.122818	0.225548
tr|A0A026W535|A0A026W535_CERBI	1	0.937562	0.954993	1.57036	1.23595	1.23595	0.482817	0.027504	0.0867521
tr|H9JZ67|H9JZ67_APIME	1	1.2942	1.35519	1.57036	1.83654	1.19124	0.333398	0.218704	0.340286
tr|E2B527|E2B527_HARSA	1	1.34276	1.38038	1.57036	2.18776	1.18032	0.407534	0.270745	0.397
tr|K7JEW5|K7JEW5_NASVI	1	1.31826	1.35519	1.57036	1.80302	1.18032	0.309906	0.241873	0.366927
tr|K7JJ64|K7JJ64_NASVI	1	0.772681	0.870964	1.57036	1.72187	1.15878	0.751604	0.0289725	0.0884921
tr|S6A1U1|S6A1U1_9HYME	1	1.22462	1.39316	1.57036	1.90546	1.1272	0.347479	0.263282	0.39027
tr|H9KN88|H9KN88_APIME	1	1.49969	1.48594	1.57036	1.94089	1.07647	0.202971	0.539471	0.647163
tr|V9I9B0|V9I9B0_APICE	1	1.19124	1.25892	1.57036	1.97697	0.928966	0.37564	0.338267	0.462587
tr|E2ADU6|E2ADU6_CAMFO	1	0.912011	0.809096	1.55597	1.30617	1.35519	0.632135	0.0061224	0.0387164
tr|E2A3T3|E2A3T3_CAMFO	1	1.1272	1.34276	1.55597	1.88799	1.33045	0.460402	0.0843673	0.17772
tr|K7JA42|K7JA42_NASVI	1	0.990832	1.08643	1.55597	1.59956	1.14815	0.483925	0.0497149	0.125032
tr|F4WLW2|F4WLW2_ACREC	1	1.09648	1.11686	1.55597	1.59956	1.14815	0.421496	0.0702684	0.156689
tr|H9K2T8|H9K2T8_APIME	1	1.24738	1.13763	1.55597	1.95885	1	0.415506	0.259734	0.38682
tr|F4WBN9|F4WBN9_ACREC	1	1.43219	1.48594	1.55597	2.01372	0.758578	0.143627	0.748317	0.821046
tr|A0A026WU73|A0A026WU73_CERBI	1	0.666807	0.691831	1.5417	1.65959	2.14783	1.18135	0.00964411	0.0480398
tr|A0A026W4E7|A0A026W4E7_CERBI	1	0.963829	0.937562	1.5417	1.44544	1.95885	0.769513	0.0126743	0.0542748
tr|K7J9F9|K7J9F9_NASVI	1	0.963829	0.937562	1.5417	1.44544	1.95885	0.769513	0.0126743	0.0542748
tr|F4WXI6|F4WXI6_ACREC	1	0.801678	0.731139	1.5417	1.38038	1.69044	0.864814	0.00451276	0.0343418
tr|V9I8I2|V9I8I2_APICE	1	0.870964	0.870964	1.5417	1.58489	1.51356	0.758982	0.000191486	0.0103041
tr|F4WRA2|F4WRA2_ACREC	1	1.03753	0.972747	1.5417	1.41906	1.31826	0.507383	0.0032728	0.03034
tr|G9E6Y4|G9E6Y4_9HYME	1	0.870964	0.972747	1.5417	1.44544	1.30617	0.594316	0.00359286	0.0315254
tr|K7IV31|K7IV31_NASVI	1	0.963829	0.887156	1.5417	1.6293	1.18032	0.609992	0.0240691	0.0796348
tr|K7JK01|K7JK01_NASVI	1	1.05682	1.19124	1.5417	1.90546	1.05682	0.471622	0.172352	0.287792
tr|K7J5D5|K7J5D5_NASVI	1	0.870964	0.912011	1.52757	1.34276	1.78649	0.742717	0.00963037	0.0480398
tr|F4WZU5|F4WZU5_ACREC	1	0.679204	0.912011	1.52757	1.70608	1.72187	0.935407	0.00231326	0.0271498
tr|Q56FC3|Q56FC3_LYSTE	1	0.824138	0.787046	1.52757	1.47231	1.58489	0.812146	0.000854365	0.0175989
tr|Q4PP87|Q4PP87_LYSTE	1	0.855067	0.83946	1.52757	1.49969	1.51356	0.752918	0.000289444	0.0117148
tr|E2AS52|E2AS52_CAMFO	1	1.02802	1.24738	1.52757	1.40605	1.48594	0.432229	0.0113609	0.0521113
tr|H9KKG0|H9KKG0_APIME	1	1.11686	1.14815	1.52757	1.8197	1.44544	0.55375	0.01406	0.0578651
tr|F4W989|F4W989_ACREC	1	1.03753	1.04713	1.52757	1.24738	1.43219	0.447729	0.0109788	0.0513304
tr|K7IYM2|K7IYM2_NASVI	1	1.35519	1.25892	1.52757	1.47231	1.36773	0.273201	0.0962287	0.192863
tr|E2B7F6|E2B7F6_HARSA	1	0.666807	0.794328	1.52757	1.2942	1.35519	0.763126	0.00876322	0.0458581
tr|K7J8B2|K7J8B2_NASVI	1	1.02802	1.07647	1.52757	1.44544	1.34276	0.475266	0.00223029	0.0266142
tr|W4VVU4|W4VVU4_ATTCE	1	1.10662	1.30617	1.52757	1.55597	1.25892	0.347558	0.0763048	0.165743
tr|F4WEJ7|F4WEJ7_ACREC	1	1.1272	0.92045	1.52757	1.48594	1.03753	0.410593	0.117381	0.22097
tr|K7JLD0|K7JLD0_NASVI	1	1.40605	1.21339	1.52757	1.78649	1.01859	0.259483	0.402647	0.524554
tr|E2B5S7|E2B5S7_HARSA	1	0.887156	0.83946	1.51356	1.25892	1.58489	0.676349	0.00775564	0.0431702
tr|E9IUC9|E9IUC9_SOLIN	1	1.01859	0.937562	1.51356	1.22462	1.47231	0.510267	0.0110597	0.05156
tr|K7JSY3|K7JSY3_NASVI	1	1.03753	1.15878	1.51356	1.5417	1.40605	0.481062	0.00263616	0.027743
tr|E2BDI6|E2BDI6_HARSA	1	1.31826	1.34276	1.51356	1.43219	1.35519	0.232405	0.148796	0.259393
tr|F4X0L6|F4X0L6_ACREC	1	1.07647	0.879022	1.51356	1.30617	1.08643	0.402354	0.0803324	0.172003
tr|K7IRV7|K7IRV7_NASVI	1	1.8197	2.03236	1.51356	1.92309	0.660694	-0.243907	0.632802	0.729487
tr|V9IM01|V9IM01_APICE	1	0.912011	0.765597	1.49969	1.59956	1.59956	0.811348	0.000898219	0.0175989
tr|K7INB6|K7INB6_NASVI	1	0.981748	1.19124	1.49969	1.52757	1.51356	0.517107	0.00250355	0.027664
tr|V9IIH1|V9IIH1_APICE	1	1.00925	1.02802	1.49969	1.5417	1.48594	0.575883	1.51286e-05	0.00431467
tr|Q56FC4|Q56FC4_LYSTE	1	0.963829	1.07647	1.49969	1.45881	1.45881	0.538958	0.000219115	0.0103178
tr|E2APE9|E2APE9_CAMFO	1	0.963829	0.824138	1.49969	0.870964	1.44544	0.452881	0.175046	0.290759
tr|W4X7R4|W4X7R4_ATTCE	1	1.07647	0.887156	1.49969	1.45881	1.36773	0.545749	0.00253007	0.027664
tr|H9K5Q0|H9K5Q0_APIME	1	1.70608	1.72187	1.49969	1.7378	1.34276	0.0487874	0.857031	0.903939
tr|W4WNV4|W4WNV4_ATTCE	1	1.39316	1.30617	1.49969	1.55597	1.20226	0.202884	0.314557	0.439547
tr|A0A0Z5|A0A0Z5_9HYME	1	1.43219	1.49969	1.49969	1.65959	1.13763	0.128079	0.609457	0.709747
tr|A0A022T3X7|A0A022T3X7_9HYME	1	1.45881	1.52757	1.49969	1.90546	1.11686	0.181885	0.560414	0.665127
tr|W4WTP6|W4WTP6_ATTCE	1	1.15878	1.14815	1.49969	1.44544	1	0.254578	0.270203	0.396612
tr|H9KC87|H9KC87_APIME	1	1.35519	1.14815	1.49969	2.07014	0.954993	0.369128	0.370773	0.491835
tr|F4WV88|F4WV88_ACREC	1	1.20226	1.25892	1.49969	1.87068	0.92045	0.309985	0.390497	0.512516
tr|V9I6T2|V9I6T2_APICE	1	1.64437	1.64437	1.49969	1.57036	0.912011	-0.107041	0.750003	0.821117
tr|Q56FB6|Q56FB6_LYSTE	1	1.87068	2.05116	1.49969	2.18776	0.698232	-0.166399	0.756867	0.826411
tr|E2ANZ8|E2ANZ8_CAMFO	1	1.18032	1.11686	1.48594	2.75423	2.12814	0.949675	0.0504686	0.12626
tr|K7J9W1|K7J9W1_NASVI	1	1.31826	1.25892	1.48594	2.18776	1.61436	0.563914	0.0737228	0.161783
tr|F4WLE6|F4WLE6_ACREC	1	0.816582	0.895365	1.48594	1.55597	1.52757	0.752697	0.000407227	0.0129481
tr|V9IJN5|V9IJN5_APICE	1	1.05682	1.04713	1.48594	1.65959	1.47231	0.573113	0.00130254	0.020638
tr|E2AZM1|E2AZM1_CAMFO	1	1.13763	1.1272	1.48594	1.6293	1.47231	0.490716	0.00274999	0.0279109
tr|E2C574|E2C574_HARSA	1	1	1.07647	1.48594	1.47231	1.41906	0.508769	0.000189825	0.0103041
tr|Q56FL5|Q56FL5_LYSTE	1	0.787046	0.946237	1.48594	1.33045	1.39316	0.62303	0.00327204	0.03034
tr|E9ICW7|E9ICW7_SOLIN	1	1.21339	1.11686	1.48594	1.1272	1.33045	0.243877	0.165834	0.280021
tr|K7JPG2|K7JPG2_NASVI	1	1.52757	1.47231	1.48594	1.48594	1.22462	0.0692265	0.745883	0.818806
tr|K7JTN7|K7JTN7_NASVI	1	1.31826	1.64437	1.48594	1.92309	1.13763	0.198348	0.543626	0.651437
tr|E2B7E4|E2B7E4_HARSA	1	1.02802	1.09648	1.48594	1.2942	0.990832	0.271311	0.216424	0.337645
tr|E9IDH5|E9IDH5_SOLIN	1	1.09648	1.09648	1.48594	1.1695	0.862979	0.140032	0.584588	0.687524
tr|Q56FL6|Q56FL6_LYSTE	1	1.52757	1.44544	1.48594	1.90546	0.37325	-0.0777163	0.893195	0.928011
tr|V9IM78|V9IM78_APICE	1	1.05682	1.01859	1.47231	1.52757	1.7378	0.623402	0.00257046	0.027664
tr|E2AN46|E2AN46_CAMFO	1	1.04713	1.13763	1.47231	1.51356	1.49969	0.494105	0.000506766	0.0149
tr|K7J908|K7J908_NASVI	1	0.49204	0.544503	1.47231	1.65959	1.48594	1.18109	0.00750699	0.0426623
tr|Q56FE7|Q56FE7_LYSTE	1	0.801678	0.436516	1.47231	1.44544	1.48594	0.976377	0.0120368	0.0537228
tr|H9JZB4|H9JZB4_APIME	1	1.1272	1.1695	1.47231	1.47231	1.47231	0.422025	0.00184428	0.0245789
tr|K7J0H3|K7J0H3_NASVI	1	1.45881	1.31826	1.47231	1.5417	1.34276	0.205993	0.260912	0.387563
tr|E2B9J9|E2B9J9_HARSA	1	1.10662	0.963829	1.47231	1.36773	1.33045	0.441767	0.00370478	0.0319948
tr|Q56FG4|Q56FG4_LYSTE	1	0.801678	0.879022	1.47231	1.24738	1.11686	0.517202	0.0315576	0.0935574
tr|F4WWU2|F4WWU2_ACREC	1	1.41906	1.24738	1.47231	1.39316	1.07647	0.104524	0.620753	0.721111
tr|A0A022T6A0|A0A022T6A0_9HYME	1	1.13763	1.1695	1.47231	1.6293	1.0666	0.333848	0.17734	0.293542
tr|D7FB33|D7FB33_9HYME	1	1.40605	1.24738	1.47231	1.52757	1.05682	0.151053	0.517925	0.626999
tr|K7JB38|K7JB38_NASVI	1	1.43219	1.41906	1.47231	1.07647	1.03753	-0.102827	0.679523	0.769353
tr|H9KJD4|H9KJD4_APIME	1	0.704693	1.05682	1.45881	0.409261	1.69044	0.365818	0.551395	0.658809
tr|E2B769|E2B769_HARSA	1	1.18032	1.1272	1.45881	1.59956	1.49969	0.46267	0.00356924	0.0315254
tr|A0A026W4R6|A0A026W4R6_CERBI	1	1.05682	1.33045	1.45881	1.38038	1.45881	0.343546	0.0448852	0.11864
tr|E2B398|E2B398_HARSA	1	1.03753	1.19124	1.45881	1.41906	1.38038	0.399278	0.00543478	0.037078
tr|Q56FF5|Q56FF5_LYSTE	1	0.912011	0.816582	1.45881	1.5417	1.34276	0.670627	0.00234994	0.0273029
tr|H9KHU2|H9KHU2_APIME	1	1.1695	1.15878	1.45881	1.33045	1.31826	0.303494	0.021495	0.0740382
tr|E2A8H2|E2A8H2_CAMFO	1	1.38038	1.35519	1.45881	1.48594	1.2942	0.182376	0.286782	0.414128
tr|Q56FI2|Q56FI2_LYSTE	1	0.887156	0.751623	1.45881	1.2942	1.18032	0.575881	0.016251	0.0631008
tr|H9JZK9|H9JZK9_APIME	1	1.18032	1.11686	1.45881	2.35505	1.00925	0.548731	0.271475	0.397662
tr|A0A026WLN4|A0A026WLN4_CERBI	1	1.36773	1.34276	1.45881	1.87068	0.847227	0.17076	0.652723	0.746717
tr|A0A026X3I2|A0A026X3I2_CERBI	1	1.36773	1.41906	1.45881	1.85353	0.711214	0.0874985	0.837209	0.89094
tr|E2C8L1|E2C8L1_HARSA	1	1.21339	0.92045	1.44544	1.59956	1.94089	0.669918	0.0223512	0.0756152
tr|F4X648|F4X648_ACREC	1	1.04713	0.981748	1.44544	1.36773	1.58489	0.538085	0.00235502	0.0273029
tr|F4WC36|F4WC36_ACREC	1	1.35519	1.11686	1.44544	1.65959	1.48594	0.403008	0.0391063	0.108507
tr|E2AKU1|E2AKU1_CAMFO	1	1.03753	1.0666	1.44544	1.55597	1.43219	0.51429	0.000535747	0.0149799
tr|D8KY59|D8KY59_BOMIG	1	0.824138	1.03753	1.44544	1.27057	1.40605	0.526511	0.007624	0.0430031
tr|H9KCH9|H9KCH9_APIME	1	0.801678	0.855067	1.44544	1.70608	1.36773	0.766424	0.00629526	0.0391806
tr|K7J8B0|K7J8B0_NASVI	1	1.01859	0.824138	1.44544	1.24738	1.19124	0.450291	0.0246829	0.0809144
tr|K7JN91|K7JN91_NASVI	1	0.698232	0.559758	1.44544	1	1.11686	0.657771	0.0798206	0.171164
tr|V9IAC2|V9IAC2_APICE	1	0.564937	0.731139	1.44544	1.6293	0.954993	0.811512	0.0720029	0.159188
tr|E1ZWV0|E1ZWV0_CAMFO	1	1.11686	1.13763	1.43219	1.59956	1.59956	0.508987	0.00285109	0.0285309
tr|W4WP35|W4WP35_ATTCE	1	0.648634	0.824138	1.43219	0.731139	1.58489	0.600076	0.205807	0.32609
tr|H9K177|H9K177_APIME	1	0.816582	0.92045	1.43219	2.05116	1.41906	0.840878	0.0284633	0.0884283
tr|A0A026VXR5|A0A026VXR5_CERBI	1	1.09648	1.18032	1.43219	1.36773	1.27057	0.312916	0.0195772	0.0701435
tr|A0A022T3I3|A0A022T3I3_9HYME	1	1.14815	1.18032	1.43219	1.61436	1.14815	0.333707	0.120177	0.223253
tr|K7IRU8|K7IRU8_NASVI	1	1.10662	1.21339	1.43219	1.69044	1.11686	0.352703	0.158243	0.270894
tr|K7J4B3|K7J4B3_NASVI	1	1.21339	1.35519	1.43219	1.69044	1.02802	0.217986	0.425046	0.545743
tr|K7J490|K7J490_NASVI	1	0.903649	0.912011	1.43219	1.65959	1.02802	0.549098	0.0809857	0.172883
tr|Q4PP94|Q4PP94_LYSTE	1	0.751623	1.13763	1.43219	1.13763	0.981748	0.297759	0.272806	0.399102
tr|A0A026VXA1|A0A026VXA1_CERBI	1	1.2942	1.36773	1.43219	1.20226	0.887156	-0.0563679	0.821201	0.878494
tr|E2BYY3|E2BYY3_HARSA	1	1.00925	0.816582	1.43219	1.33045	0.731139	0.306112	0.383208	0.504809
tr|K7IX64|K7IX64_NASVI	1	0.816582	1.03753	1.41906	1.51356	1.6293	0.676598	0.00338681	0.0306454
tr|V9I8B6|V9I8B6_APICE	1	1.25892	1.52757	1.41906	1.2942	1.47231	0.144561	0.455598	0.573671
tr|A0A026VVS5|A0A026VVS5_CERBI	1	1.11686	0.895365	1.41906	1.45881	1.44544	0.521306	0.00255462	0.027664
tr|A0A026WG37|A0A026WG37_CERBI	1	1.20226	1.13763	1.41906	1.59956	1.35519	0.389088	0.0217568	0.0743056
tr|A0A026WY94|A0A026WY94_CERBI	1	1.09648	1.22462	1.41906	1.55597	1.34276	0.378634	0.0210857	0.0731525
tr|A0A026VWT9|A0A026VWT9_CERBI	1	1.1695	0.963829	1.41906	1.44544	1.33045	0.420958	0.00807916	0.0441413
tr|A0A022T5R8|A0A022T5R8_9HYME	1	1.43219	1.47231	1.41906	1.48594	1.2942	0.104973	0.575418	0.67926
tr|H9KQ48|H9KQ48_APIME	1	1.25892	1.39316	1.41906	1.47231	1.28233	0.192608	0.247468	0.372947
tr|D2XP16|D2XP16_BOMIG	1	0.870964	1.14815	1.41906	1.41906	1.27057	0.444551	0.0181807	0.067691
tr|E2BZ69|E2BZ69_HARSA	1	0.816582	0.92045	1.41906	1.70608	1.24738	0.675853	0.0193193	0.069569
tr|A0A026WKQ3|A0A026WKQ3_CERBI	1	1.0666	1.1695	1.41906	1.7378	1.23595	0.440888	0.0673057	0.152467
tr|W4WWX8|W4WWX8_ATTCE	1	0.731139	0.698232	1.41906	1.57036	1.20226	0.786947	0.0148749	0.059667
tr|E2B8D4|E2B8D4_HARSA	1	0.586138	0.474242	1.41906	1.10662	1.1272	0.826123	0.0484345	0.1238
tr|Q56FK2|Q56FK2_LYSTE	1	1.1695	1.0666	1.41906	1.58489	1.03753	0.320629	0.188159	0.306121
tr|E2BUH2|E2BUH2_HARSA	1	1.64437	1.70608	1.41906	1.64437	1.02802	-0.0885555	0.779857	0.844401
tr|W4W4B9|W4W4B9_ATTCE	1	1.07647	1.05682	1.41906	1.38038	1.02802	0.288711	0.141359	0.250616
tr|W4WI46|W4WI46_ATTCE	1	1.14815	1.20226	1.41906	1.41906	0.954993	0.179039	0.424478	0.54532
tr|H9K7S6|H9K7S6_APIME	1	1.14815	1.27057	1.41906	1.80302	0.912011	0.274109	0.426446	0.546117
tr|E9IN46|E9IN46_SOLIN	1	1.14815	1.27057	1.41906	1.80302	0.912011	0.274109	0.426446	0.546117
tr|K7IMY2|K7IMY2_NASVI	1	0.772681	0.77983	1.40605	2.01372	2.01372	1.08996	0.0112582	0.0518714
tr|Q56FF3|Q56FF3_LYSTE	1	0.534564	0.580764	1.40605	1.04713	1.92309	1.04882	0.0625286	0.145696
tr|K7JUL1|K7JUL1_NASVI	1	1.20226	1.10662	1.40605	1.59956	1.70608	0.509898	0.0113931	0.0521113
tr|E2BZE2|E2BZE2_HARSA	1	1.20226	1.10662	1.40605	1.59956	1.70608	0.509898	0.0113931	0.0521113
tr|H9K8Q5|H9K8Q5_APIME	1	0.928966	0.972747	1.40605	1.80302	1.69044	0.755731	0.00514716	0.0366218
tr|F4WDM4|F4WDM4_ACREC	1	0.751623	0.613762	1.40605	1.40605	1.59956	0.899245	0.00633305	0.0391806
tr|K7J4M2|K7J4M2_NASVI	1	1.02802	1	1.40605	1.52757	1.33045	0.493858	0.00209879	0.0260249
tr|E2BCU7|E2BCU7_HARSA	1	1.03753	1.18032	1.40605	1.45881	1.11686	0.307297	0.100409	0.19804
tr|E2BA67|E2BA67_HARSA	1	1.30617	1.27057	1.40605	1.2942	1.10662	0.0899573	0.587677	0.690587
tr|A0A026VXV4|A0A026VXV4_CERBI	1	1.0666	1.09648	1.40605	1.72187	1.09648	0.417417	0.125014	0.228698
tr|A0A026X436|A0A026X436_CERBI	1	1.69044	1.65959	1.40605	1.72187	1.08643	-0.0457169	0.883794	0.922276
tr|Q56FF1|Q56FF1_LYSTE	1	1.27057	1.23595	1.40605	1.64437	0.954993	0.191911	0.490468	0.60424
tr|E2AIG1|E2AIG1_CAMFO	1	1.44544	1.45881	1.40605	1.69044	0.847227	0.0145089	0.965989	0.977298
tr|K7IU60|K7IU60_NASVI	1	1.23595	1.19124	1.40605	1.65959	0.847227	0.191199	0.553519	0.65987
tr|B1GS99|B1GS99_COTCN	1	1.65959	1.61436	1.40605	1.55597	0.847227	-0.166065	0.636024	0.732609
tr|E2A4W5|E2A4W5_CAMFO	1	1.1272	0.870964	1.39316	1.04713	2.55859	0.737524	0.223296	0.345546
tr|E2C6Q6|E2C6Q6_HARSA	1	0.161436	0.981748	1.39316	1.44544	2.01372	1.17892	0.0568677	0.136521
tr|F4WUL8|F4WUL8_ACREC	1	0.758578	0.903649	1.39316	1.75388	1.83654	0.904548	0.00721877	0.0417242
tr|Q56FF4|Q56FF4_LYSTE	1	1.10662	0.954993	1.39316	2.29087	1.69044	0.811828	0.04508	0.11889
tr|V9IHR3|V9IHR3_APICE	1	0.972747	1.24738	1.39316	1.25892	1.69044	0.431414	0.0727082	0.160146
tr|W4WNR8|W4WNR8_ATTCE	1	0.903649	0.946237	1.39316	1.36773	1.5417	0.5943	0.00136488	0.0208163
tr|Q56FG2|Q56FG2_LYSTE	1	0.529663	0.436516	1.39316	1.64437	1.52757	1.21525	0.0101361	0.0490384
tr|E2AFM4|E2AFM4_CAMFO	1	1.87068	1.75388	1.39316	0.698232	1.36773	-0.418913	0.335613	0.459956
tr|E9IPA8|E9IPA8_SOLIN	1	0.809096	0.787046	1.39316	1.49969	1.27057	0.681399	0.00525522	0.0368721
tr|A0A026VUN3|A0A026VUN3_CERBI	1	1.14815	0.937562	1.39316	1.18032	1.15878	0.274442	0.0914432	0.186683
tr|A0A026VUN2|A0A026VUN2_CERBI	1	0.724436	0.879022	1.39316	1.03753	1.13763	0.454812	0.0722641	0.159395
tr|A0A026X2Y1|A0A026X2Y1_CERBI	1	1.27057	1.48594	1.39316	1.43219	1	0.0261969	0.912895	0.93958
tr|E2AHD8|E2AHD8_CAMFO	1	1.8197	1.61436	1.39316	1.0666	0.954993	-0.37685	0.290433	0.416447
tr|H9K241|H9K241_APIME	1	1.11686	1.13763	1.39316	1.8197	0.92045	0.344865	0.32811	0.452718
tr|A8CWQ3|A8CWQ3_BOMTE	1	1.01859	0.928966	1.38038	1.11686	2.24905	0.687284	0.155492	0.267954
tr|H9JYU7|H9JYU7_APIME	1	0.972747	0.737904	1.38038	2.70396	1.85353	1.13131	0.0532007	0.130913
tr|H9K328|H9K328_APIME	1	0.92045	0.862979	1.38038	1.1695	1.39316	0.502446	0.00948555	0.0477964
tr|E2B9X0|E2B9X0_HARSA	1	1.24738	1.13763	1.38038	1.39316	1.38038	0.295315	0.0232692	0.0777101
tr|E2B7X1|E2B7X1_HARSA	1	1.24738	1.5417	1.38038	1.39316	1.30617	0.106619	0.575019	0.679071
tr|K7IXK6|K7IXK6_NASVI	1	1.0666	1.03753	1.38038	1.14815	1.25892	0.287046	0.0309544	0.0922487
tr|E2A1T2|E2A1T2_CAMFO	1	0.990832	0.990832	1.38038	1.49969	1.19124	0.449376	0.0155728	0.0614298
tr|H9KPU5|H9KPU5_APIME	1	1.49969	1.43219	1.38038	1.45881	1.13763	0.0164003	0.939001	0.956748
tr|W4WFW1|W4WFW1_ATTCE	1	1.23595	1.33045	1.38038	1.2942	1.09648	0.0805004	0.625682	0.7245
tr|Q56FB9|Q56FB9_LYSTE	1	1.27057	1.09648	1.38038	1.38038	1.07647	0.18858	0.289825	0.416101
tr|E1ZWM5|E1ZWM5_CAMFO	1	1.30617	1.19124	1.38038	1.61436	1.0666	0.215667	0.360231	0.482931
tr|K7IVK2|K7IVK2_NASVI	1	1.25892	1.31826	1.38038	1.55597	1.04713	0.155205	0.489959	0.603946
tr|K7IMW5|K7IMW5_NASVI	1	1.27057	1.51356	1.38038	1.11686	0.963829	-0.128743	0.60451	0.705138
tr|A0A026VYK1|A0A026VYK1_CERBI	1	0.0862978	0.092045	1.36773	1.51356	2.46604	2.18206	0.0389002	0.108238
tr|H9K0V4|H9K0V4_APIME	1	1.28233	1.1695	1.36773	2.85759	1.85353	0.816437	0.121255	0.223748
tr|K7J1T2|K7J1T2_NASVI	1	0.92045	1.01859	1.36773	1.20226	1.47231	0.459833	0.0119807	0.0536744
tr|H9KS18|H9KS18_APIME	1	0.972747	1.05682	1.36773	1.51356	1.45881	0.518619	0.000892143	0.0175989
tr|E2A2Q0|E2A2Q0_CAMFO	1	1.52757	1.49969	1.36773	1.41906	1.36773	0.0448846	0.817589	0.875688
tr|W4VZ16|W4VZ16_ATTCE	1	0.990832	0.824138	1.36773	1.34276	1.30617	0.512879	0.00259943	0.0276873
tr|Q56FD6|Q56FD6_LYSTE	1	1.15878	1.02802	1.36773	1.18032	1.2942	0.269845	0.0406361	0.111223
tr|E2AJX6|E2AJX6_CAMFO	1	0.862979	0.428549	1.36773	1.59956	1.1695	0.852201	0.0443013	0.117716
tr|K7IRJ6|K7IRJ6_NASVI	1	0.698232	0.758578	1.36773	0.666807	1.13763	0.368681	0.350786	0.474818
tr|V9IJN7|V9IJN7_APICE	1	1.38038	1.48594	1.36773	1.33045	1.1272	-0.0153576	0.938215	0.956748
tr|A0A022T437|A0A022T437_9HYME	1	0.801678	0.895365	1.36773	0.794328	1.1272	0.286382	0.324401	0.448904
tr|H9K4G3|H9K4G3_APIME	1	0.648634	0.855067	1.36773	1.2942	1.00925	0.552181	0.0598302	0.14084
tr|K7J742|K7J742_NASVI	1	1.25892	1.18032	1.36773	1.51356	0.946237	0.15432	0.526027	0.63413
tr|K7JDS2|K7JDS2_NASVI	1	1.22462	1.04713	1.36773	0.862979	0.937562	-0.0463653	0.850437	0.89998
tr|K7JGV8|K7JGV8_NASVI	1	1.49969	1.48594	1.36773	1.65959	0.83946	-0.0436734	0.898246	0.930885
tr|E2AY81|E2AY81_CAMFO	1	1.08643	1.08643	1.35519	1.36773	1.7378	0.491496	0.029	0.0884921
tr|E9I9B4|E9I9B4_SOLIN	1	0.963829	0.963829	1.35519	1.39316	1.51356	0.541752	0.000834331	0.0175989
tr|K7JL22|K7JL22_NASVI	1	0.903649	0.870964	1.35519	1.27057	1.47231	0.56266	0.00326746	0.03034
tr|E2BHF7|E2BHF7_HARSA	1	0.772681	0.862979	1.35519	1.27057	1.40605	0.613264	0.00378011	0.0321071
tr|E2BX13|E2BX13_HARSA	1	0.824138	0.744732	1.35519	1.07647	1.34276	0.555121	0.0272284	0.0860923
tr|K7JAW5|K7JAW5_NASVI	1	1.14815	1.5417	1.35519	1.27057	1.30617	0.0916753	0.647476	0.743099
tr|K7J497|K7J497_NASVI	1	0.937562	0.937562	1.35519	1.34276	1.2942	0.473542	0.000186823	0.0103041
tr|W4WHT3|W4WHT3_ATTCE	1	1.47231	1.43219	1.35519	1.28233	1.0666	-0.0760085	0.720998	0.802609
tr|K7JDX8|K7JDX8_NASVI	1	0.831764	0.895365	1.34276	0.981748	1.87068	0.621355	0.135999	0.244251
tr|A0A026WX75|A0A026WX75_CERBI	1	1.00925	1.03753	1.34276	1.88799	1.47231	0.626316	0.028592	0.0884921
tr|H9K2V9|H9K2V9_APIME	1	0.981748	1.05682	1.34276	1.21339	1.34276	0.359684	0.00415594	0.0328448
tr|E2AVV9|E2AVV9_CAMFO	1	1.04713	1.09648	1.34276	1.39316	1.31826	0.366989	0.00103196	0.0181675
tr|A0A022T763|A0A022T763_9HYME	1	1.25892	1.07647	1.34276	1.38038	1.27057	0.259879	0.0578982	0.138181
tr|W4VWU2|W4VWU2_ATTCE	1	1.13763	1.13763	1.34276	1.15878	1.24738	0.19487	0.0877011	0.181712
tr|E9JCB4|E9JCB4_SOLIN	1	0.765597	0.549541	1.34276	1.0666	1.19124	0.637141	0.0484434	0.1238
tr|F4WW56|F4WW56_ACREC	1	1.23595	1.25892	1.34276	2.12814	1.09648	0.386128	0.328986	0.453489
tr|E9J8A3|E9J8A3_SOLIN	1	1.09648	1.45881	1.34276	1.57036	1.07647	0.166274	0.508611	0.620396
tr|K7J202|K7J202_NASVI	1	1.25892	1.21339	1.34276	1.7378	1.0666	0.256227	0.345407	0.469467
tr|H9K1Z4|H9K1Z4_APIME	1	1	0.954993	1.34276	1.57036	1.05682	0.425965	0.0861369	0.179841
tr|Q56FF0|Q56FF0_LYSTE	1	1.19124	1.25892	1.34276	1.6293	1.03753	0.216788	0.376543	0.497867
tr|E2BPT9|E2BPT9_HARSA	1	1.34276	1.34276	1.34276	1.6293	1.03753	0.121582	0.626992	0.725094
tr|H9KS84|H9KS84_APIME	1	1.38038	1.30617	1.34276	1.80302	1.02802	0.179088	0.556383	0.66172
tr|V9IDY2|V9IDY2_APICE	1	1.19124	1.34276	1.34276	1.24738	0.862979	-0.0334017	0.886327	0.924243
tr|H9KKD5|H9KKD5_APIME	1	1.39316	1.35519	1.34276	1.58489	0.717794	-0.0401563	0.910655	0.937881
tr|A0A022T746|A0A022T746_9HYME	1	1.15878	1.19124	1.33045	1.2942	1.36773	0.253079	0.0270151	0.0857032
tr|Q56FH5|Q56FH5_LYSTE	1	0.549541	0.510505	1.33045	1.31826	1.33045	0.949789	0.0152046	0.0604789
tr|H9K343|H9K343_APIME	1	1.39316	1.13763	1.33045	1.02802	1.25892	0.0349625	0.853828	0.901896
tr|E2BY33|E2BY33_HARSA	1	0.92045	1.01859	1.33045	1.21339	1.23595	0.362961	0.00391664	0.032156
tr|K7IXJ8|K7IXJ8_NASVI	1	0.879022	0.809096	1.33045	1.25892	1.18032	0.487853	0.00696352	0.0411055
tr|K7IX43|K7IX43_NASVI	1	1	0.912011	1.33045	1.22462	1.18032	0.359244	0.00676086	0.0405936
tr|H9K105|H9K105_APIME	1	0.92045	1	1.33045	1.36773	1.13763	0.393341	0.0159876	0.0625468
tr|E2C9Q8|E2C9Q8_HARSA	1	1.01859	0.912011	1.33045	1.19124	1	0.265073	0.123579	0.2268
tr|A0A022T4P4|A0A022T4P4_9HYME	1	1.1272	1.15878	1.33045	1.41906	0.879022	0.143065	0.547745	0.654729
tr|K7IYD0|K7IYD0_NASVI	1	1.65959	1.58489	1.33045	1.78649	0.731139	-0.141449	0.739021	0.813151
tr|E2A5W7|E2A5W7_CAMFO	1	0.862979	1.11686	1.31826	1.28233	1.85353	0.579905	0.0687488	0.154556
tr|F4WQ03|F4WQ03_ACREC	1	0.625173	0.570164	1.31826	1.43219	1.65959	1.00635	0.011802	0.0532309
tr|E2A4Q4|E2A4Q4_CAMFO	1	1.00925	1.11686	1.31826	1.80302	1.59956	0.59467	0.0216863	0.0743056
tr|A0A026WC12|A0A026WC12_CERBI	1	0.879022	0.862979	1.31826	1.28233	1.59956	0.61521	0.0112462	0.0518714
tr|K7J0C4|K7J0C4_NASVI	1	0.534564	0.42462	1.31826	1.0666	1.52757	0.997808	0.0421546	0.113527
tr|K7J9D2|K7J9D2_NASVI	1	0.912011	1.01859	1.31826	1.38038	1.44544	0.499855	0.00120263	0.0195994
tr|K7J270|K7J270_NASVI	1	0.928966	0.862979	1.31826	1.38038	1.33045	0.529185	0.000717443	0.0169137
tr|E9ISL7|E9ISL7_SOLIN	1	0.963829	1.03753	1.31826	1.30617	1.30617	0.389134	0.00014346	0.00970906
tr|A0A026W8J6|A0A026W8J6_CERBI	1	0.963829	0.963829	1.31826	1.14815	1.28233	0.35666	0.00674741	0.0405936
tr|F4WQV6|F4WQV6_ACREC	1	0.963829	1.08643	1.31826	1.05682	1.28233	0.261891	0.0866497	0.180728
tr|W4WW32|W4WW32_ATTCE	1	1.11686	0.744732	1.31826	0.963829	1.27057	0.31208	0.21435	0.336079
tr|K7IMD6|K7IMD6_NASVI	1	1.21339	1.27057	1.31826	1.67494	1.23595	0.279637	0.190781	0.309152
tr|E2ANI2|E2ANI2_CAMFO	1	1.20226	1.18032	1.31826	1.59956	1.22462	0.292352	0.122373	0.225285
tr|A0A026WM28|A0A026WM28_CERBI	1	1.36773	1.38038	1.31826	1.61436	1.14815	0.122677	0.580621	0.683384
tr|H9KRV2|H9KRV2_APIME	1	1.31826	1.41906	1.31826	1.64437	1.13763	0.133712	0.568146	0.673183
tr|E9J840|E9J840_SOLIN	1	1.08643	1.1695	1.31826	1.30617	1.13763	0.208453	0.0909625	0.185968
tr|H9KBW6|H9KBW6_APIME	1	1.04713	1.01859	1.31826	1.27057	1.1272	0.277536	0.0213471	0.0736177
tr|H9KBJ9|H9KBJ9_APIME	1	1.27057	1.20226	1.31826	1.52757	1.02802	0.157649	0.465989	0.58264
tr|E9IEL9|E9IEL9_SOLIN	1	0.895365	0.685488	1.31826	1.18032	1.01859	0.446567	0.0694246	0.155537
tr|E9IBT7|E9IBT7_SOLIN	1	1.39316	1.52757	1.31826	1.38038	0.990832	-0.087705	0.718401	0.800344
tr|K7IMY0|K7IMY0_NASVI	1	1.47231	1.57036	1.31826	1.34276	0.990832	-0.146681	0.567658	0.672885
tr|E9IRV9|E9IRV9_SOLIN	1	1.64437	0.990832	1.31826	1.49969	0.972747	0.0604239	0.854942	0.902738
tr|E9IUA0|E9IUA0_SOLIN	1	1.43219	1.49969	1.31826	1.48594	0.946237	-0.0681607	0.800047	0.861357
tr|K7IUI2|K7IUI2_NASVI	1	1.07647	0.972747	1.30617	1.33045	2.03236	0.614671	0.0877979	0.181712
tr|V9IEQ7|V9IEQ7_APICE	1	0.879022	0.937562	1.30617	1.20226	1.75388	0.597691	0.0493722	0.124752
tr|E2AQ79|E2AQ79_CAMFO	1	0.765597	0.619441	1.30617	0.981748	1.75388	0.760986	0.091528	0.186722
tr|K7JXQ1|K7JXQ1_NASVI	1	0.816582	0.809096	1.30617	1.1272	1.44544	0.562924	0.0198769	0.0707655
tr|E2BAE1|E2BAE1_HARSA	1	1.24738	1.14815	1.30617	1.41906	1.38038	0.273958	0.0403093	0.110541
tr|F4WRC2|F4WRC2_ACREC	1	0.816582	0.711214	1.30617	1.48594	1.35519	0.714291	0.00569722	0.0374388
tr|E9J205|E9J205_SOLIN	1	1.08643	1.04713	1.30617	1.6293	1.2942	0.432742	0.0315007	0.0934858
tr|A0A026WW58|A0A026WW58_CERBI	1	1.03753	0.963829	1.30617	1.43219	1.25892	0.413405	0.00403708	0.0325478
tr|A0A026WH33|A0A026WH33_CERBI	1	0.954993	1.25892	1.30617	1.20226	1.21339	0.211677	0.166592	0.280638
tr|A0A022T568|A0A022T568_9HYME	1	0.83946	0.751623	1.30617	1.41906	1.14815	0.580039	0.0162282	0.0631008
tr|Q56FC0|Q56FC0_LYSTE	1	1.34276	1.19124	1.30617	1.67494	1.10662	0.209998	0.394748	0.516669
tr|K7J833|K7J833_NASVI	1	1.28233	1.38038	1.30617	1.34276	1.10662	0.0361146	0.83065	0.885943
tr|F4WF07|F4WF07_ACREC	1	1.33045	1.2942	1.30617	1.75388	1.07647	0.190575	0.490018	0.603946
tr|Q56FK6|Q56FK6_LYSTE	1	1.45881	1.48594	1.30617	1.65959	1.03753	0.0212508	0.93895	0.956748
tr|W4WF39|W4WF39_ATTCE	1	1.1272	1.35519	1.30617	1.41906	0.963829	0.0831755	0.708981	0.792635
tr|K7ITG6|K7ITG6_NASVI	1	1.33045	1.2942	1.30617	1.45881	0.946237	0.0340526	0.883281	0.922276
tr|E9IQZ7|E9IQZ7_SOLIN	1	1.11686	1.2942	1.30617	1.78649	0.895365	0.225454	0.517577	0.626999
tr|A0A026W4W8|A0A026W4W8_CERBI	1	1.08643	1.07647	1.30617	1.40605	0.895365	0.189789	0.402979	0.524554
tr|H9KRJ2|H9KRJ2_APIME	1	1.28233	1.18032	1.30617	1.27057	0.895365	0.00393516	0.984764	0.991019
tr|E2AHI0|E2AHI0_CAMFO	1	1.07647	1.21339	1.30617	1.85353	0.862979	0.290134	0.451618	0.570675
tr|E2A806|E2A806_CAMFO	1	1.22462	1.41906	1.30617	1.41906	0.862979	-0.0221306	0.933592	0.953153
tr|V9ICR5|V9ICR5_APICE	1	1.2942	1.14815	1.30617	1.52757	0.847227	0.09669	0.733235	0.809431
tr|H9KH45|H9KH45_APIME	1	0.765597	0.946237	1.30617	0.847227	0.549541	-0.00473965	0.990383	0.993518
tr|K7IUM3|K7IUM3_NASVI	1	0.724436	0.654636	1.2942	1.47231	1.57036	0.866256	0.00797468	0.0440771
tr|H9KG90|H9KG90_APIME	1	0.809096	0.824138	1.2942	1.31826	1.34276	0.586921	0.00218251	0.026316
tr|A0A022T5L8|A0A022T5L8_9HYME	1	1.5417	1.55597	1.2942	1.57036	1.27057	0.0131313	0.95473	0.969345
tr|K7JJB4|K7JJB4_NASVI	1	0.660694	0.630957	1.2942	1.09648	1.27057	0.675948	0.0269669	0.0857032
tr|A0A022T2L1|A0A022T2L1_9HYME	1	1.02802	0.937562	1.2942	1.51356	1.24738	0.451438	0.0135992	0.0572079
tr|A0A022T4V8|A0A022T4V8_9HYME	1	1.23595	1.02802	1.2942	1.35519	1.20226	0.238852	0.0866885	0.180728
tr|H9KJN1|H9KJN1_APIME	1	1.14815	1.27057	1.2942	1.36773	1.19124	0.172585	0.196284	0.315559
tr|H9KEK2|H9KEK2_APIME	1	0.758578	0.328095	1.2942	1.44544	1.11686	0.886087	0.0539191	0.132111
tr|H9KQV2|H9KQV2_APIME	1	0.862979	0.809096	1.2942	1.24738	1.11686	0.453269	0.0133808	0.0568206
tr|K7J9T0|K7J9T0_NASVI	1	1.31826	1.38038	1.2942	1.48594	1.08643	0.0640546	0.751339	0.821596
tr|F4WL45|F4WL45_ACREC	1	1.22462	1.18032	1.2942	1.27057	1.08643	0.100741	0.43644	0.555431
tr|A0A022T3S6|A0A022T3S6_9HYME	1	1.58489	1.43219	1.2942	1.15878	1.07647	-0.186709	0.432174	0.551234
tr|V9IF60|V9IF60_APICE	1	1.2942	1.25892	1.2942	1.38038	0.972747	0.0377528	0.849222	0.899028
tr|E2B9C9|E2B9C9_HARSA	1	0.928966	0.937562	1.2942	1.45881	0.92045	0.357835	0.169773	0.284198
tr|K7J9T4|K7J9T4_NASVI	1	1.22462	1.1695	1.2942	1.48594	0.870964	0.105294	0.681387	0.770546
tr|K7IW87|K7IW87_NASVI	1	1.33045	1.39316	1.2942	1.34276	0.794328	-0.117952	0.671831	0.76246
tr|K7ILT8|K7ILT8_NASVI	1	1.04713	1.5417	1.2942	1.13763	0.519996	-0.281909	0.508803	0.620396
tr|K7JF65|K7JF65_NASVI	1	1.04713	1	1.28233	1.33045	1.87068	0.557164	0.0646846	0.148655
tr|W4WYG9|W4WYG9_ATTCE	1	0.946237	0.879022	1.28233	1.39316	1.72187	0.638253	0.0184924	0.0680836
tr|H9KJH8|H9KJH8_APIME	1	0.737904	0.816582	1.28233	1.10662	1.57036	0.632219	0.0397876	0.109215
tr|W4WEY8|W4WEY8_ATTCE	1	0.963829	0.928966	1.28233	1.33045	1.39316	0.469677	0.000623683	0.0166238
tr|W4W076|W4W076_ATTCE	1	0.895365	0.879022	1.28233	1.31826	1.25892	0.47625	0.000968903	0.0179436
tr|E2AFP1|E2AFP1_CAMFO	1	0.879022	0.801678	1.28233	1.24738	1.18032	0.468823	0.00618053	0.0389975
tr|W4WYQ1|W4WYQ1_ATTCE	1	1.14815	1.21339	1.28233	1.27057	1.1695	0.147111	0.172806	0.287876
tr|K7IXG2|K7IXG2_NASVI	1	0.946237	0.903649	1.28233	1.41906	1.04713	0.395416	0.0557309	0.134905
tr|H9KSU8|H9KSU8_APIME	1	1.49969	1.7378	1.28233	1.1272	1.02802	-0.30183	0.310172	0.43589
tr|V9IFX8|V9IFX8_APICE	1	0.83946	0.847227	1.28233	1.1272	1.01859	0.351589	0.0559925	0.135216
tr|E2B566|E2B566_HARSA	1	1.14815	1.10662	1.28233	1.22462	0.946237	0.0853681	0.589003	0.691011
tr|A0A022T514|A0A022T514_9HYME	1	0.928966	0.870964	1.28233	1.28233	0.92045	0.315814	0.144745	0.254351
tr|E9IUQ2|E9IUQ2_SOLIN	1	1.24738	1.44544	1.28233	1.85353	0.912011	0.13244	0.715695	0.798265
tr|E9J3G5|E9J3G5_SOLIN	1	1.28233	1.36773	1.28233	1.34276	0.912011	-0.0453504	0.839793	0.891694
tr|E9J5Z4|E9J5Z4_SOLIN	1	0.870964	0.77983	1.28233	1.48594	0.895365	0.46685	0.141414	0.250616
tr|K7J8Q3|K7J8Q3_NASVI	1	1.23595	1.39316	1.28233	1.51356	0.831764	-0.000575878	0.998429	0.998429
tr|A0A026WX28|A0A026WX28_CERBI	1	1.78649	1.69044	1.28233	1.57036	0.642688	-0.357059	0.425892	0.546117
tr|A0A026VVN0|A0A026VVN0_CERBI	1	1.24738	2.22844	1.28233	1.07647	0.37325	-0.71217	0.279645	0.406324
tr|H9KFA3|H9KFA3_APIME	1	1.8197	1.64437	1.28233	1.28233	0.291072	-0.644499	0.264887	0.392242
tr|W4WYP4|W4WYP4_ATTCE	1	0.928966	0.870964	1.27057	1.09648	1.24738	0.368379	0.0147747	0.0593486
tr|K7J5G9|K7J5G9_NASVI	1	1.1272	1.28233	1.27057	1.92309	1.20226	0.366596	0.248768	0.373807
tr|F4W7E1|F4W7E1_ACREC	1	0.937562	1.04713	1.27057	1.51356	1.20226	0.417505	0.0285489	0.0884921
tr|A0A022T3Y9|A0A022T3Y9_9HYME	1	1.19124	1.1695	1.27057	1.5417	1.1272	0.229223	0.228312	0.351936
tr|A0A022T5I3|A0A022T5I3_9HYME	1	0.559758	0.483059	1.27057	1.02802	1.09648	0.732881	0.0630518	0.146675
tr|E2AK02|E2AK02_CAMFO	1	0.937562	0.895365	1.27057	1.44544	0.912011	0.356891	0.172796	0.287876
tr|E2B848|E2B848_HARSA	1	0.613762	1.01859	1.27057	0.990832	0.660694	0.150652	0.683564	0.772109
tr|K7J3K6|K7J3K6_NASVI	1	1.28233	1.5417	1.25892	1.51356	1.28233	0.0845426	0.685051	0.773156
tr|K7J7K6|K7J7K6_NASVI	1	1.07647	1.03753	1.25892	1.01859	1.28233	0.19305	0.163247	0.277132
tr|H9K361|H9K361_APIME	1	0.862979	0.887156	1.25892	0.855067	1.27057	0.299469	0.213209	0.335079
tr|V9IGS7|V9IGS7_APICE	1	0.751623	0.57544	1.25892	1.20226	1.24738	0.672354	0.0207801	0.0726816
tr|Q06AF5|Q06AF5_9HYME	1	1.01859	1.08643	1.25892	1.19124	1.23595	0.247499	0.00417826	0.0329182
tr|E2C4R5|E2C4R5_HARSA	1	0.870964	0.946237	1.25892	1.31826	1.21339	0.428153	0.00253658	0.027664
tr|V9IG05|V9IG05_APICE	1	0.895365	0.954993	1.25892	1.19124	1.15878	0.340434	0.00393403	0.032156
tr|A0A026W4G9|A0A026W4G9_CERBI	1	1.00925	0.972747	1.25892	1.25892	1.13763	0.293779	0.00585161	0.0377574
tr|B9VMQ3|B9VMQ3_APIME	1	1	1.34276	1.25892	1.1695	1.1272	0.08906	0.588143	0.690674
tr|K7JBZ1|K7JBZ1_NASVI	1	1.13763	1.0666	1.25892	1.33045	1.02802	0.174977	0.238658	0.363159
tr|F4X3B6|F4X3B6_ACREC	1	1.02802	1.08643	1.25892	1.0666	1	0.0946067	0.437668	0.556382
tr|W4WZ04|W4WZ04_ATTCE	1	1.41906	1.5417	1.25892	1.24738	0.928966	-0.205351	0.422924	0.543569
tr|V9IIF6|V9IIF6_APICE	1	1.5417	1.55597	1.25892	1.36773	0.77983	-0.266519	0.420829	0.541608
tr|E9J1Q4|E9J1Q4_SOLIN	1	1.00925	1.13763	1.24738	1.34276	1.41906	0.349394	0.0125034	0.0542748
tr|E2BKV7|E2BKV7_HARSA	1	0.981748	0.895365	1.24738	1.23595	1.28233	0.388281	0.00108895	0.0185969
tr|H9KMZ1|H9KMZ1_APIME	1	0.887156	0.912011	1.24738	1.57036	1.27057	0.546511	0.0171848	0.0654354
tr|K7JKP6|K7JKP6_NASVI	1	0.954993	1.07647	1.24738	1.13763	1.18032	0.234024	0.0203157	0.0720653
tr|E2BH32|E2BH32_HARSA	1	0.831764	0.912011	1.24738	1.00925	1.15878	0.315898	0.0575515	0.137583
tr|H9KFE6|H9KFE6_APIME	1	0.972747	0.972747	1.24738	1.5417	1.09648	0.399613	0.0750676	0.164056
tr|V9IE33|V9IE33_APICE	1	1.14815	1.18032	1.24738	1.08643	1.0666	0.0308453	0.778665	0.843751
tr|F4W9K2|F4W9K2_ACREC	1	0.855067	0.855067	1.24738	1.21339	1.00925	0.356582	0.0460969	0.120225
tr|W4WEP7|W4WEP7_ATTCE	1	1.23595	1.33045	1.24738	1.47231	1	0.0607154	0.776312	0.841841
tr|W4WEV1|W4WEV1_ATTCE	1	1.18032	0.990832	1.24738	1.24738	0.765597	0.040025	0.871163	0.913442
tr|K7J9J6|K7J9J6_NASVI	1	0.816582	0.648634	1.23595	1.1695	1.92309	0.812165	0.0763029	0.165743
tr|W4W2B7|W4W2B7_ATTCE	1	1.14815	1.20226	1.23595	1.15878	1.44544	0.196827	0.194398	0.313363
tr|E2AZE9|E2AZE9_CAMFO	1	1.1695	1.10662	1.23595	1.15878	1.43219	0.224191	0.126145	0.230324
tr|F4WAZ1|F4WAZ1_ACREC	1	1.00925	0.946237	1.23595	1.48594	1.31826	0.451008	0.00897916	0.0462248
tr|E2BIU2|E2BIU2_HARSA	1	1	0.765597	1.23595	1.14815	1.31826	0.420854	0.0276972	0.0871882
tr|H9K9Y2|H9K9Y2_APIME	1	0.824138	0.824138	1.23595	1.04713	1.2942	0.433806	0.0309428	0.0922487
tr|F4W700|F4W700_ACREC	1	1.03753	1	1.23595	1.20226	1.27057	0.288049	0.000665465	0.0167631
tr|E2BUY9|E2BUY9_HARSA	1	0.972747	0.981748	1.23595	1.11686	1.19124	0.262488	0.00528275	0.0368721
tr|H9K7P3|H9K7P3_APIME	1	0.801678	0.744732	1.23595	0.937562	1.18032	0.397345	0.0881733	0.182357
tr|E9JBI0|E9JBI0_SOLIN	1	0.794328	0.586138	1.23595	1.40605	1.1695	0.679112	0.0263094	0.0842138
tr|A0A034WZ96|A0A034WZ96_APHER	1	0.963829	1.02802	1.23595	1.28233	1.14815	0.293341	0.00666191	0.040425
tr|V9ILZ7|V9ILZ7_APICE	1	1.15878	1.10662	1.23595	1.7378	1.08643	0.314281	0.26081	0.387563
tr|K7JG27|K7JG27_NASVI	1	0.981748	0.990832	1.23595	1.09648	1.08643	0.201796	0.0374875	0.105438
tr|F4WQ53|F4WQ53_ACREC	1	1.23595	1.24738	1.23595	1.15878	1.03753	-0.0213117	0.872022	0.913669
tr|A0A026WSF1|A0A026WSF1_CERBI	1	1.11686	1.07647	1.23595	1.15878	0.981748	0.0804558	0.50127	0.613045
tr|W4WNG2|W4WNG2_ATTCE	1	0.597035	0.685488	1.23595	1.41906	0.928966	0.650929	0.0824008	0.174857
tr|E2AVP1|E2AVP1_CAMFO	1	0.981748	1.07647	1.23595	1.10662	0.847227	0.0607764	0.728774	0.807155
tr|A0A026WNE1|A0A026WNE1_CERBI	1	0.895365	0.758578	1.22462	1.0666	1.6293	0.562904	0.0806564	0.172567
tr|V9ICV3|V9ICV3_APICE	1	1.08643	1.04713	1.22462	1.23595	1.33045	0.274785	0.00634546	0.0391806
tr|E2C1A4|E2C1A4_HARSA	1	0.887156	0.879022	1.22462	1.21339	1.28233	0.427539	0.0020292	0.0258361
tr|W4W6U9|W4W6U9_ATTCE	1	1	0.963829	1.22462	1.15878	1.28233	0.306636	0.00342235	0.0306936
tr|E2BZN2|E2BZN2_HARSA	1	1.21339	1.24738	1.22462	0.831764	1.25892	-0.0619524	0.77339	0.839311
tr|E2AMW2|E2AMW2_CAMFO	1	0.946237	0.870964	1.22462	1.09648	1.24738	0.341046	0.0140322	0.0578651
tr|E2AQW8|E2AQW8_CAMFO	1	0.946237	0.870964	1.22462	1.09648	1.24738	0.341046	0.0140322	0.0578651
tr|A0A026WT56|A0A026WT56_CERBI	1	0.946237	0.870964	1.22462	1.09648	1.24738	0.341046	0.0140322	0.0578651
tr|A0A026W3D1|A0A026W3D1_CERBI	1	0.903649	1	1.22462	1.33045	1.19124	0.367604	0.00602486	0.0382693
tr|A0A026VWG7|A0A026VWG7_CERBI	1	0.990832	1.03753	1.22462	1.30617	1.15878	0.284914	0.00803208	0.0440876
tr|F4X7B9|F4X7B9_ACREC	1	0.879022	0.679204	1.22462	1.00925	1.15878	0.407267	0.0698683	0.156114
tr|H9K3J3|H9K3J3_APIME	1	1.39316	1.35519	1.22462	1.40605	1.09648	-0.0081843	0.965612	0.977262
tr|W8Q918|W8Q918_APICC	1	0.83946	0.831764	1.22462	1.19124	0.954993	0.335612	0.0822037	0.174656
tr|A0A026W671|A0A026W671_CERBI	1	1.10662	1.04713	1.22462	1.0666	0.928966	0.030071	0.819369	0.877096
tr|W4WY60|W4WY60_ATTCE	1	0.963829	1.10662	1.22462	1.02802	0.887156	0.0322157	0.839312	0.891597
tr|E2C1H1|E2C1H1_HARSA	1	0.981748	0.937562	1.22462	1.19124	0.862979	0.167557	0.363105	0.485047
tr|H9KHG6|H9KHG6_APIME	1	0.990832	1.31826	1.22462	1.38038	0.831764	0.0546166	0.838348	0.891597
tr|E2A0B7|E2A0B7_CAMFO	1	1.20226	1.25892	1.22462	1.23595	0.831764	-0.0721602	0.733863	0.809431
tr|K7IXE3|K7IXE3_NASVI	1	1.20226	1.25892	1.22462	1.23595	0.831764	-0.0721602	0.733863	0.809431
tr|H9KIM8|H9KIM8_APIME	1	1.30617	1.31826	1.22462	1.59956	0.711214	-0.0358849	0.920042	0.944331
tr|W4WEH0|W4WEH0_ATTCE	1	1.1695	1.05682	1.21339	1.44544	1.64437	0.415522	0.0554437	0.13446
tr|E2A6U0|E2A6U0_CAMFO	1	0.903649	0.765597	1.21339	1.23595	1.51356	0.570123	0.0217352	0.0743056
tr|A0A022T3B2|A0A022T3B2_9HYME	1	0.954993	0.879022	1.21339	1.24738	1.31826	0.415168	0.00256188	0.027664
tr|A0A026WK27|A0A026WK27_CERBI	1	1.52757	1.55597	1.21339	1.07647	1.30617	-0.183414	0.446527	0.566249
tr|K7J7T6|K7J7T6_NASVI	1	0.636796	0.751623	1.21339	1.1695	1.21339	0.590449	0.0204431	0.0722716
tr|Q590R1|Q590R1_9HYME	1	1.11686	1.10662	1.21339	1.34276	1.19124	0.217266	0.0441613	0.117677
tr|E9IUG1|E9IUG1_SOLIN	1	0.981748	1.04713	1.21339	1.33045	1.1695	0.293935	0.011679	0.0528704
tr|H9KRE1|H9KRE1_APIME	1	0.870964	0.758578	1.21339	0.855067	1.1272	0.2813	0.216027	0.337645
tr|E9IM86|E9IM86_SOLIN	1	0.990832	1.00925	1.21339	1.23595	1.10662	0.245236	0.00999345	0.0485542
tr|W4W269|W4W269_ATTCE	1	1.01859	0.972747	1.21339	1.1272	1.0666	0.187788	0.0359961	0.102764
tr|K7JND2|K7JND2_NASVI	1	1.21339	1.28233	1.21339	1.15878	1.01859	-0.0439822	0.750942	0.821596
tr|H9K9S4|H9K9S4_APIME	1	0.717794	0.972747	1.21339	1.25892	1.00925	0.37184	0.0895287	0.183827
tr|K7J4Y2|K7J4Y2_NASVI	1	1.05682	1.00925	1.21339	1.1272	0.981748	0.115806	0.288472	0.415096
tr|H9KDD9|H9KDD9_APIME	1	0.912011	1.10662	1.21339	1.02802	0.895365	0.0553834	0.733937	0.809431
tr|V9IF06|V9IF06_APICE	1	1.03753	0.990832	1.21339	1.43219	0.801678	0.186911	0.493228	0.60633
tr|A0A022T5H6|A0A022T5H6_9HYME	1	0.912011	0.954993	1.20226	1.10662	1.43219	0.38391	0.0433887	0.116083
tr|E2BIM5|E2BIM5_HARSA	1	0.928966	1.57036	1.20226	1.36773	1.2942	0.143087	0.591102	0.692888
tr|E2A9B6|E2A9B6_CAMFO	1	1.10662	0.903649	1.20226	1.07647	1.28233	0.242412	0.0936586	0.189174
tr|E9IDA8|E9IDA8_SOLIN	1	0.731139	0.928966	1.20226	1.27057	1.27057	0.49287	0.012454	0.0542585
tr|H9K736|H9K736_APIME	1	0.654636	0.737904	1.20226	1.30617	1.23595	0.646184	0.01421	0.0581449
tr|K7IPS4|K7IPS4_NASVI	1	0.559758	0.751623	1.20226	1.11686	1.13763	0.580663	0.0425268	0.114421
tr|K7J2F4|K7J2F4_NASVI	1	1.18032	1.1272	1.20226	0.981748	1.10662	-0.00738303	0.949376	0.964939
tr|H9KFG3|H9KFG3_APIME	1	1.19124	1.38038	1.20226	1.27057	1.09648	-0.000933401	0.995224	0.99617
tr|K7JA83|K7JA83_NASVI	1	0.870964	0.879022	1.20226	1.15878	1.08643	0.326112	0.0123511	0.0542585
tr|K7IPC8|K7IPC8_NASVI	1	0.972747	0.704693	1.20226	1.31826	1.04713	0.41412	0.0728334	0.160279
tr|K7IP46|K7IP46_NASVI	1	1.08643	1.05682	1.20226	1.0666	1.04713	0.0771849	0.354124	0.477298
tr|Q56FF7|Q56FF7_LYSTE	1	1.15878	1.28233	1.20226	1.0666	1.04713	-0.0534339	0.683853	0.772109
tr|E9IB17|E9IB17_SOLIN	1	2.39883	2.44343	1.20226	3.43558	0.981748	-0.0560622	0.939304	0.956748
tr|F4X4W5|F4X4W5_ACREC	1	1.39316	1.40605	1.20226	1.75388	0.954993	0.0418907	0.897198	0.930138
tr|E2A002|E2A002_CAMFO	1	1.10662	1.2942	1.20226	1.28233	0.912011	-0.00178889	0.99256	0.994652
tr|E2A002|E2A002_CAMFO	1	1.10662	1.2942	1.20226	1.28233	0.912011	-0.00178889	0.99256	0.994652
tr|E2BC76|E2BC76_HARSA	1	0.912011	0.912011	1.19124	1.02802	1.41906	0.365519	0.0813693	0.17332
tr|E9J9Q0|E9J9Q0_SOLIN	1	1.02802	1.22462	1.19124	1.23595	1.25892	0.180493	0.120394	0.223253
tr|H9KFJ4|H9KFJ4_APIME	1	1.04713	1.1272	1.19124	1.14815	1.20226	0.157975	0.0394156	0.10874
tr|F4WWE8|F4WWE8_ACREC	1	0.847227	0.83946	1.19124	0.912011	1.19124	0.294229	0.130548	0.236395
tr|A0A022T5X3|A0A022T5X3_9HYME	1	0.895365	0.912011	1.19124	1.09648	1.1272	0.282629	0.00910387	0.0464601
tr|A0A022T5X3|A0A022T5X3_9HYME	1	0.895365	0.912011	1.19124	1.09648	1.1272	0.282629	0.00910387	0.0464601
tr|H9KSX3|H9KSX3_APIME	1	0.879022	0.92045	1.19124	1.11686	1.11686	0.290936	0.00855231	0.0455059
tr|E2A3R3|E2A3R3_CAMFO	1	1.15878	1.1695	1.19124	1.85353	1.09648	0.315292	0.329616	0.453918
tr|Q56FE0|Q56FE0_LYSTE	1	0.963829	0.903649	1.19124	1.21339	1.09648	0.288029	0.00976041	0.0481705
tr|F4WNY1|F4WNY1_ACREC	1	0.963829	0.83946	1.19124	1.14815	1.07647	0.285129	0.0258378	0.0832648
tr|E9ILW0|E9ILW0_SOLIN	1	0.831764	0.816582	1.19124	1.09648	1.04713	0.33253	0.0341666	0.0992291
tr|A0A026W786|A0A026W786_CERBI	1	1.38038	1.44544	1.19124	1.49969	1.03753	-0.0371926	0.875455	0.916929
tr|E2BC30|E2BC30_HARSA	1	1.35519	1.36773	1.19124	1.35519	1	-0.070066	0.729043	0.807155
tr|K7JBF5|K7JBF5_NASVI	1	1.10662	1.14815	1.19124	1.21339	0.912011	0.0271641	0.855963	0.903481
tr|F4W610|F4W610_ACREC	1	1.1695	1.6293	1.19124	1.1272	0.912011	-0.233806	0.409988	0.531245
tr|A0A026W1U7|A0A026W1U7_CERBI	1	1.1272	0.981748	1.19124	1.48594	0.824138	0.171472	0.542702	0.650603
tr|A0A022T5C9|A0A022T5C9_9HYME	1	1.38038	1.39316	1.19124	1.35519	0.751623	-0.194304	0.513981	0.625106
tr|A0A022T5Z7|A0A022T5Z7_9HYME	1	1.48594	1.51356	1.19124	1.48594	0.744732	-0.225017	0.518787	0.627473
tr|W4X7K4|W4X7K4_ATTCE	1	0.698232	0.765597	1.19124	0.879022	0.737904	0.188727	0.518176	0.626999
tr|K7J594|K7J594_NASVI	1	0.946237	0.887156	1.18032	1.1695	1.31826	0.372493	0.0086267	0.0455643
tr|W4X0F5|W4X0F5_ATTCE	1	0.990832	0.801678	1.18032	1.59956	1.2942	0.54491	0.0386813	0.107944
tr|H9K5S3|H9K5S3_APIME	1	0.937562	1	1.18032	1.10662	1.14815	0.225732	0.00510874	0.0365166
tr|K7JJD2|K7JJD2_NASVI	1	1.24738	1.22462	1.18032	1.58489	1.13763	0.168758	0.427807	0.547133
tr|E2BX92|E2BX92_HARSA	1	0.963829	0.534564	1.18032	1.43219	1.07647	0.562219	0.0959893	0.192519
tr|E2AAW9|E2AAW9_CAMFO	1	1.02802	1.13763	1.18032	1.1272	1.04713	0.0836628	0.331882	0.456598
tr|H9KKR2|H9KKR2_APIME	1	0.981748	1.1272	1.18032	1.11686	1	0.0848089	0.419922	0.541173
tr|F4WIJ5|F4WIJ5_ACREC	1	1.13763	1.15878	1.18032	1.19124	0.963829	0.0169632	0.891241	0.92688
tr|H9KUJ6|H9KUJ6_APIME	1	0.83946	0.895365	1.18032	1.21339	0.954993	0.292154	0.0946651	0.190533
tr|E2ALW9|E2ALW9_CAMFO	1	0.895365	0.794328	1.18032	1.30617	0.937562	0.348264	0.118304	0.221482
tr|K7IQA1|K7IQA1_NASVI	1	1.1272	0.928966	1.18032	1.15878	0.879022	0.0744962	0.657892	0.751425
tr|W4WSX4|W4WSX4_ATTCE	1	1.05682	1.1272	1.18032	1.08643	0.870964	-0.0211353	0.88329	0.922276
tr|Q4PP93|Q4PP93_LYSTE	1	0.963829	0.903649	1.18032	1.09648	0.855067	0.12724	0.434092	0.553187
tr|E2B3E6|E2B3E6_HARSA	1	1.19124	1.20226	1.18032	1.18032	0.83946	-0.0846587	0.648975	0.743922
tr|E2BFZ9|E2BFZ9_HARSA	1	0.981748	1.03753	1.18032	1.31826	0.831764	0.141468	0.515946	0.626161
tr|H9KM92|H9KM92_APIME	1	1.28233	1.15878	1.18032	1.31826	0.772681	-0.0730274	0.772522	0.839007
tr|K7J3D2|K7J3D2_NASVI	1	1.08643	1.28233	1.18032	1.27057	0.698232	-0.0972643	0.728124	0.806879
tr|A0A026W9Q0|A0A026W9Q0_CERBI	1	0.937562	1.1695	1.18032	1.18032	0.642688	-0.0489878	0.865935	0.90963
tr|A0A026WBD5|A0A026WBD5_CERBI	1	2.35505	2.26987	1.18032	1.48594	0.57544	-0.795082	0.196684	0.316024
tr|E2APN9|E2APN9_CAMFO	1	0.879022	0.801678	1.1695	1.01859	1.39316	0.417852	0.0714188	0.158634
tr|K7IP67|K7IP67_NASVI	1	0.847227	1.01859	1.1695	1.15878	1.36773	0.367019	0.0334655	0.0977906
tr|E2A596|E2A596_CAMFO	1	1.00925	1.02802	1.1695	1.1272	1.34276	0.260951	0.0391494	0.108507
tr|W4VXV8|W4VXV8_ATTCE	1	0.824138	0.772681	1.1695	1.0666	1.34276	0.462755	0.0366073	0.103842
tr|H9KN96|H9KN96_APIME	1	1.07647	1.09648	1.1695	0.990832	1.34276	0.142809	0.356857	0.479395
tr|A0A026WFG4|A0A026WFG4_CERBI	1	0.990832	0.963829	1.1695	1.1272	1.27057	0.271828	0.00964836	0.0480398
tr|E2AW25|E2AW25_CAMFO	1	1.15878	1.11686	1.1695	1.11686	1.23595	0.104745	0.233799	0.357723
tr|W4WP64|W4WP64_ATTCE	1	0.963829	0.912011	1.1695	0.990832	1.23595	0.239971	0.088818	0.182796
tr|K7J2A2|K7J2A2_NASVI	1	0.928966	0.954993	1.1695	1.35519	1.1695	0.357206	0.0144114	0.0584657
tr|H9K0I0|H9K0I0_APIME	1	1.04713	1.1272	1.1695	1.02802	1.1695	0.085019	0.34485	0.469457
tr|E2AYU6|E2AYU6_CAMFO	1	0.744732	0.765597	1.1695	0.954993	1.1272	0.373313	0.0779857	0.168114
tr|H9K411|H9K411_APIME	1	0.879022	0.946237	1.1695	0.946237	0.963829	0.124343	0.347761	0.471619
tr|F4W4K1|F4W4K1_ACREC	1	1.10662	1.23595	1.1695	1.01859	0.937562	-0.096801	0.494469	0.607071
tr|E2AZ11|E2AZ11_CAMFO	1	1.18032	1.0666	1.1695	1.0666	0.912011	-0.0445865	0.737047	0.81154
tr|W4WF93|W4WF93_ATTCE	1	1.25892	1.36773	1.1695	1.34276	0.831764	-0.117052	0.638255	0.734289
tr|K7JV49|K7JV49_NASVI	1	0.660694	0.619441	1.1695	2.208	0.510505	0.769913	0.351414	0.475218
tr|A8D916|A8D916_BOMIG	1	0.666807	0.816582	1.15878	0.954993	1.88799	0.688324	0.165931	0.280021
tr|K7J6C2|K7J6C2_NASVI	1	0.544503	0.554626	1.15878	0.937562	1.43219	0.749276	0.0831859	0.176126
tr|Q56FK5|Q56FK5_LYSTE	1	1.00925	1.10662	1.15878	0.990832	1.34276	0.16457	0.306702	0.432598
tr|W4W8L5|W4W8L5_ATTCE	1	0.824138	0.937562	1.15878	1.03753	1.30617	0.342818	0.056984	0.136685
tr|A0A026WH38|A0A026WH38_CERBI	1	1.01859	0.954993	1.15878	1.20226	1.24738	0.279166	0.00264764	0.0277613
tr|Q56FH0|Q56FH0_LYSTE	1	1.08643	1.1272	1.15878	1.28233	1.20226	0.181073	0.0514296	0.127768
tr|K7JNT3|K7JNT3_NASVI	1	0.862979	0.77983	1.15878	0.963829	1.18032	0.321673	0.0795947	0.170808
tr|F4WVZ1|F4WVZ1_ACREC	1	1.25892	1.03753	1.15878	1.25892	1.15878	0.117625	0.34574	0.469467
tr|E9IWG9|E9IWG9_SOLIN	1	1.04713	1.03753	1.15878	1.13763	1.15878	0.163651	0.00152324	0.0219408
tr|A0A026WHP3|A0A026WHP3_CERBI	1	1.25892	1.58489	1.15878	1.80302	1.13763	0.0928805	0.773155	0.839311
tr|K7IWH5|K7IWH5_NASVI	1	0.794328	0.794328	1.15878	0.912011	1.13763	0.309657	0.119417	0.222454
tr|E2B0Z2|E2B0Z2_CAMFO	1	1.09648	1.14815	1.15878	1.21339	1.1272	0.109038	0.165924	0.280021
tr|K7IVZ4|K7IVZ4_NASVI	1	0.946237	1	1.15878	1.09648	1.08643	0.1817	0.0102888	0.0494001
tr|W4WRF5|W4WRF5_ATTCE	1	1.28233	1.40605	1.15878	1.40605	1.07647	-0.0185373	0.924557	0.947955
tr|E2AU93|E2AU93_CAMFO	1	1.04713	1.18032	1.15878	1.40605	1.04713	0.162385	0.342093	0.466642
tr|E9ITH4|E9ITH4_SOLIN	1	1.04713	1.07647	1.15878	1.34276	1.02802	0.176281	0.223274	0.345546
tr|A0A026VZU8|A0A026VZU8_CERBI	1	1.08643	1.09648	1.15878	1.45881	1	0.184686	0.352874	0.476739
tr|F4WNU7|F4WNU7_ACREC	1	0.972747	0.972747	1.15878	1.19124	1	0.185659	0.0870967	0.181446
tr|V9IG24|V9IG24_APICE	1	1.05682	1.1272	1.15878	1.19124	1	0.0733217	0.471112	0.587499
tr|K7J6L4|K7J6L4_NASVI	1	1.0666	1.02802	1.15878	1.23595	0.972747	0.121907	0.32152	0.446217
tr|E9IMB4|E9IMB4_SOLIN	1	1.19124	1.0666	1.15878	1.11686	0.954993	-0.0120982	0.918917	0.943735
tr|W4W818|W4W818_ATTCE	1	0.630957	0.809096	1.15878	1.03753	0.937562	0.361031	0.136251	0.244548
tr|E9IIW3|E9IIW3_SOLIN	1	0.972747	0.954993	1.15878	1.21339	0.903649	0.162067	0.294887	0.420382
tr|F4W633|F4W633_ACREC	1	1.14815	1.10662	1.15878	0.963829	0.879022	-0.116814	0.419367	0.540703
tr|W4WLG9|W4WLG9_ATTCE	1	1	0.887156	1.15878	1.30617	0.855067	0.201541	0.354872	0.477628
tr|E2A3T5|E2A3T5_CAMFO	1	1.10662	1.07647	1.15878	1.35519	0.83946	0.0752083	0.730369	0.807682
tr|K7IXE6|K7IXE6_NASVI	1	0.912011	0.937562	1.14815	1.09648	1.64437	0.448655	0.121288	0.223748
tr|A0A026VVX6|A0A026VVX6_CERBI	1	1.1695	1.11686	1.14815	1.00925	1.43219	0.12733	0.493133	0.60633
tr|E2A8B8|E2A8B8_CAMFO	1	1.05682	1.69044	1.14815	1.19124	1.39316	-0.00567296	0.984278	0.991019
tr|E2BU71|E2BU71_HARSA	1	1	1.05682	1.14815	1.1695	1.36773	0.269784	0.0444345	0.117886
tr|H9KSD3|H9KSD3_APIME	1	0.928966	0.83946	1.14815	1.03753	1.2942	0.329971	0.0537735	0.131868
tr|E2BMG8|E2BMG8_HARSA	1	0.711214	0.679204	1.14815	0.895365	1.24738	0.461221	0.109392	0.210739
tr|F4WI77|F4WI77_ACREC	1	0.809096	0.801678	1.14815	1.55597	1.23595	0.593743	0.0339429	0.0988817
tr|K7IS95|K7IS95_NASVI	1	0.731139	0.981748	1.14815	1.27057	1.23595	0.429914	0.0289212	0.0884921
tr|W4X148|W4X148_ATTCE	1	0.654636	0.625173	1.14815	0.972747	1.19124	0.538852	0.0667606	0.151835
tr|K7IR24|K7IR24_NASVI	1	1.00925	1.03753	1.14815	1.33045	1.1695	0.259862	0.0268211	0.0854679
tr|F4WTC4|F4WTC4_ACREC	1	1.03753	1.04713	1.14815	1.11686	1.15878	0.150486	0.00408732	0.0327445
tr|F4W6C2|F4W6C2_ACREC	1	0.954993	0.937562	1.14815	0.870964	1.13763	0.126093	0.395366	0.51724
tr|W4W7G1|W4W7G1_ATTCE	1	0.937562	0.903649	1.14815	1.18032	1.09648	0.269578	0.00645429	0.0395624
tr|B3U517|B3U517_9HYME	1	1.27057	1.27057	1.14815	1.19124	0.972747	-0.0964521	0.533785	0.642344
tr|A0A022T3R6|A0A022T3R6_9HYME	1	1.14815	1.13763	1.14815	1.27057	0.954993	0.0381042	0.791099	0.854627
tr|E2BTJ2|E2BTJ2_HARSA	1	1.23595	1.30617	1.14815	1.18032	0.946237	-0.113244	0.492312	0.605883
tr|A0A026WLW5|A0A026WLW5_CERBI	1	1.36773	1.1695	1.14815	0.954993	0.946237	-0.214102	0.26328	0.39027
tr|F4WSR9|F4WSR9_ACREC	1	0.862979	0.737904	1.14815	0.619441	0.946237	0.0613301	0.837103	0.89094
tr|E9IPD6|E9IPD6_SOLIN	1	1.2942	1.2942	1.14815	1.01859	0.92045	-0.217041	0.230331	0.353745
tr|K7JV07|K7JV07_NASVI	1	1.28233	0.981748	1.14815	1.25892	0.862979	0.00264007	0.990224	0.993518
tr|K7JD60|K7JD60_NASVI	1	1.28233	0.981748	1.14815	1.25892	0.862979	0.00264007	0.990224	0.993518
tr|E9J9R4|E9J9R4_SOLIN	1	0.57544	0.711214	1.14815	0.981748	0.758578	0.337073	0.299771	0.424876
tr|H9KA37|H9KA37_APIME	1	1.70608	1.6293	1.14815	0.260615	0.139316	-1.48567	0.0751849	0.164186
tr|H9KKA0|H9KKA0_APIME	1	1.48594	1.23595	1.13763	1.19124	1.48594	0.0355766	0.869746	0.912962
tr|W4X176|W4X176_ATTCE	1	1.07647	1.05682	1.13763	1.19124	1.45881	0.273641	0.0991337	0.196821
tr|E2B600|E2B600_HARSA	1	0.809096	0.801678	1.13763	1.24738	1.38038	0.528323	0.0157866	0.0620156
tr|E2A6V3|E2A6V3_CAMFO	1	1.22462	1.33045	1.13763	1.36773	1.35519	0.118927	0.453497	0.572036
tr|H9K4T6|H9K4T6_APIME	1	0.855067	0.903649	1.13763	1.18032	1.34276	0.408128	0.0164597	0.0636947
tr|F4WWF1|F4WWF1_ACREC	1	5.54626	4.61318	1.13763	1.11686	1.33045	-1.63824	0.143035	0.25248
tr|K7J2T6|K7J2T6_NASVI	1	1.33045	1.1695	1.13763	1.31826	1.28233	0.095014	0.511059	0.62288
tr|A0A026WKK2|A0A026WKK2_CERBI	1	1.19124	0.981748	1.13763	1.80302	1.21339	0.38867	0.212584	0.334525
tr|E2BDL7|E2BDL7_HARSA	1	0.937562	0.946237	1.13763	1.09648	1.19124	0.248279	0.00584552	0.0377574
tr|K7J337|K7J337_NASVI	1	1.01859	0.809096	1.13763	1.19124	1.1695	0.30706	0.0313027	0.0930921
tr|H9KH59|H9KH59_APIME	1	0.870964	0.824138	1.13763	1.00925	1.08643	0.26267	0.0496931	0.125032
tr|A0A026WFX1|A0A026WFX1_CERBI	1	0.937562	0.895365	1.13763	1.04713	1.07647	0.203119	0.0242013	0.079759
tr|F4X7S3|F4X7S3_ACREC	1	0.972747	1.09648	1.13763	0.972747	1.07647	0.0542517	0.555591	0.661605
tr|E2C7M9|E2C7M9_HARSA	1	1.27057	1.19124	1.13763	1.22462	1.04713	-0.022023	0.863322	0.908732
tr|K7ISK7|K7ISK7_NASVI	1	0.990832	1	1.13763	0.758578	0.92045	-0.0865644	0.625103	0.724124
tr|H9KD10|H9KD10_APIME	1	1.55597	1.55597	1.13763	1.33045	0.847227	-0.310673	0.317175	0.441907
tr|V9IAL3|V9IAL3_APICE	1	1.14815	1.51356	1.1272	2.55859	1.85353	0.597188	0.228413	0.351936
tr|K7J9S4|K7J9S4_NASVI	1	0.717794	1.03753	1.1272	0.794328	1.5417	0.329896	0.378604	0.499898
tr|K7J2A9|K7J2A9_NASVI	1	0.972747	1.08643	1.1272	1.1272	1.41906	0.263995	0.118101	0.221482
tr|E9IEL8|E9IEL8_SOLIN	1	1.30617	1.41906	1.1272	1.24738	1.34276	-0.00305575	0.985912	0.991474
tr|E2AWF0|E2AWF0_CAMFO	1	1.25892	1.14815	1.1272	1.23595	1.24738	0.0836744	0.46581	0.58264
tr|A0A022T433|A0A022T433_9HYME	1	0.794328	0.855067	1.1272	1.35519	1.20226	0.475865	0.0190108	0.0692812
tr|K7JDT1|K7JDT1_NASVI	1	0.928966	0.963829	1.1272	0.903649	1.19124	0.155532	0.287542	0.414415
tr|E2B9W0|E2B9W0_HARSA	1	1.00925	0.990832	1.1272	1.25892	1.1695	0.245099	0.00913889	0.0464601
tr|E2AV07|E2AV07_CAMFO	1	1.31826	1.33045	1.1272	1.11686	1.1695	-0.0961097	0.51318	0.624483
tr|A0A026WW73|A0A026WW73_CERBI	1	1.10662	0.963829	1.1272	1.15878	1.14815	0.161493	0.0506259	0.12653
tr|A0A026WM61|A0A026WM61_CERBI	1	1.21339	1.00925	1.1272	0.879022	1.1272	-0.0405065	0.796908	0.859275
tr|F4WW03|F4WW03_ACREC	1	1.03753	1.20226	1.1272	1.03753	1.11686	0.0184934	0.84826	0.898615
tr|E9IUM1|E9IUM1_SOLIN	1	0.903649	0.809096	1.1272	1.05682	1.0666	0.260958	0.0391175	0.108507
tr|E2BFH4|E2BFH4_HARSA	1	0.772681	1.04713	1.1272	0.855067	1.0666	0.112672	0.553662	0.65987
tr|F4WCX9|F4WCX9_ACREC	1	0.954993	1.08643	1.1272	1.21339	1.05682	0.159689	0.116751	0.22032
tr|W4X6B6|W4X6B6_ATTCE	1	0.963829	0.954993	1.1272	0.963829	1.00925	0.0870125	0.297915	0.423556
tr|V9I8H4|V9I8H4_APICE	1	0.862979	0.862979	1.1272	1.34276	0.990832	0.344341	0.0943504	0.190033
tr|A0A026WHB1|A0A026WHB1_CERBI	1	1.35519	1.36773	1.1272	1.33045	0.963829	-0.121813	0.565349	0.670706
tr|A0A026X0C4|A0A026X0C4_CERBI	1	1.07647	1.03753	1.1272	0.928966	0.963829	-0.0442203	0.654799	0.748492
tr|E2AC21|E2AC21_CAMFO	1	0.77983	0.831764	1.1272	1	0.946237	0.234921	0.145805	0.25527
tr|E9IV66|E9IV66_SOLIN	1	1.01859	0.870964	1.1272	0.887156	0.794328	-0.0409537	0.817657	0.875688
tr|E2AHG9|E2AHG9_CAMFO	1	1.19124	1.11686	1.1272	1.11686	0.660694	-0.187589	0.457261	0.57475
tr|E9IAS3|E9IAS3_SOLIN	1	0.895365	0.887156	1.11686	1.0666	1.43219	0.377861	0.0817173	0.173924
tr|W4W0R8|W4W0R8_ATTCE	1	0.765597	1	1.11686	1.10662	1.31826	0.356869	0.0679578	0.153335
tr|V9IJU3|V9IJU3_APICE	1	0.731139	0.564937	1.11686	0.937562	1.31826	0.554726	0.0992373	0.196821
tr|E2BQZ7|E2BQZ7_HARSA	1	0.787046	0.887156	1.11686	1.64437	1.21339	0.57171	0.0668138	0.151835
tr|K7ITZ8|K7ITZ8_NASVI	1	1.13763	1.13763	1.11686	1.38038	1.21339	0.18006	0.180634	0.296913
tr|E2C607|E2C607_HARSA	1	0.963829	0.990832	1.11686	1.03753	1.19124	0.179287	0.0462852	0.120264
tr|W4WUE0|W4WUE0_ATTCE	1	1.11686	0.954993	1.11686	0.895365	1.19124	0.060525	0.686743	0.774453
tr|A0A026VYD5|A0A026VYD5_CERBI	1	1.23595	1.09648	1.11686	1.10662	1.18032	0.0305773	0.758467	0.827207
tr|H9KLR9|H9KLR9_APIME	1	1.08643	1.14815	1.11686	1	1.13763	0.00885308	0.918164	0.943641
tr|C9D9E7|C9D9E7_9HYME	1	0.731139	1.00925	1.11686	1.48594	1.1272	0.444792	0.0954722	0.191886
tr|A0A022T4I8|A0A022T4I8_9HYME	1	0.972747	1.09648	1.11686	1.31826	1.11686	0.21075	0.104566	0.204261
tr|E2ARD1|E2ARD1_CAMFO	1	1.08643	1.00925	1.11686	1.15878	1.11686	0.132094	0.032367	0.0953622
tr|A0A022T7Q2|A0A022T7Q2_9HYME	1	0.92045	0.990832	1.11686	1.04713	1.0666	0.150142	0.0309506	0.0922487
tr|K7JPE4|K7JPE4_NASVI	1	1.20226	1.13763	1.11686	1.07647	1.05682	-0.0392965	0.655709	0.749232
tr|E9J833|E9J833_SOLIN	1	1.01859	1.01859	1.11686	1.09648	1.03753	0.098092	0.0442186	0.117677
tr|K7IVS7|K7IVS7_NASVI	1	1.34276	1.33045	1.11686	1.33045	1.02802	-0.0798937	0.670104	0.761409
tr|E2C8I7|E2C8I7_HARSA	1	0.879022	0.870964	1.11686	1.01859	1.01859	0.197779	0.0640732	0.147864
tr|E2BSH3|E2BSH3_HARSA	1	0.928966	0.981748	1.11686	1.01859	1.01859	0.11583	0.106516	0.206937
tr|V9IFY7|V9IFY7_APICE	1	1.09648	1.10662	1.11686	1.28233	1.00925	0.0896448	0.472474	0.588169
tr|K7J470|K7J470_NASVI	1	1.28233	1.23595	1.11686	1.25892	1	-0.0596452	0.700989	0.786476
tr|K7IX86|K7IX86_NASVI	1	0.92045	1	1.11686	1.19124	0.990832	0.175811	0.120927	0.223672
tr|A0A026W3A1|A0A026W3A1_CERBI	1	0.801678	0.816582	1.11686	1.11686	0.972747	0.292379	0.0700034	0.15622
tr|F4X4N7|F4X4N7_ACREC	1	1.24738	1.34276	1.11686	0.981748	0.963829	-0.229362	0.194492	0.313363
tr|H9KNS3|H9KNS3_APIME	1	1.1695	1.20226	1.11686	1.19124	0.946237	-0.0511372	0.703946	0.789172
tr|H9K9J7|H9K9J7_APIME	1	0.937562	0.751623	1.11686	1.24738	0.903649	0.281193	0.197367	0.316765
tr|E2AP51|E2AP51_CAMFO	1	1.21339	1.15878	1.11686	1.13763	0.870964	-0.10961	0.484666	0.599682
tr|K7IPF2|K7IPF2_NASVI	1	0.887156	0.895365	1.11686	1.48594	0.824138	0.300527	0.332222	0.456845
tr|A0A022T3R5|A0A022T3R5_9HYME	1	0.824138	0.654636	1.11686	1.00925	0.824138	0.251212	0.297517	0.423202
tr|E2AUA4|E2AUA4_CAMFO	1	1.01859	0.903649	1.11686	1.11686	0.794328	0.0513162	0.771037	0.838032
tr|K7JB66|K7JB66_NASVI	1	1.43219	1.51356	1.11686	1.43219	0.544503	-0.351034	0.404097	0.52529
tr|K7J9N6|K7J9N6_NASVI	1	1.00925	1.03753	1.10662	1.10662	1.36773	0.233067	0.112352	0.214764
tr|W4W658|W4W658_ATTCE	1	0.879022	0.831764	1.10662	1.04713	1.28233	0.342054	0.0491792	0.124682
tr|V9IKH5|V9IKH5_APICE	1	0.963829	1	1.10662	1.25892	1.23595	0.281134	0.0122003	0.0540298
tr|H9K207|H9K207_APIME	1	1.05682	0.990832	1.10662	1.05682	1.23595	0.157578	0.109863	0.21128
tr|K7IY88|K7IY88_NASVI	1	0.946237	0.928966	1.10662	1.0666	1.22462	0.240952	0.0286163	0.0884921
tr|E9IED8|E9IED8_SOLIN	1	1.23595	1.24738	1.10662	1.00925	1.1695	-0.0844086	0.517723	0.626999
tr|F4WBN8|F4WBN8_ACREC	1	1	0.625173	1.10662	0.870964	1.14815	0.251786	0.333558	0.45824
tr|K7JHM7|K7JHM7_NASVI	1	0.772681	0.946237	1.10662	1.33045	1.11686	0.386387	0.0498467	0.125253
tr|K7IR07|K7IR07_NASVI	1	0.816582	0.794328	1.10662	0.972747	1.07647	0.273469	0.0770988	0.167087
tr|E2C3C7|E2C3C7_HARSA	1	1.21339	1.08643	1.10662	1.23595	1.05682	0.0428903	0.705655	0.790467
tr|E9IVC1|E9IVC1_SOLIN	1	0.737904	0.870964	1.10662	0.879022	1.00925	0.199084	0.269048	0.395936
tr|H9KFR8|H9KFR8_APIME	1	0.928966	1.1272	1.10662	0.870964	0.946237	-0.0638653	0.65148	0.745893
tr|A0A026WM23|A0A026WM23_CERBI	1	1	0.887156	1.10662	1.40605	0.937562	0.257045	0.256895	0.383193
tr|A0A022T676|A0A022T676_9HYME	1	1.48594	1.19124	1.10662	1.09648	0.903649	-0.243192	0.289856	0.416101
tr|A0A026WH64|A0A026WH64_CERBI	1	0.879022	1	1.10662	1.23595	0.887156	0.165833	0.345845	0.469467
tr|E2BEH7|E2BEH7_HARSA	1	0.717794	0.591562	1.10662	0.928966	0.772681	0.282192	0.342455	0.466642
tr|W4X954|W4X954_ATTCE	1	1.52757	1.48594	1.10662	1.19124	0.751623	-0.396294	0.211678	0.333908
tr|K7IRW2|K7IRW2_NASVI	1	1.67494	1.57036	1.10662	1.30617	0.685488	-0.4544	0.241466	0.366505
tr|F4X4P5|F4X4P5_ACREC	1	0.772681	1.1272	1.10662	1.04713	0.387258	-0.19059	0.660697	0.753495
tr|H9K163|H9K163_APIME	1	0.972747	1.0666	1.09648	1.02802	1.69044	0.327899	0.289977	0.416101
tr|E2B5Q2|E2B5Q2_HARSA	1	0.642688	0.737904	1.09648	0.990832	1.41906	0.558657	0.0883735	0.182506
tr|A0A026WXH6|A0A026WXH6_CERBI	1	0.83946	0.787046	1.09648	1.00925	1.35519	0.398011	0.0848712	0.178242
tr|A0A022T537|A0A022T537_9HYME	1	0.990832	1	1.09648	1.20226	1.20226	0.227223	0.0086197	0.0455643
tr|E9I9P7|E9I9P7_SOLIN	1	0.937562	0.928966	1.09648	1.11686	1.20226	0.252837	0.00968146	0.0481037
tr|Q56FC7|Q56FC7_LYSTE	1	1.22462	1.07647	1.09648	0.981748	1.15878	-0.0282799	0.811545	0.871433
tr|K7J4V4|K7J4V4_NASVI	1	0.831764	0.758578	1.09648	1.09648	1.11686	0.35361	0.0288223	0.0884921
tr|W4WML2|W4WML2_ATTCE	1	0.870964	0.879022	1.09648	1.11686	1.10662	0.271744	0.0107584	0.0507686
tr|F4WFL0|F4WFL0_ACREC	1	1.01859	1.03753	1.09648	1.0666	1.08643	0.088517	0.00986119	0.0483232
tr|E2A5J9|E2A5J9_CAMFO	1	0.903649	0.816582	1.09648	0.831764	1.08643	0.148269	0.388434	0.510404
tr|F4WE16|F4WE16_ACREC	1	0.77983	0.787046	1.09648	0.972747	1.07647	0.293363	0.0776953	0.167869
tr|E9IH57|E9IH57_SOLIN	1	0.954993	1.01859	1.09648	1.18032	1.01859	0.148247	0.100252	0.19804
tr|W4X0I4|W4X0I4_ATTCE	1	0.731139	0.816582	1.09648	0.972747	1.00925	0.27301	0.112933	0.215586
tr|E9JDG4|E9JDG4_SOLIN	1	1.18032	1.11686	1.09648	1.27057	0.990832	0.026318	0.845212	0.896113
tr|K7J0S6|K7J0S6_NASVI	1	0.870964	0.903649	1.09648	1.09648	0.990832	0.198458	0.0597014	0.140834
tr|E9IEA8|E9IEA8_SOLIN	1	1.01859	1.09648	1.09648	1.11686	0.963829	0.0284781	0.731955	0.808496
tr|V9IEV1|V9IEV1_APICE	1	0.831764	0.824138	1.09648	1.08643	0.92045	0.224626	0.139159	0.24837
tr|H9K5Z8|H9K5Z8_APIME	1	0.990832	1.23595	1.09648	1.09648	0.912011	-0.0555169	0.708428	0.792328
tr|E9IEB5|E9IEB5_SOLIN	1	0.912011	1.03753	1.09648	0.879022	0.895365	-0.0390038	0.757174	0.826429
tr|K7ITY0|K7ITY0_NASVI	1	1.51356	1.39316	1.09648	1.08643	0.824138	-0.377612	0.168923	0.283227
tr|F4WT43|F4WT43_ACREC	1	0.855067	0.831764	1.08643	0.824138	1.75388	0.447689	0.311759	0.436813
tr|E9JCC5|E9JCC5_SOLIN	1	0.787046	0.895365	1.08643	1.08643	1.36773	0.400456	0.0632224	0.146729
tr|E2C227|E2C227_HARSA	1	0.954993	1.15878	1.08643	1.07647	1.28233	0.145935	0.292269	0.41824
tr|E2A7N3|E2A7N3_CAMFO	1	1.28233	1.14815	1.08643	1.0666	1.23595	-0.0175661	0.893987	0.928497
tr|E2AFJ4|E2AFJ4_CAMFO	1	0.731139	0.751623	1.08643	1.24738	1.22462	0.519293	0.0230375	0.0771161
tr|A0A026W4G6|A0A026W4G6_CERBI	1	0.717794	0.831764	1.08643	1.09648	1.13763	0.381167	0.0369465	0.104276
tr|E2C8S7|E2C8S7_HARSA	1	1.11686	1.10662	1.08643	1.08643	1.1272	0.0338657	0.555888	0.661683
tr|K7J405|K7J405_NASVI	1	0.903649	1.02802	1.08643	1.19124	1.09648	0.202802	0.0428016	0.114997
tr|F4WE32|F4WE32_ACREC	1	1.05682	1.08643	1.08643	1.14815	1.08643	0.0793661	0.143792	0.253334
tr|H9KR18|H9KR18_APIME	1	0.879022	0.824138	1.08643	1.02802	1.07647	0.239319	0.0417003	0.112943
tr|W4VYC3|W4VYC3_ATTCE	1	1.39316	1.39316	1.08643	1.19124	1.05682	-0.18333	0.334118	0.458789
tr|E2ADT8|E2ADT8_CAMFO	1	1.58489	1.34276	1.08643	1.44544	0.990832	-0.156988	0.570912	0.675339
tr|K7IM64|K7IM64_NASVI	1	1.21339	1.28233	1.08643	1.11686	0.990832	-0.130171	0.340881	0.46561
tr|A0A026WDE9|A0A026WDE9_CERBI	1	0.831764	0.765597	1.08643	1.08643	0.990832	0.284559	0.0696111	0.155833
tr|F4W5X3|F4W5X3_ACREC	1	1.02802	0.981748	1.08643	1.10662	0.981748	0.0770145	0.250525	0.376051
tr|W4WSZ1|W4WSZ1_ATTCE	1	1.09648	1.13763	1.08643	1.05682	0.981748	-0.049514	0.517643	0.626999
tr|E2BSQ6|E2BSQ6_HARSA	1	1.43219	1.35519	1.08643	0.963829	0.981748	-0.320928	0.143169	0.252516
tr|K7IU97|K7IU97_NASVI	1	1.22462	1.27057	1.08643	1.10662	0.928966	-0.162893	0.284337	0.41143
tr|H9KMG7|H9KMG7_APIME	1	1.41906	1.30617	1.08643	1.24738	0.895365	-0.206164	0.3633	0.48508
tr|K7IML0|K7IML0_NASVI	1	1.02802	1.04713	1.08643	0.855067	0.870964	-0.128824	0.312637	0.437668
tr|E2BX34|E2BX34_HARSA	1	1.51356	1.57036	1.08643	1.0666	0.855067	-0.441109	0.141168	0.250616
tr|F4W7G8|F4W7G8_ACREC	1	1.19124	1.52757	1.08643	0.981748	0.855067	-0.347272	0.18977	0.307863
tr|W4W788|W4W788_ATTCE	1	0.972747	1.01859	1.08643	1.20226	0.847227	0.0680965	0.671163	0.762005
tr|K7J734|K7J734_NASVI	1	1.28233	1.2942	1.08643	1.40605	0.83946	-0.102199	0.690116	0.777335
tr|R4S374|R4S374_9HYME	1	0.831764	0.816582	1.08643	0.990832	0.816582	0.127894	0.452635	0.571381
tr|H9JYN6|H9JYN6_APIME	1	0.937562	1.01859	1.08643	1.10662	0.801678	0.0187041	0.905266	0.934458
tr|W4WKL3|W4WKL3_ATTCE	1	0.963829	1.00925	1.07647	0.879022	1.70608	0.300503	0.41017	0.531245
tr|A0A022T6B4|A0A022T6B4_9HYME	1	0.912011	0.870964	1.07647	0.862979	1.40605	0.265591	0.312751	0.437668
tr|A0A026WL08|A0A026WL08_CERBI	1	0.737904	0.862979	1.07647	0.887156	1.35519	0.351665	0.198831	0.317862
tr|H9JYY3|H9JYY3_APIME	1	0.954993	0.879022	1.07647	0.981748	1.30617	0.247495	0.159917	0.272776
tr|K7IMQ9|K7IMQ9_NASVI	1	0.990832	0.862979	1.07647	0.903649	1.23595	0.172405	0.316842	0.441658
tr|K7JD69|K7JD69_NASVI	1	0.895365	0.912011	1.07647	1.04713	1.22462	0.254168	0.0475639	0.12243
tr|V9IJE8|V9IJE8_APICE	1	0.937562	0.928966	1.07647	0.847227	1.21339	0.130118	0.455045	0.573229
tr|E2BIE5|E2BIE5_HARSA	1	1.30617	1.14815	1.07647	1.24738	1.19124	0.0251578	0.851859	0.900482
tr|F4WB30|F4WB30_ACREC	1	1.30617	1.07647	1.07647	0.928966	1.18032	-0.0865138	0.60596	0.70654
tr|K7JQL3|K7JQL3_NASVI	1	0.887156	0.855067	1.07647	1.22462	1.1272	0.322139	0.0208463	0.0726816
tr|F4WBM5|F4WBM5_ACREC	1	1.05682	1	1.07647	1.0666	1.1272	0.0973742	0.0559246	0.135167
tr|E2BDF7|E2BDF7_HARSA	1	1.21339	1.1695	1.07647	0.685488	1.1272	-0.22761	0.345335	0.469467
tr|E2BUG1|E2BUG1_HARSA	1	0.847227	0.717794	1.07647	0.903649	1.09648	0.262362	0.169801	0.284198
tr|A0A026WV59|A0A026WV59_CERBI	1	1.0666	0.895365	1.07647	1.38038	1.0666	0.250434	0.177217	0.293509
tr|E2BZD0|E2BZD0_HARSA	1	1.19124	1.08643	1.07647	0.847227	1.0666	-0.132385	0.361361	0.483623
tr|F4X806|F4X806_ACREC	1	1.1695	1.04713	1.07647	1.2942	1.05682	0.0915987	0.484387	0.599682
tr|A0A026X1N7|A0A026X1N7_CERBI	1	0.711214	0.972747	1.07647	0.847227	1.05682	0.151196	0.448299	0.568075
tr|K7IXZ5|K7IXZ5_NASVI	1	0.92045	1.05682	1.07647	0.679204	1.02802	-0.0969931	0.648685	0.743888
tr|K7JLL9|K7JLL9_NASVI	1	0.928966	1.05682	1.07647	0.954993	1.01859	0.0307223	0.6959	0.782922
tr|H9KDU0|H9KDU0_APIME	1	0.937562	1.04713	1.07647	1.10662	1.00925	0.0970336	0.181451	0.297926
tr|E2AJ35|E2AJ35_CAMFO	1	0.648634	0.672977	1.07647	1.05682	1.00925	0.436803	0.0760774	0.165628
tr|K7IWQ3|K7IWQ3_NASVI	1	0.895365	0.937562	1.07647	1.04713	1.00925	0.145181	0.050312	0.125979
tr|W4WJD8|W4WJD8_ATTCE	1	1.0666	1.10662	1.07647	0.92045	1.00925	-0.0780221	0.367409	0.488281
tr|A0A026W0L1|A0A026W0L1_CERBI	1	1.11686	1.03753	1.07647	1.31826	1	0.105932	0.475787	0.591261
tr|A0A022T2Z0|A0A022T2Z0_9HYME	1	0.946237	1.02802	1.07647	1.00925	1	0.0530788	0.335938	0.46018
tr|E9JBC1|E9JBC1_SOLIN	1	0.862979	0.816582	1.07647	0.855067	1	0.129658	0.379673	0.501077
tr|E9IHC3|E9IHC3_SOLIN	1	1.09648	1.14815	1.07647	1.01859	0.972747	-0.0808489	0.326618	0.451134
tr|E2BCQ9|E2BCQ9_HARSA	1	1.30617	1.45881	1.07647	1.02802	0.946237	-0.303495	0.164578	0.278563
tr|A0A026X0Z2|A0A026X0Z2_CERBI	1	1.08643	1.03753	1.07647	0.77983	0.937562	-0.161115	0.285211	0.412277
tr|K7IPF7|K7IPF7_NASVI	1	1.25892	1.2942	1.07647	1.15878	0.903649	-0.178832	0.311835	0.436813
tr|K7J9F4|K7J9F4_NASVI	1	1.20226	1.11686	1.07647	1.20226	0.855067	-0.0828927	0.626002	0.724577
tr|E2B9D0|E2B9D0_HARSA	1	1.1272	1.10662	1.07647	1.1695	0.698232	-0.135366	0.553363	0.65987
tr|E2A9J2|E2A9J2_CAMFO	1	0.92045	1.14815	1.0666	1.21339	1.58489	0.332841	0.189379	0.307562
tr|K7JNH5|K7JNH5_NASVI	1	0.765597	0.824138	1.0666	1.02802	1.34276	0.408504	0.080806	0.172758
tr|A0A026WMC3|A0A026WMC3_CERBI	1	0.625173	0.751623	1.0666	1.13763	1.30617	0.562615	0.0448384	0.118626
tr|K7IVM8|K7IVM8_NASVI	1	0.625173	0.751623	1.0666	1.13763	1.30617	0.562615	0.0448384	0.118626
tr|E9JBA6|E9JBA6_SOLIN	1	0.963829	0.895365	1.0666	1.14815	1.24738	0.276053	0.029492	0.089452
tr|W4X2K9|W4X2K9_ATTCE	1	0.990832	1.02802	1.0666	0.981748	1.24738	0.126599	0.308251	0.434354
tr|K7JJW7|K7JJW7_NASVI	1	1.09648	1.01859	1.0666	1.25892	1.23595	0.193208	0.0920656	0.187283
tr|E2BFT2|E2BFT2_HARSA	1	0.855067	0.92045	1.0666	0.937562	1.22462	0.21823	0.179518	0.295946
tr|A0A022T5G5|A0A022T5G5_9HYME	1	0.83946	1.23595	1.0666	1.02802	1.20226	0.100322	0.591358	0.692888
tr|E2B893|E2B893_HARSA	1	0.954993	0.963829	1.0666	1.22462	1.18032	0.250187	0.0198213	0.0707655
tr|W4VTR9|W4VTR9_ATTCE	1	0.912011	0.963829	1.0666	1.14815	1.14815	0.225724	0.0121291	0.0540298
tr|K7J0D5|K7J0D5_NASVI	1	1.10662	1.1272	1.0666	0.937562	1.14815	-0.0368299	0.728228	0.806879
tr|K7J4U7|K7J4U7_NASVI	1	1.1272	0.912011	1.0666	1.0666	1.1272	0.101349	0.324252	0.448904
tr|E9IF46|E9IF46_SOLIN	1	0.972747	0.895365	1.0666	0.946237	1.1272	0.130677	0.215919	0.337645
tr|F4WJY6|F4WJY6_ACREC	1	0.787046	0.717794	1.0666	1.10662	1.11686	0.393406	0.0386505	0.107944
tr|A0A022T4S9|A0A022T4S9_9HYME	1	0.855067	0.704693	1.0666	0.937562	1.10662	0.281269	0.138181	0.247389
tr|E2B6Y8|E2B6Y8_HARSA	1	1.01859	0.912011	1.0666	1.0666	1.08643	0.135693	0.0453122	0.118997
tr|F4X7I1|F4X7I1_ACREC	1	0.903649	0.92045	1.0666	1.05682	1.08643	0.184711	0.0142337	0.0581581
tr|K7JAS8|K7JAS8_NASVI	1	0.963829	0.990832	1.0666	0.954993	1.08643	0.0730007	0.293667	0.420029
tr|E9IGL4|E9IGL4_SOLIN	1	1.05682	1.00925	1.0666	0.981748	1.07647	0.0273769	0.604092	0.705138
tr|E2ABB8|E2ABB8_CAMFO	1	1.08643	1.11686	1.0666	1.15878	0.981748	0.00172479	0.984539	0.991019
tr|K7J540|K7J540_NASVI	1	0.816582	0.831764	1.0666	0.990832	0.981748	0.198589	0.114071	0.217322
tr|W4W1U5|W4W1U5_ATTCE	1	0.946237	1.14815	1.0666	0.981748	0.972747	-0.0345858	0.735202	0.810513
tr|E2BW00|E2BW00_HARSA	1	1.10662	1.10662	1.0666	1.04713	0.954993	-0.0663964	0.385319	0.50712
tr|E9IJQ7|E9IJQ7_SOLIN	1	0.937562	0.772681	1.0666	0.83946	0.954993	0.078122	0.622316	0.721482
tr|H9KGE6|H9KGE6_APIME	1	1.27057	1.31826	1.0666	1.22462	0.946237	-0.148656	0.411072	0.531932
tr|K7IP55|K7IP55_NASVI	1	1	1.03753	1.0666	0.963829	0.946237	-0.0292023	0.635096	0.731836
tr|E2B0E1|E2B0E1_CAMFO	1	1.09648	0.903649	1.0666	1.05682	0.824138	-0.0255064	0.865188	0.90927
tr|W4WZC1|W4WZC1_ATTCE	1	1.65959	1.75388	1.0666	1.25892	0.77983	-0.507156	0.187986	0.306014
tr|E2AML1|E2AML1_CAMFO	1	0.937562	1.40605	1.05682	1.09648	1.77011	0.2307	0.519652	0.628252
tr|E2CA01|E2CA01_HARSA	1	0.990832	0.954993	1.05682	1.40605	1.55597	0.448105	0.0736808	0.161783
tr|H9K3Z9|H9K3Z9_APIME	1	0.928966	0.912011	1.05682	0.928966	1.28233	0.202072	0.253183	0.379441
tr|E9IEL5|E9IEL5_SOLIN	1	0.928966	0.937562	1.05682	1.1695	1.23595	0.272411	0.0250842	0.0815736
tr|K7IWP2|K7IWP2_NASVI	1	1.0666	1.1695	1.05682	1.10662	1.23595	0.0710215	0.495466	0.607772
tr|E2B7U3|E2B7U3_HARSA	1	1.05682	0.794328	1.05682	1.23595	1.21339	0.298347	0.0889625	0.182928
tr|E9J0Z2|E9J0Z2_SOLIN	1	0.903649	1.09648	1.05682	1.43219	1.14815	0.277789	0.167175	0.281289
tr|V9IMU9|V9IMU9_APICE	1	0.879022	0.787046	1.05682	0.903649	1.1272	0.211803	0.194698	0.313363
tr|H9KA50|H9KA50_APIME	1	1.05682	0.92045	1.05682	0.928966	1.09648	0.0500008	0.614494	0.714155
tr|H9KB56|H9KB56_APIME	1	1.1272	1.1695	1.05682	0.954993	1.07647	-0.0942198	0.334291	0.458805
tr|K7IWP4|K7IWP4_NASVI	1	0.981748	1.1695	1.05682	1.25892	1.05682	0.0979217	0.458726	0.576263
tr|K7J6L0|K7J6L0_NASVI	1	1	0.704693	1.05682	0.903649	1.04713	0.153146	0.411352	0.532053
tr|E2C953|E2C953_HARSA	1	1.18032	1.1695	1.05682	1.24738	1.03753	-0.00348882	0.977238	0.98588
tr|K7IR89|K7IR89_NASVI	1	1.00925	0.895365	1.05682	0.787046	1.00925	-0.0258096	0.859256	0.905951
tr|A0A026WPN8|A0A026WPN8_CERBI	1	1.14815	1.08643	1.05682	0.990832	0.990832	-0.0902277	0.247119	0.372902
tr|A0A026WD80|A0A026WD80_CERBI	1	1.07647	1.1272	1.05682	1.21339	0.972747	0.0175863	0.87731	0.918429
tr|A0A026WPZ7|A0A026WPZ7_CERBI	1	1.1695	1.23595	1.05682	1.22462	0.954993	-0.073442	0.621363	0.721111
tr|W4W6S8|W4W6S8_ATTCE	1	1.13763	1.15878	1.05682	1.1695	0.895365	-0.0785695	0.568458	0.673273
tr|K7ISL3|K7ISL3_NASVI	1	0.928966	1.10662	1.05682	1.14815	0.895365	0.0304478	0.822561	0.87962
tr|E2A8U5|E2A8U5_CAMFO	1	1.15878	1.21339	1.05682	1.31826	0.862979	-0.0585488	0.775643	0.841436
tr|W4WTX2|W4WTX2_ATTCE	1	1.21339	1.27057	1.05682	1.14815	0.83946	-0.194556	0.299886	0.424876
tr|W4WKN3|W4WKN3_ATTCE	1	0.787046	0.824138	1.04713	0.887156	1.69044	0.473168	0.254439	0.380505
tr|W4W0X7|W4W0X7_ATTCE	1	1.07647	1.23595	1.04713	0.895365	1.43219	0.0268694	0.910915	0.937881
tr|K7J7T4|K7J7T4_NASVI	1	0.717794	0.772681	1.04713	0.912011	1.36773	0.417744	0.157159	0.269848
tr|F4WH70|F4WH70_ACREC	1	0.879022	0.870964	1.04713	1	1.28233	0.275864	0.116676	0.22032
tr|K7JCW5|K7JCW5_NASVI	1	0.751623	0.772681	1.04713	0.954993	1.25892	0.36945	0.11029	0.211957
tr|K7J1M1|K7J1M1_NASVI	1	1.13763	1.15878	1.04713	1.10662	1.23595	0.0402646	0.698651	0.784778
tr|V9IAN2|V9IAN2_APICE	1	1.00925	0.887156	1.04713	0.83946	1.23595	0.108453	0.567201	0.672622
tr|E9J3C0|E9J3C0_SOLIN	1	0.772681	0.801678	1.04713	0.963829	1.13763	0.290491	0.0934255	0.188837
tr|K7IW44|K7IW44_NASVI	1	0.912011	0.831764	1.04713	0.954993	1.10662	0.180171	0.137355	0.246219
tr|H9JYZ4|H9JYZ4_APIME	1	1.11686	1.11686	1.04713	1.18032	1.09648	0.0396917	0.613882	0.71385
tr|A0A022T716|A0A022T716_9HYME	1	1.07647	1.11686	1.04713	0.92045	1.04713	-0.0830426	0.335076	0.459441
tr|E2BWA3|E2BWA3_HARSA	1	0.847227	1.11686	1.04713	1.13763	1	0.103593	0.449747	0.569179
tr|E2A6V1|E2A6V1_CAMFO	1	0.946237	0.912011	1.04713	0.990832	0.990832	0.0836119	0.147844	0.258049
tr|W4X8B8|W4X8B8_ATTCE	1	0.862979	0.903649	1.04713	0.946237	0.981748	0.104816	0.238753	0.363159
tr|A0A026WK09|A0A026WK09_CERBI	1	1.08643	1.0666	1.04713	0.981748	0.963829	-0.0752847	0.21586	0.337645
tr|E2C1U5|E2C1U5_HARSA	1	0.887156	0.801678	1.04713	0.887156	0.963829	0.108134	0.397493	0.519309
tr|A0A026VVI6|A0A026VVI6_CERBI	1	1.08643	1.11686	1.04713	1.21339	0.928966	-0.00623072	0.96151	0.974148
tr|A0A026WVD3|A0A026WVD3_CERBI	1	0.928966	1.00925	1.04713	1.0666	0.928966	0.0504059	0.523872	0.632014
tr|K7J5W8|K7J5W8_NASVI	1	1.47231	1.52757	1.04713	1.28233	0.92045	-0.299556	0.275656	0.402134
tr|Q4PP88|Q4PP88_LYSTE	1	1.8197	1.35519	1.04713	1.01859	0.879022	-0.503597	0.166716	0.280682
tr|A0A026WFF5|A0A026WFF5_CERBI	1	0.772681	0.711214	1.04713	0.92045	0.862979	0.188482	0.325978	0.45065
tr|H9KHY6|H9KHY6_APIME	1	1.39316	1.36773	1.04713	1.43219	0.772681	-0.209746	0.501051	0.61304
tr|F4X1X8|F4X1X8_ACREC	1	1.05682	0.672977	1.03753	0.895365	1.78649	0.44627	0.334934	0.459441
tr|E2AYY8|E2AYY8_CAMFO	1	0.744732	0.77983	1.03753	1.07647	1.57036	0.545379	0.110504	0.212084
tr|K7IQU2|K7IQU2_NASVI	1	0.751623	0.794328	1.03753	0.981748	1.20226	0.339546	0.0902939	0.184866
tr|E2BKJ1|E2BKJ1_HARSA	1	0.831764	0.870964	1.03753	1.07647	1.1272	0.262108	0.0346753	0.100293
tr|A0A026WE54|A0A026WE54_CERBI	1	0.731139	0.758578	1.03753	0.981748	1.11686	0.333008	0.0836059	0.176756
tr|W4WZF5|W4WZF5_ATTCE	1	0.954993	0.879022	1.03753	1.14815	1.10662	0.216251	0.0330829	0.0969706
tr|H9KPL2|H9KPL2_APIME	1	0.870964	0.816582	1.03753	0.954993	1.10662	0.205581	0.12098	0.223672
tr|U3KR94|U3KR94_APIME	1	0.895365	0.895365	1.03753	1.01859	1.08643	0.171291	0.0437119	0.116838
tr|E2A3N2|E2A3N2_CAMFO	1	0.758578	1.00925	1.03753	1.27057	1.0666	0.286003	0.139879	0.249023
tr|K7IMQ9|K7IMQ9_NASVI	1	0.862979	0.824138	1.03753	1.1272	1.05682	0.261693	0.0409756	0.11183
tr|W4WAT5|W4WAT5_ATTCE	1	1.07647	1.04713	1.03753	1.02802	1.05682	-0.000569149	0.987075	0.991944
tr|F4W5P7|F4W5P7_ACREC	1	1.03753	0.928966	1.03753	0.981748	1.05682	0.0523405	0.401772	0.523699
tr|A0A026WN72|A0A026WN72_CERBI	1	1.22462	1.23595	1.03753	1.18032	1.04713	-0.0839335	0.507103	0.618853
tr|E9IV63|E9IV63_SOLIN	1	0.831764	0.831764	1.03753	1.07647	1.04713	0.247099	0.0443293	0.117716
tr|A0A026X256|A0A026X256_CERBI	1	0.954993	0.954993	1.03753	1.0666	1.01859	0.101789	0.0258139	0.0832648
tr|W4WLP8|W4WLP8_ATTCE	1	0.990832	1	1.03753	0.981748	1.01859	0.0225119	0.39993	0.521775
tr|V9ID90|V9ID90_APICE	1	1.11686	1.08643	1.03753	1.02802	1.00925	-0.0590628	0.299642	0.424876
tr|A0A022T4H8|A0A022T4H8_9HYME	1	1.09648	1.04713	1.03753	0.946237	0.972747	-0.0885246	0.183897	0.300903
tr|A0A026X5E1|A0A026X5E1_CERBI	1	1.45881	1.23595	1.03753	1.30617	0.946237	-0.167422	0.474009	0.589822
tr|W4W5M2|W4W5M2_ATTCE	1	1.15878	1.1272	1.03753	1.00925	0.895365	-0.159453	0.153296	0.265291
tr|K7IVK2|K7IVK2_NASVI	1	1.70608	1.83654	1.03753	0.928966	0.862979	-0.682991	0.0972515	0.194231
tr|E2AJ73|E2AJ73_CAMFO	1	1.03753	1.07647	1.03753	1.1272	0.855067	-0.0443162	0.724583	0.805657
tr|H9K3Y3|H9K3Y3_APIME	1	1.19124	1.22462	1.03753	1.23595	0.83946	-0.133973	0.493512	0.606418
tr|E2ACU4|E2ACU4_CAMFO	1	1.05682	0.954993	1.02802	0.937562	1.5417	0.219721	0.434692	0.553456
tr|E2BBS0|E2BBS0_HARSA	1	0.862979	0.831764	1.02802	1.31826	1.39316	0.472671	0.0470193	0.121577
tr|H9KN66|H9KN66_APIME	1	0.937562	0.824138	1.02802	1.1272	1.36773	0.351224	0.0885294	0.182564
tr|A0A026W3E6|A0A026W3E6_CERBI	1	0.870964	0.963829	1.02802	0.946237	1.23595	0.17942	0.255656	0.381744
tr|W4WE85|W4WE85_ATTCE	1	0.981748	0.937562	1.02802	1.01859	1.22462	0.164203	0.167524	0.28142
tr|K7IZZ3|K7IZZ3_NASVI	1	1.15878	1.20226	1.02802	1.19124	1.21339	0.0304134	0.792365	0.85567
tr|K7ITW8|K7ITW8_NASVI	1	0.630957	0.717794	1.02802	0.946237	1.20226	0.435552	0.109645	0.211004
tr|H9KP88|H9KP88_APIME	1	0.946237	0.963829	1.02802	1.25892	1.13763	0.23487	0.0666061	0.151724
tr|H9K5J3|H9K5J3_APIME	1	0.903649	0.816582	1.02802	1.02802	1.11686	0.22207	0.0677526	0.153114
tr|K7J206|K7J206_NASVI	1	1.07647	0.963829	1.02802	0.801678	1.10662	-0.0502026	0.739559	0.813429
tr|H9KDB1|H9KDB1_APIME	1	0.744732	0.903649	1.02802	0.903649	1.09648	0.193323	0.24681	0.372632
tr|F4X4A0|F4X4A0_ACREC	1	1.02802	1.0666	1.02802	0.737904	1.09648	-0.112534	0.52607	0.63413
tr|A0A026WKN4|A0A026WKN4_CERBI	1	0.60256	0.928966	1.02802	0.912011	1.08643	0.257621	0.281592	0.408095
tr|A0A026WLY2|A0A026WLY2_CERBI	1	0.990832	1.07647	1.02802	1.11686	1.0666	0.0662682	0.268112	0.394967
tr|H9KFF3|H9KFF3_APIME	1	0.954993	1.1272	1.02802	1.04713	1.05682	0.0231111	0.766744	0.834321
tr|H9KJ03|H9KJ03_APIME	1	0.816582	0.794328	1.02802	0.847227	1.05682	0.167362	0.311371	0.436813
tr|E9J3Z8|E9J3Z8_SOLIN	1	1.34276	1.20226	1.02802	1.59956	1.04713	0.0518303	0.848517	0.898615
tr|E2AGN6|E2AGN6_CAMFO	1	1	0.972747	1.02802	0.981748	1.04713	0.0402692	0.260711	0.387563
tr|E2AW17|E2AW17_CAMFO	1	1.00925	0.954993	1.02802	1.1272	1.01859	0.0985485	0.144363	0.253993
tr|H9K6W2|H9K6W2_APIME	1	0.92045	0.903649	1.02802	0.887156	1.01859	0.0549617	0.537812	0.646099
tr|W4WPT2|W4WPT2_ATTCE	1	0.928966	0.954993	1.02802	0.946237	1.00925	0.0489581	0.362109	0.48417
tr|A0A026W292|A0A026W292_CERBI	1	1.2942	1.40605	1.02802	1.07647	1	-0.253268	0.182089	0.298689
tr|F4W6K5|F4W6K5_ACREC	1	0.954993	0.879022	1.02802	1.00925	1	0.0999273	0.135	0.242762
tr|E2B3T0|E2B3T0_HARSA	1	0.903649	0.77983	1.02802	0.937562	1	0.144208	0.245215	0.37114
tr|K7ILT2|K7ILT2_NASVI	1	1.04713	1.10662	1.02802	1.08643	0.972747	-0.0307758	0.648109	0.743527
tr|H9K3R5|H9K3R5_APIME	1	0.870964	0.92045	1.02802	0.981748	0.972747	0.0955318	0.19786	0.316905
tr|E9IXJ8|E9IXJ8_SOLIN	1	0.954993	1.10662	1.02802	1.23595	0.92045	0.0567336	0.711204	0.794809
tr|K7IXG7|K7IXG7_NASVI	1	1.10662	1.23595	1.02802	0.954993	0.870964	-0.227987	0.117734	0.221482
tr|E2AGX5|E2AGX5_CAMFO	1	0.879022	1.1272	1.02802	0.737904	0.870964	-0.189117	0.326831	0.451172
tr|E2C7L1|E2C7L1_HARSA	1	1.34276	1.23595	1.02802	1.14815	0.816582	-0.257968	0.235914	0.359525
tr|Q56FF8|Q56FF8_LYSTE	1	0.809096	0.77983	1.02802	0.704693	0.801678	-0.0307168	0.885091	0.923292
tr|H9K483|H9K483_APIME	1	1.11686	1.09648	1.02802	1.07647	0.765597	-0.162984	0.329191	0.453552
tr|H9KTB6|H9KTB6_APIME	1	1.13763	1.23595	1.01859	1.14815	1.52757	0.131028	0.557652	0.662677
tr|K7J8Q2|K7J8Q2_NASVI	1	1.1272	1.03753	1.01859	1.1695	1.45881	0.204592	0.298276	0.423858
tr|E2AE74|E2AE74_CAMFO	1	1.0666	0.92045	1.01859	1.03753	1.22462	0.1353	0.278553	0.405323
tr|F4WAY5|F4WAY5_ACREC	1	0.990832	1.15878	1.01859	1.11686	1.20226	0.0836893	0.456147	0.574109
tr|A0A022T3G2|A0A022T3G2_9HYME	1	0.794328	0.801678	1.01859	1.01859	1.19124	0.314536	0.0760504	0.165628
tr|K7IN56|K7IN56_NASVI	1	1.10662	1.09648	1.01859	0.963829	1.1272	-0.0427324	0.624275	0.723459
tr|A0A026WFN9|A0A026WFN9_CERBI	1	1.01859	1.03753	1.01859	1.02802	1.08643	0.0358592	0.342406	0.466642
tr|K7IUV7|K7IUV7_NASVI	1	1.09648	1.00925	1.01859	0.954993	1.03753	-0.0446367	0.470292	0.586991
tr|E2B9M7|E2B9M7_HARSA	1	1.1695	1.34276	1.01859	1.30617	1.01859	-0.0711056	0.703706	0.789172
tr|K7IUR0|K7IUR0_NASVI	1	1.04713	0.912011	1.01859	1.22462	1.01859	0.14049	0.272082	0.398347
tr|V9IMU5|V9IMU5_APICE	1	1.0666	1.28233	1.01859	1.04713	1.01859	-0.118751	0.36172	0.483877
tr|F4WKB1|F4WKB1_ACREC	1	0.744732	0.937562	1.01859	0.847227	1.01859	0.104809	0.520408	0.6289
tr|Q56FE5|Q56FE5_LYSTE	1	0.794328	0.731139	1.01859	0.666807	0.981748	0.0787463	0.749442	0.821117
tr|H9KHA5|H9KHA5_APIME	1	0.765597	0.758578	1.01859	1.35519	0.972747	0.406853	0.130345	0.236179
tr|E2ADN9|E2ADN9_CAMFO	1	1.02802	1.10662	1.01859	1.02802	0.963829	-0.0583273	0.333434	0.45824
tr|A0A026WM14|A0A026WM14_CERBI	1	0.963829	0.954993	1.01859	1.01859	0.963829	0.0400626	0.296968	0.422631
tr|E2AHI2|E2AHI2_CAMFO	1	2.208	2.18776	1.01859	1.11686	0.937562	-0.812173	0.126876	0.23151
tr|A0A022T533|A0A022T533_9HYME	1	0.912011	1.0666	1.01859	1.02802	0.92045	-0.00560523	0.9489	0.964799
tr|Q56FK4|Q56FK4_LYSTE	1	1.15878	1.13763	1.01859	1.00925	0.903649	-0.169257	0.121012	0.223672
tr|Q56FK7|Q56FK7_LYSTE	1	1.02802	1.00925	1.01859	0.972747	0.895365	-0.073352	0.245301	0.37114
tr|E9JCZ5|E9JCZ5_SOLIN	1	0.772681	0.519996	1.01859	0.887156	0.887156	0.284733	0.315371	0.440391
tr|V9IIE5|V9IIE5_APICE	1	0.619441	0.717794	1.01859	0.972747	0.879022	0.296429	0.216533	0.337645
tr|A0A022T790|A0A022T790_9HYME	1	1.88799	1.67494	1.01859	1.19124	0.824138	-0.588754	0.151385	0.262782
tr|E9IQ46|E9IQ46_SOLIN	1	0.972747	0.625173	1.01859	0.946237	0.559758	-0.0413103	0.902132	0.932879
tr|K7JA70|K7JA70_NASVI	1	1.07647	1.03753	1.00925	0.972747	1.34276	0.0944867	0.589007	0.691011
tr|H9KHJ8|H9KHJ8_APIME	1	0.972747	1.0666	1.00925	0.831764	1.22462	0.0124253	0.943869	0.960026
tr|E9IWH6|E9IWH6_SOLIN	1	0.724436	0.831764	1.00925	0.704693	1.22462	0.20111	0.497046	0.609185
tr|E2B480|E2B480_HARSA	1	0.937562	0.765597	1.00925	1.04713	1.07647	0.212828	0.120283	0.223253
tr|E2A5R3|E2A5R3_CAMFO	1	0.794328	0.847227	1.00925	0.912011	1.0666	0.177725	0.205358	0.32574
tr|K7IX74|K7IX74_NASVI	1	0.895365	0.895365	1.00925	1.13763	1.04713	0.194726	0.0598519	0.14084
tr|K7IMV9|K7IMV9_NASVI	1	0.981748	0.862979	1.00925	0.895365	1.01859	0.039263	0.677535	0.768017
tr|H9KGB9|H9KGB9_APIME	1	1.18032	1.13763	1.00925	1.11686	1.00925	-0.081656	0.403219	0.524626
tr|K7J8C0|K7J8C0_NASVI	1	0.737904	0.711214	1.00925	0.990832	0.972747	0.279576	0.132908	0.239906
tr|F4W6J6|F4W6J6_ACREC	1	1.11686	1.15878	1.00925	0.981748	0.972747	-0.144354	0.0999612	0.197841
tr|E2C982|E2C982_HARSA	1	0.928966	0.92045	1.00925	0.963829	0.903649	0.0137642	0.829595	0.885813
tr|H9K6R3|H9K6R3_APIME	1	0.855067	0.809096	1.00925	0.903649	0.870964	0.0634076	0.604449	0.705138
tr|A0A022T488|A0A022T488_9HYME	1	1.01859	0.92045	1.00925	1.04713	0.855067	-0.0136081	0.895902	0.92947
tr|E2BSX5|E2BSX5_HARSA	1	1.2942	1.19124	1.00925	1.20226	0.809096	-0.206499	0.338096	0.462587
tr|H9KAL3|H9KAL3_APIME	1	1.23595	0.990832	1.00925	1.09648	0.801678	-0.150361	0.420348	0.541479
tr|K7J467|K7J467_NASVI	1	1.70608	1.58489	1.00925	1.27057	0.648634	-0.551163	0.183663	0.300692
tr|W4WMK4|W4WMK4_ATTCE	1	0.990832	1.02802	1	0.895365	1.41906	0.134759	0.572254	0.676645
tr|E2ABW6|E2ABW6_CAMFO	1	0.672977	0.666807	1	0.937562	1.35519	0.492918	0.135692	0.243853
tr|W4WCK2|W4WCK2_ATTCE	1	1.10662	1.34276	1	0.972747	1.28233	-0.0836486	0.671115	0.762005
tr|H9K4N9|H9K4N9_APIME	1	0.731139	0.731139	1	1.02802	1.15878	0.372111	0.0772235	0.167153
tr|E1ZVK7|E1ZVK7_CAMFO	1	1.19124	1.1695	1	1.33045	1.14815	0.0497307	0.745765	0.818806
tr|K7JHB4|K7JHB4_NASVI	1	0.946237	0.895365	1	0.972747	1.10662	0.115931	0.193775	0.312936
tr|A0A026WNP4|A0A026WNP4_CERBI	1	0.946237	1.02802	1	0.981748	1.08643	0.0448529	0.479852	0.595276
tr|E2BEC6|E2BEC6_HARSA	1	0.831764	0.831764	1	0.831764	1.0666	0.121899	0.431609	0.55076
tr|W4WGG5|W4WGG5_ATTCE	1	0.787046	0.711214	1	1.1272	1.05682	0.349924	0.0717325	0.15896
tr|K7ING3|K7ING3_NASVI	1	0.83946	0.990832	1	0.92045	1.04713	0.0683354	0.51313	0.624483
tr|K7IT91|K7IT91_NASVI	1	0.717794	0.724436	1	1.07647	1	0.333074	0.0934	0.188837
tr|A0A022T4F8|A0A022T4F8_9HYME	1	0.831764	0.816582	1	1.0666	1	0.211546	0.0907013	0.185567
tr|K7J8G8|K7J8G8_NASVI	1	1.28233	1.34276	1	0.937562	0.990832	-0.30791	0.0966628	0.193326
tr|E9IGN8|E9IGN8_SOLIN	1	1.1272	1.10662	1	1.08643	0.963829	-0.0843104	0.317595	0.442276
tr|A0A022T4T2|A0A022T4T2_9HYME	1	0.972747	1.03753	1	1.00925	0.92045	-0.0391412	0.472166	0.588042
tr|K7J4Y7|K7J4Y7_NASVI	1	0.787046	0.887156	1	0.928966	0.912011	0.0872789	0.454318	0.572565
tr|A0A022T689|A0A022T689_9HYME	1	0.895365	0.83946	1	0.990832	0.903649	0.0818564	0.397145	0.519309
tr|H9K8A4|H9K8A4_APIME	1	0.862979	0.990832	1	0.895365	0.895365	-0.0322472	0.727851	0.806879
tr|K7IWF0|K7IWF0_NASVI	1	0.912011	1.31826	1	1.18032	0.879022	-0.0784317	0.725602	0.806396
tr|H9KEV3|H9KEV3_APIME	1	1.03753	1.09648	1	1.1272	0.879022	-0.0600571	0.609397	0.709747
tr|E2BEL7|E2BEL7_HARSA	1	0.981748	0.77983	1	0.928966	0.855067	0.0116835	0.931675	0.951696
tr|V9IE13|V9IE13_APICE	1	1.35519	1.24738	1	0.937562	0.847227	-0.371459	0.0752598	0.164224
tr|F4WNQ6|F4WNQ6_ACREC	1	1.1272	1.03753	1	0.765597	0.731139	-0.342037	0.0738024	0.161787
tr|A0A026WG30|A0A026WG30_CERBI	1	0.990832	1.03753	0.990832	0.879022	1.25892	0.0470632	0.782953	0.846468
tr|V9IC56|V9IC56_APICE	1	0.990832	0.912011	0.990832	1.22462	1.22462	0.244969	0.0965408	0.193326
tr|K7IZK0|K7IZK0_NASVI	1	1.09648	1.48594	0.990832	1.01859	1.18032	-0.167491	0.458869	0.576263
tr|K7IXW5|K7IXW5_NASVI	1	0.963829	0.954993	0.990832	0.855067	1.1695	0.0469623	0.744276	0.817671
tr|H9KPF0|H9KPF0_APIME	1	1.03753	1.11686	0.990832	1.02802	1.07647	-0.0272762	0.666774	0.759138
tr|V9IKB0|V9IKB0_APICE	1	0.824138	0.724436	0.990832	0.879022	1.03753	0.190031	0.269028	0.395936
tr|A0A022T5V5|A0A022T5V5_9HYME	1	1.10662	1.08643	0.990832	0.990832	1.02802	-0.0853251	0.155395	0.267954
tr|E1ZXD7|E1ZXD7_CAMFO	1	1.04713	0.879022	0.990832	0.928966	1.02802	0.0106412	0.906608	0.934862
tr|F4WLD5|F4WLD5_ACREC	1	1	0.847227	0.990832	1.01859	1	0.0799292	0.353667	0.477144
tr|V9IJ71|V9IJ71_APICE	1	0.990832	1.03753	0.990832	0.963829	0.990832	-0.0400276	0.177179	0.293509
tr|W4WK15|W4WK15_ATTCE	1	0.758578	0.83946	0.990832	0.954993	0.990832	0.176752	0.191755	0.310377
tr|W4W9P3|W4W9P3_ATTCE	1	1.18032	1.11686	0.990832	0.895365	0.990832	-0.196655	0.0855879	0.179219
tr|E2BLC3|E2BLC3_HARSA	1	0.972747	0.954993	0.990832	0.895365	0.981748	-0.0297701	0.579728	0.682652
tr|F4W8D3|F4W8D3_ACREC	1	1.11686	1.1272	0.990832	0.954993	0.963829	-0.156954	0.0574435	0.137574
tr|K7IR86|K7IR86_NASVI	1	0.990832	0.862979	0.990832	1.04713	0.92045	0.0519328	0.576575	0.680344
tr|W4WLT7|W4WLT7_ATTCE	1	0.887156	0.937562	0.990832	0.758578	0.895365	-0.0949622	0.468022	0.584803
tr|W4VVG6|W4VVG6_ATTCE	1	1.59956	1.67494	0.990832	0.92045	0.862979	-0.623653	0.0822451	0.174656
tr|H9KQX9|H9KQX9_APIME	1	0.870964	1.02802	0.990832	0.758578	0.855067	-0.154552	0.302042	0.427294
tr|A0A026WHI5|A0A026WHI5_CERBI	1	0.801678	0.724436	0.990832	0.787046	0.847227	0.0554554	0.762362	0.830856
tr|H9KKS3|H9KKS3_APIME	1	0.824138	0.809096	0.990832	0.963829	0.824138	0.0776258	0.577583	0.681252
tr|E9J0H8|E9J0H8_SOLIN	1	1.1272	1.00925	0.990832	0.963829	0.809096	-0.182502	0.150033	0.261229
tr|E2BZ06|E2BZ06_HARSA	1	0.946237	1.1272	0.990832	1.07647	0.751623	-0.12471	0.487387	0.601483
tr|F4X5Q7|F4X5Q7_ACREC	1	0.83946	0.685488	0.990832	1.1695	0.691831	0.175802	0.54775	0.654729
tr|H9KHE3|H9KHE3_APIME	1	0.636796	0.717794	0.990832	0.801678	0.586138	0.0146662	0.962563	0.974523
tr|K7J9E1|K7J9E1_NASVI	1	0.744732	1.00925	0.981748	0.870964	1.58489	0.319883	0.392849	0.51442
tr|K7JMI2|K7JMI2_NASVI	1	1.58489	1.70608	0.981748	0.744732	1.30617	-0.500726	0.197956	0.316905
tr|F4W5I9|F4W5I9_ACREC	1	0.625173	0.539511	0.981748	0.711214	1.30617	0.470389	0.279677	0.406324
tr|A0A026W8T4|A0A026W8T4_CERBI	1	0.855067	1.04713	0.981748	1	1.22462	0.143793	0.355571	0.478119
tr|E2C4M7|E2C4M7_HARSA	1	0.870964	0.83946	0.981748	0.903649	1.15878	0.167533	0.284247	0.41143
tr|V9I7B1|V9I7B1_APICE	1	0.887156	0.879022	0.981748	1.38038	1.14815	0.343694	0.111848	0.21423
tr|E1ZVQ8|E1ZVQ8_CAMFO	1	0.879022	0.831764	0.981748	1.00925	1.13763	0.206819	0.115222	0.218203
tr|E9IM71|E9IM71_SOLIN	1	0.879022	0.831764	0.981748	1.00925	1.13763	0.206819	0.115222	0.218203
tr|E2A544|E2A544_CAMFO	1	0.879022	1.05682	0.981748	1.02802	1.09648	0.0813966	0.412274	0.533003
tr|K7IR40|K7IR40_NASVI	1	1.1695	0.77983	0.981748	1.31826	1.0666	0.190906	0.410355	0.531245
tr|A0A026VTM9|A0A026VTM9_CERBI	1	0.972747	0.972747	0.981748	1	1.0666	0.0495159	0.278115	0.405099
tr|K7J8G5|K7J8G5_NASVI	1	0.937562	0.990832	0.981748	0.937562	1.0666	0.0280591	0.675809	0.766365
tr|E2AZR3|E2AZR3_CAMFO	1	1.02802	1.09648	0.981748	0.870964	1.02802	-0.117189	0.211607	0.333908
tr|K7J8H4|K7J8H4_NASVI	1	0.636796	0.862979	0.981748	0.679204	1.01859	0.100189	0.711585	0.794924
tr|A0A026WU20|A0A026WU20_CERBI	1	0.887156	0.903649	0.981748	0.83946	1	0.0156315	0.877604	0.918429
tr|A0A026WKI5|A0A026WKI5_CERBI	1	1.07647	1.10662	0.981748	1.27057	0.990832	0.02697	0.851032	0.900275
tr|A0A026WNZ7|A0A026WNZ7_CERBI	1	0.954993	0.92045	0.981748	1.08643	0.963829	0.0764873	0.307216	0.433109
tr|H9KBD9|H9KBD9_APIME	1	0.903649	0.879022	0.981748	1.02802	0.963829	0.0957363	0.200553	0.319828
tr|E2A3E4|E2A3E4_CAMFO	1	0.895365	0.912011	0.981748	0.928966	0.946237	0.0252544	0.669948	0.761409
tr|E2BCH4|E2BCH4_HARSA	1	1.48594	1.23595	0.981748	0.831764	0.937562	-0.436038	0.092796	0.188029
tr|W4WNA1|W4WNA1_ATTCE	1	1.03753	0.887156	0.981748	0.887156	0.928966	-0.0639517	0.468445	0.584942
tr|F4W715|F4W715_ACREC	1	0.928966	0.963829	0.981748	0.895365	0.92045	-0.048294	0.38853	0.510404
tr|E2AJ75|E2AJ75_CAMFO	1	1.0666	0.954993	0.981748	0.912011	0.895365	-0.115495	0.137705	0.246692
tr|E2BRM7|E2BRM7_HARSA	1	1.65959	1.72187	0.981748	1.24738	0.870964	-0.499098	0.171248	0.286451
tr|K7J0G8|K7J0G8_NASVI	1	1.11686	1.1695	0.981748	1.04713	0.862979	-0.184496	0.14843	0.258913
tr|K7IP23|K7IP23_NASVI	1	1.59956	1.58489	0.981748	0.972747	0.824138	-0.590663	0.0831641	0.176126
tr|E9IVA9|E9IVA9_SOLIN	1	1.6293	1.8197	0.981748	1.03753	0.794328	-0.661061	0.102501	0.201449
tr|E2C9X4|E2C9X4_HARSA	1	1.58489	1.44544	0.981748	1.28233	0.765597	-0.411736	0.222948	0.345546
tr|E9IMZ7|E9IMZ7_SOLIN	1	0.912011	0.963829	0.972747	1.09648	1.35519	0.251874	0.188631	0.306714
tr|E9IEF5|E9IEF5_SOLIN	1	0.963829	1.51356	0.972747	1.22462	1.31826	0.0157744	0.953489	0.968429
tr|H9K1K2|H9K1K2_APIME	1	1.44544	1.61436	0.972747	0.580764	1.22462	-0.547295	0.178363	0.294553
tr|W4WFC7|W4WFC7_ATTCE	1	1.03753	0.954993	0.972747	1.0666	1.20226	0.115348	0.30577	0.431806
tr|A0A026W9H7|A0A026W9H7_CERBI	1	1.69044	1.70608	0.972747	0.972747	1.11686	-0.52172	0.134688	0.242354
tr|V9IF78|V9IF78_APICE	1	1.02802	0.990832	0.972747	0.981748	1.08643	0.0105103	0.856504	0.903718
tr|K7IQI3|K7IQI3_NASVI	1	0.717794	0.630957	0.972747	0.870964	1.08643	0.319074	0.203444	0.323424
tr|K7J099|K7J099_NASVI	1	0.855067	0.981748	0.972747	0.809096	1.05682	0.00093875	0.994622	0.99617
tr|F4WE08|F4WE08_ACREC	1	0.855067	0.847227	0.972747	1.1272	1.03753	0.215418	0.0959026	0.19248
tr|H9K3F7|H9K3F7_APIME	1	0.903649	1.01859	0.972747	1.00925	1.03753	0.0472483	0.465645	0.58264
tr|E2BM23|E2BM23_HARSA	1	1.00925	1.08643	0.972747	0.928966	1.02802	-0.0794884	0.23542	0.359431
tr|H9K8N8|H9K8N8_APIME	1	0.809096	0.912011	0.972747	0.972747	1.01859	0.123394	0.230013	0.353446
tr|A0A026WIE2|A0A026WIE2_CERBI	1	1.07647	1.14815	0.972747	1.14815	1.00925	-0.042895	0.669383	0.761197
tr|V9IC40|V9IC40_APICE	1	0.981748	0.912011	0.972747	1.01859	1.00925	0.0523022	0.304232	0.430178
tr|H9KC16|H9KC16_APIME	1	0.903649	0.963829	0.972747	0.862979	1.00925	-0.0113647	0.892644	0.927777
tr|F4W8N9|F4W8N9_ACREC	1	0.698232	0.903649	0.972747	0.862979	0.990832	0.119491	0.485434	0.599868
tr|E9J4I9|E9J4I9_SOLIN	1	0.981748	0.954993	0.972747	0.937562	0.972747	-0.0266167	0.365807	0.487059
tr|E2ADM1|E2ADM1_CAMFO	1	0.981748	0.972747	0.972747	1.14815	0.92045	0.0418006	0.697667	0.783981
tr|E2AE06|E2AE06_CAMFO	1	0.928966	1.0666	0.972747	0.586138	0.92045	-0.272874	0.248313	0.373325
tr|W4WKZ2|W4WKZ2_ATTCE	1	1.20226	1.19124	0.972747	1.20226	0.912011	-0.136561	0.406006	0.526571
tr|K7JWY8|K7JWY8_NASVI	1	0.887156	0.772681	0.972747	0.937562	0.895365	0.0770098	0.521839	0.630095
tr|H9K299|H9K299_APIME	1	0.824138	0.751623	0.972747	0.92045	0.855067	0.0935216	0.518032	0.626999
tr|E2AT57|E2AT57_CAMFO	1	1	0.972747	0.972747	0.711214	0.824138	-0.245203	0.112139	0.2145
tr|W4X6M7|W4X6M7_ATTCE	1	1.25892	1.1272	0.972747	1.09648	0.809096	-0.234407	0.204801	0.325037
tr|K7IQ98|K7IQ98_NASVI	1	1.14815	1.0666	0.972747	1.03753	0.794328	-0.19691	0.180568	0.296913
tr|K7IVA9|K7IVA9_NASVI	1	1.07647	0.963829	0.972747	0.981748	0.794328	-0.145397	0.234533	0.358654
tr|F4WYL0|F4WYL0_ACREC	1	0.794328	0.591562	0.972747	0.672977	0.679204	-0.0373417	0.901326	0.932383
tr|F4WNP3|F4WNP3_ACREC	1	1.20226	1.1272	0.972747	0.963829	0.672977	-0.351486	0.104813	0.204604
tr|K7ISF2|K7ISF2_NASVI	1	0.679204	1.00925	0.963829	0.679204	1.45881	0.206349	0.613981	0.71385
tr|F4WAV2|F4WAV2_ACREC	1	0.794328	0.679204	0.963829	0.824138	1.28233	0.311806	0.294122	0.42019
tr|K7IUU7|K7IUU7_NASVI	1	0.794328	0.679204	0.963829	0.824138	1.28233	0.311806	0.294122	0.42019
tr|E2AA34|E2AA34_CAMFO	1	0.895365	0.704693	0.963829	0.765597	1.21339	0.178653	0.503874	0.615966
tr|E2A905|E2A905_CAMFO	1	0.801678	0.772681	0.963829	0.937562	1.20226	0.269755	0.185314	0.302528
tr|K7IWK8|K7IWK8_NASVI	1	1.01859	0.879022	0.963829	0.847227	1.09648	0.00493106	0.970572	0.981238
tr|H9KK47|H9KK47_APIME	1	0.887156	0.972747	0.963829	0.879022	1.07647	0.0296643	0.780761	0.845059
tr|K7IXU5|K7IXU5_NASVI	1	1.15878	1.03753	0.963829	1.03753	1.02802	-0.0773859	0.354702	0.477625
tr|A0A026WRA8|A0A026WRA8_CERBI	1	1.03753	0.954993	0.963829	1.25892	1.01859	0.115231	0.426134	0.546117
tr|K7J229|K7J229_NASVI	1	0.954993	0.847227	0.963829	0.870964	1.00925	0.0213744	0.83019	0.885943
tr|K7IU73|K7IU73_NASVI	1	0.630957	0.613762	0.963829	0.847227	1.00925	0.329318	0.228028	0.351724
tr|H9K5G2|H9K5G2_APIME	1	1.21339	1.27057	0.963829	1.01859	0.990832	-0.228688	0.112138	0.2145
tr|E2BFA1|E2BFA1_HARSA	1	1.21339	1.22462	0.963829	0.895365	0.981748	-0.275202	0.0624773	0.145695
tr|A0A026WTN5|A0A026WTN5_CERBI	1	0.879022	1.09648	0.963829	0.660694	0.972747	-0.196137	0.353843	0.477144
tr|E9IGS7|E9IGS7_SOLIN	1	1.23595	1.19124	0.963829	0.824138	0.954993	-0.321292	0.0555783	0.134672
tr|E2A4M6|E2A4M6_CAMFO	1	0.972747	1.02802	0.963829	1.00925	0.912011	-0.0567117	0.298631	0.424151
tr|F4WNE1|F4WNE1_ACREC	1	0.824138	0.855067	0.963829	0.787046	0.903649	-0.0133516	0.917981	0.943641
tr|E2APY5|E2APY5_CAMFO	1	0.912011	0.937562	0.963829	1.00925	0.855067	-0.0108877	0.898723	0.931042
tr|H9KF75|H9KF75_APIME	1	1	1.0666	0.963829	0.862979	0.83946	-0.201817	0.039028	0.108487
tr|W4WVQ4|W4WVQ4_ATTCE	1	1.20226	1.20226	0.963829	1.03753	0.831764	-0.265063	0.102788	0.201449
tr|E9IB16|E9IB16_SOLIN	1	1.01859	1.11686	0.963829	0.937562	0.831764	-0.198107	0.068824	0.154556
tr|E2C294|E2C294_HARSA	1	1.1695	1.09648	0.963829	0.972747	0.77983	-0.265815	0.0832463	0.176126
tr|E2B282|E2B282_CAMFO	1	0.724436	0.895365	0.963829	0.847227	0.77983	-0.0160113	0.925353	0.947955
tr|A0A026WJ13|A0A026WJ13_CERBI	1	1.03753	1.11686	0.963829	1.04713	0.570164	-0.289363	0.274562	0.400742
tr|K7J9V8|K7J9V8_NASVI	1	1.48594	1.57036	0.954993	1.11686	1.52757	-0.172399	0.569724	0.674492
tr|K7JIU1|K7JIU1_NASVI	1	0.981748	0.92045	0.954993	0.895365	1.39316	0.160412	0.51325	0.624483
tr|E2AA23|E2AA23_CAMFO	1	0.704693	0.636796	0.954993	0.816582	1.39316	0.434657	0.25456	0.380505
tr|E2A3N0|E2A3N0_CAMFO	1	1.07647	1.21339	0.954993	0.912011	1.31826	-0.0466123	0.819587	0.877096
tr|E9IDX6|E9IDX6_SOLIN	1	1.21339	1.35519	0.954993	1.0666	1.24738	-0.126512	0.497022	0.609185
tr|A0A026WFT1|A0A026WFT1_CERBI	1	1.09648	1.0666	0.954993	0.937562	1.23595	-0.0158555	0.914492	0.940545
tr|E1ZY31|E1ZY31_CAMFO	1	0.887156	0.666807	0.954993	0.895365	1.20226	0.257311	0.287642	0.414415
tr|E2A4U4|E2A4U4_CAMFO	1	0.92045	0.903649	0.954993	1.01859	1.11686	0.130025	0.186027	0.303518
tr|K7J2A1|K7J2A1_NASVI	1	1.10662	1.0666	0.954993	0.847227	1.09648	-0.130543	0.308966	0.434931
tr|H9KS44|H9KS44_APIME	1	0.895365	0.954993	0.954993	0.731139	1.09648	-0.0347043	0.848161	0.898615
tr|F4W8F9|F4W8F9_ACREC	1	1.09648	1.30617	0.954993	1.0666	1.07647	-0.135296	0.360505	0.482931
tr|E2BCM5|E2BCM5_HARSA	1	0.946237	0.870964	0.954993	0.870964	1.07647	0.0429946	0.707282	0.791667
tr|K7IYA8|K7IYA8_NASVI	1	0.847227	0.744732	0.954993	1.00925	1.03753	0.211772	0.154846	0.267325
tr|A0A022T784|A0A022T784_9HYME	1	0.879022	0.903649	0.954993	1.02802	1.02802	0.113784	0.160267	0.273211
tr|A0A026W1X6|A0A026W1X6_CERBI	1	0.887156	0.83946	0.954993	0.937562	1.02802	0.0991387	0.30557	0.431806
tr|A0A022T4I5|A0A022T4I5_9HYME	1	0.895365	0.787046	0.954993	0.928966	1.02802	0.118468	0.324982	0.449491
tr|A0A022T688|A0A022T688_9HYME	1	0.772681	1.05682	0.954993	1.11686	0.990832	0.114252	0.479256	0.594795
tr|E2BBR2|E2BBR2_HARSA	1	1.02802	1.02802	0.954993	0.879022	0.954993	-0.131908	0.029997	0.0906264
tr|A0A026WQF3|A0A026WQF3_CERBI	1	1.13763	1.13763	0.954993	1.02802	0.946237	-0.161078	0.0938178	0.189362
tr|K7J511|K7J511_NASVI	1	1.14815	1.0666	0.954993	1.23595	0.928966	-0.043204	0.78275	0.846468
tr|K7IMQ0|K7IMQ0_NASVI	1	1.04713	1.0666	0.954993	0.946237	0.928966	-0.13774	0.0111726	0.0516976
tr|K7IYJ5|K7IYJ5_NASVI	1	0.972747	1.1272	0.954993	0.824138	0.928966	-0.194963	0.103533	0.202382
tr|H9K336|H9K336_APIME	1	0.954993	1.09648	0.954993	1.33045	0.92045	0.071223	0.727627	0.806879
tr|E9J7C5|E9J7C5_SOLIN	1	0.879022	0.794328	0.954993	1.30617	0.912011	0.247278	0.294946	0.420382
tr|H9KBN8|H9KBN8_APIME	1	1.25892	1.1695	0.954993	0.92045	0.903649	-0.302932	0.0490203	0.124604
tr|H9K401|H9K401_APIME	1	1.08643	1	0.954993	1.07647	0.862979	-0.0926549	0.401222	0.523222
tr|E2AVT2|E2AVT2_CAMFO	1	0.870964	0.92045	0.954993	0.847227	0.862979	-0.0667527	0.450961	0.570351
tr|K7IRE4|K7IRE4_NASVI	1	1.07647	1.07647	0.954993	0.92045	0.855067	-0.207523	0.0222442	0.0754344
tr|A0A026WXV1|A0A026WXV1_CERBI	1	0.92045	1.05682	0.954993	0.855067	0.847227	-0.164035	0.112528	0.214957
tr|E9J271|E9J271_SOLIN	1	1.1272	1.36773	0.954993	1.21339	0.794328	-0.238345	0.337261	0.461771
tr|H9K225|H9K225_APIME	1	1.33045	1.21339	0.954993	1.11686	0.794328	-0.306184	0.167781	0.281643
tr|B1GS93|B1GS93_COTCN	1	1.34276	1.40605	0.954993	1.05682	0.787046	-0.421596	0.10018	0.19804
tr|K7IQK7|K7IQK7_NASVI	1	1.34276	1.44544	0.954993	0.954993	0.765597	-0.501662	0.0672288	0.152414
tr|E2C3X9|E2C3X9_HARSA	1	1.34276	1.72187	0.954993	1.28233	0.737904	-0.450125	0.237592	0.361778
tr|K7JS97|K7JS97_NASVI	1	0.954993	1.27057	0.946237	1.05682	1.15878	-0.0287918	0.863708	0.908732
tr|K7JTE6|K7JTE6_NASVI	1	1.35519	1.22462	0.946237	0.831764	1.11686	-0.306386	0.16055	0.273529
tr|K7IQU8|K7IQU8_NASVI	1	1.10662	1.19124	0.946237	1.05682	1.10662	-0.0847671	0.43777	0.556382
tr|A0A022T414|A0A022T414_9HYME	1	1.04713	1.23595	0.946237	0.717794	1.10662	-0.244821	0.271079	0.397285
tr|E9JD44|E9JD44_SOLIN	1	0.946237	0.816582	0.946237	0.758578	1.07647	0.00960753	0.956949	0.970907
tr|E2BG19|E2BG19_HARSA	1	0.529663	0.824138	0.946237	0.990832	1.05682	0.347027	0.204562	0.324839
tr|V9IH62|V9IH62_APICE	1	0.928966	0.903649	0.946237	0.946237	1.05682	0.0582338	0.452696	0.571381
tr|H9KCU5|H9KCU5_APIME	1	0.954993	1.01859	0.946237	1.01859	1.04713	0.0184986	0.736614	0.811441
tr|E2BIY4|E2BIY4_HARSA	1	1.02802	1.01859	0.946237	0.954993	1.04713	-0.0472914	0.381104	0.502501
tr|A0A022T4G4|A0A022T4G4_9HYME	1	0.831764	0.879022	0.946237	0.981748	1.02802	0.124935	0.214189	0.33601
tr|K7J124|K7J124_NASVI	1	0.937562	0.77983	0.946237	0.816582	1.02802	0.0384743	0.798845	0.860387
tr|E2AN98|E2AN98_CAMFO	1	0.972747	1.08643	0.946237	0.972747	1.00925	-0.0631093	0.323914	0.448705
tr|A0A026WG21|A0A026WG21_CERBI	1	1.04713	1.01859	0.946237	0.887156	1.00925	-0.108991	0.120729	0.223585
tr|A0A026W814|A0A026W814_CERBI	1	1.01859	0.83946	0.946237	0.870964	1.00925	-0.0160386	0.886896	0.924498
tr|H9K978|H9K978_APIME	1	0.946237	0.946237	0.946237	0.963829	0.990832	0.00419551	0.905117	0.934458
tr|H9KBL0|H9KBL0_APIME	1	1.25892	1.28233	0.946237	1.20226	0.972747	-0.182138	0.313789	0.43869
tr|W4WID4|W4WID4_ATTCE	1	0.83946	0.831764	0.946237	0.855067	0.972747	0.0544935	0.627934	0.725636
tr|H9K2Q7|H9K2Q7_APIME	1	0.990832	1.05682	0.946237	0.855067	0.946237	-0.149556	0.0528142	0.130187
tr|E2AZS6|E2AZS6_CAMFO	1	0.77983	0.816582	0.946237	0.903649	0.928966	0.0979699	0.42919	0.548164
tr|K7J139|K7J139_NASVI	1	0.685488	0.704693	0.946237	0.737904	0.928966	0.128647	0.574532	0.678776
tr|A0A022T5W2|A0A022T5W2_9HYME	1	1.19124	1.39316	0.946237	0.912011	0.92045	-0.367322	0.0779708	0.168114
tr|K7J391|K7J391_NASVI	1	1.01859	1.0666	0.946237	0.963829	0.912011	-0.128601	0.0247184	0.0809379
tr|E2B4B6|E2B4B6_HARSA	1	0.879022	0.903649	0.946237	0.895365	0.895365	-0.0238929	0.726661	0.806396
tr|K7J7Z3|K7J7Z3_NASVI	1	0.912011	0.912011	0.946237	0.887156	0.870964	-0.0624657	0.343933	0.468432
tr|K7IW91|K7IW91_NASVI	1	1.1272	1.10662	0.946237	0.809096	0.855067	-0.30897	0.0210891	0.0731525
tr|A0A026WYN3|A0A026WYN3_CERBI	1	0.937562	1.03753	0.946237	0.83946	0.847227	-0.176267	0.0646252	0.148638
tr|H9KIJ9|H9KIJ9_APIME	1	1.01859	1.13763	0.946237	0.831764	0.83946	-0.270029	0.0340827	0.0990865
tr|H9K125|H9K125_APIME	1	1.35519	1.23595	0.946237	0.963829	0.816582	-0.397312	0.0651645	0.149277
tr|A0A026VWC9|A0A026VWC9_CERBI	1	0.765597	0.912011	0.946237	0.83946	0.77983	-0.0616891	0.679223	0.769318
tr|W4WL86|W4WL86_ATTCE	1	1.67494	1.69044	0.946237	1.14815	0.765597	-0.6101	0.118352	0.221482
tr|K7IVS0|K7IVS0_NASVI	1	0.963829	0.903649	0.946237	0.625173	0.717794	-0.324937	0.124657	0.228337
tr|E9IM84|E9IM84_SOLIN	1	0.801678	1.01859	0.946237	0.685488	0.711214	-0.267514	0.215274	0.337156
tr|A0A026WHI7|A0A026WHI7_CERBI	1	0.744732	0.824138	0.946237	1.18032	0.591562	0.081475	0.803384	0.863799
tr|H9K9H4|H9K9H4_APIME	1	1.11686	1.18032	0.937562	0.824138	1.45881	-0.0339434	0.905625	0.934458
tr|E2AD71|E2AD71_CAMFO	1	0.737904	0.77983	0.937562	0.895365	1.36773	0.346241	0.25488	0.380784
tr|A0A026WUI2|A0A026WUI2_CERBI	1	0.765597	0.672977	0.937562	0.758578	1.33045	0.311658	0.371521	0.492598
tr|A0A026WA88|A0A026WA88_CERBI	1	0.660694	0.679204	0.937562	1.51356	1.23595	0.65603	0.0875348	0.18171
tr|E2AMC1|E2AMC1_CAMFO	1	0.870964	0.928966	0.937562	1	1.21339	0.170397	0.269961	0.39653
tr|A0A022T576|A0A022T576_9HYME	1	0.887156	0.937562	0.937562	0.895365	1.1695	0.0880218	0.55165	0.658838
tr|K7JL82|K7JL82_NASVI	1	0.847227	0.83946	0.937562	0.83946	1.15878	0.127925	0.484608	0.599682
tr|F4WRN2|F4WRN2_ACREC	1	1.2942	1.31826	0.937562	0.895365	1.11686	-0.292367	0.146434	0.255996
tr|E9IE27|E9IE27_SOLIN	1	0.794328	0.887156	0.937562	1.04713	1.10662	0.205189	0.152247	0.263956
tr|H9KDJ4|H9KDJ4_APIME	1	1.0666	1.00925	0.937562	0.83946	1.07647	-0.108259	0.360488	0.482931
tr|E2B2V0|E2B2V0_HARSA	1	0.946237	0.928966	0.937562	0.831764	1.0666	-0.0198464	0.863016	0.908732
tr|W4W510|W4W510_ATTCE	1	1.23595	1.45881	0.937562	1.01859	1.02802	-0.308152	0.155463	0.267954
tr|F4WC98|F4WC98_ACREC	1	0.990832	1.14815	0.937562	0.912011	1.02802	-0.125438	0.232297	0.35599
tr|K7JEV6|K7JEV6_NASVI	1	0.963829	0.963829	0.937562	1.0666	1.00925	0.0416505	0.506538	0.618427
tr|E2AT88|E2AT88_CAMFO	1	1.08643	1.01859	0.937562	0.937562	0.963829	-0.129242	0.0327941	0.096322
tr|W4X722|W4X722_ATTCE	1	0.549541	0.554626	0.937562	1.03753	0.937562	0.469084	0.152937	0.264831
tr|E9IQH4|E9IQH4_SOLIN	1	1.04713	1.09648	0.937562	1.10662	0.928966	-0.0804275	0.426121	0.546117
tr|E2BCK1|E2BCK1_HARSA	1	0.928966	0.928966	0.937562	0.744732	0.92045	-0.134939	0.267038	0.394608
tr|A0A026VYK6|A0A026VYK6_CERBI	1	1.02802	1.07647	0.937562	1.00925	0.903649	-0.123155	0.0916209	0.186778
tr|H9KC13|H9KC13_APIME	1	0.903649	0.928966	0.937562	0.870964	0.879022	-0.0758444	0.246657	0.372599
tr|A0A026WKK7|A0A026WKK7_CERBI	1	0.912011	1.02802	0.937562	0.529663	0.879022	-0.325474	0.208262	0.329431
tr|E2C1X3|E2C1X3_HARSA	1	1.03753	1.05682	0.937562	0.586138	0.870964	-0.369811	0.0992387	0.196821
tr|K7ISZ0|K7ISZ0_NASVI	1	0.937562	1.09648	0.937562	1.07647	0.831764	-0.0924105	0.499439	0.611593
tr|H9K7C0|H9K7C0_APIME	1	1.02802	1.05682	0.937562	0.972747	0.831764	-0.169926	0.0657119	0.150409
tr|E2AYA0|E2AYA0_CAMFO	1	1.11686	1.07647	0.937562	0.954993	0.787046	-0.253043	0.0539862	0.132162
tr|K7JU27|K7JU27_NASVI	1	0.981748	1	0.937562	0.847227	0.787046	-0.21336	0.0364306	0.103693
tr|K7JGQ4|K7JGQ4_NASVI	1	1.38038	1.36773	0.937562	1.09648	0.77983	-0.413609	0.114313	0.217637
tr|V9IG87|V9IG87_APICE	1	1.48594	1.43219	0.937562	1.25892	0.737904	-0.417102	0.203729	0.323697
tr|W4VSS3|W4VSS3_ATTCE	1	1.23595	1.2942	0.937562	1.1272	0.737904	-0.332928	0.167357	0.28142
tr|V9IJ82|V9IJ82_APICE	1	0.77983	0.946237	0.928966	1.13763	1.8197	0.511574	0.235175	0.35925
tr|V9IIZ1|V9IIZ1_APICE	1	1.14815	0.824138	0.928966	0.831764	1.49969	0.13348	0.695754	0.782922
tr|F4W5P3|F4W5P3_ACREC	1	0.765597	0.648634	0.928966	0.870964	1.28233	0.352425	0.248274	0.373325
tr|A0A022T5P6|A0A022T5P6_9HYME	1	1.11686	1.38038	0.928966	0.549541	1.23595	-0.365557	0.316596	0.441531
tr|W4WQW3|W4WQW3_ATTCE	1	0.887156	0.928966	0.928966	1.04713	1.22462	0.184683	0.235986	0.359525
tr|E2B9X4|E2B9X4_HARSA	1	0.972747	0.862979	0.928966	0.972747	1.22462	0.140752	0.392656	0.514403
tr|A0A026W1B8|A0A026W1B8_CERBI	1	1.14815	1.30617	0.928966	0.809096	1.13763	-0.264496	0.213453	0.335079
tr|E9IDJ2|E9IDJ2_SOLIN	1	1.02802	0.946237	0.928966	0.809096	1.1272	-0.0538612	0.7238	0.805414
tr|E2AUM0|E2AUM0_CAMFO	1	0.887156	0.847227	0.928966	0.912011	1.09648	0.103351	0.415251	0.536609
tr|E2BE89|E2BE89_HARSA	1	0.862979	0.954993	0.928966	0.772681	1.08643	-0.0153885	0.924766	0.947955
tr|E2BH81|E2BH81_HARSA	1	0.737904	0.903649	0.928966	0.586138	1.08643	-0.0220261	0.939929	0.957043
tr|K7JVC1|K7JVC1_NASVI	1	0.954993	0.954993	0.928966	0.758578	1.07647	-0.0742495	0.628696	0.725838
tr|E2AEI5|E2AEI5_CAMFO	1	1.13763	1.11686	0.928966	1.0666	1.0666	-0.0878825	0.364805	0.485953
tr|W4WHI1|W4WHI1_ATTCE	1	0.928966	0.990832	0.928966	1.04713	1.04713	0.0502194	0.488718	0.602865
tr|A0A026X0C7|A0A026X0C7_CERBI	1	0.704693	0.685488	0.928966	0.685488	0.990832	0.124322	0.630806	0.727775
tr|K7INR1|K7INR1_NASVI	1	0.92045	0.903649	0.928966	0.83946	0.963829	-0.0476983	0.554229	0.66026
tr|Q56FJ8|Q56FJ8_LYSTE	1	1.02802	0.990832	0.928966	0.809096	0.963829	-0.160028	0.0933788	0.188837
tr|A0A026WC27|A0A026WC27_CERBI	1	0.946237	0.809096	0.928966	1.08643	0.92045	0.0915477	0.485447	0.599868
tr|E2A9C5|E2A9C5_CAMFO	1	1.31826	1.2942	0.928966	0.895365	0.912011	-0.40073	0.0467902	0.121204
tr|W4WGT9|W4WGT9_ATTCE	1	0.981748	1.07647	0.928966	1.00925	0.887156	-0.114246	0.167549	0.28142
tr|B1GS88|B1GS88_COTCN	1	0.824138	0.83946	0.928966	0.92045	0.887156	0.0389934	0.694858	0.782367
tr|K7ISJ1|K7ISJ1_NASVI	1	1.43219	1.31826	0.928966	1	0.870964	-0.421671	0.0781818	0.16841
tr|K7J4Q1|K7J4Q1_NASVI	1	1	1	0.928966	0.912011	0.847227	-0.15832	0.0139988	0.0578651
tr|E9IKI3|E9IKI3_SOLIN	1	0.903649	0.816582	0.928966	0.794328	0.831764	-0.0903734	0.453936	0.572336
tr|W4WGF3|W4WGF3_ATTCE	1	0.809096	0.855067	0.928966	0.954993	0.801678	0.0115822	0.928092	0.949253
tr|E2BIF3|E2BIF3_HARSA	1	0.731139	0.60256	0.928966	0.672977	0.765597	0.0207703	0.939201	0.956748
tr|K7JD68|K7JD68_NASVI	1	1.59956	1.65959	0.928966	1.07647	0.758578	-0.623802	0.0958742	0.19248
tr|A0A022T4F4|A0A022T4F4_9HYME	1	1.33045	1.6293	0.928966	0.630957	0.452898	-0.97619	0.0469938	0.121577
tr|H9KI62|H9KI62_APIME	1	0.990832	1.09648	0.92045	0.698232	1.27057	-0.0956523	0.71752	0.799987
tr|F4WZJ1|F4WZJ1_ACREC	1	1.03753	1.10662	0.92045	1.18032	1.25892	0.0956595	0.538466	0.646613
tr|E2AWK8|E2AWK8_CAMFO	1	0.879022	0.831764	0.92045	0.912011	1.1272	0.126719	0.39123	0.513242
tr|K7ITC7|K7ITC7_NASVI	1	0.946237	0.912011	0.92045	0.972747	1.03753	0.0361265	0.599749	0.700829
tr|F4WMG0|F4WMG0_ACREC	1	1.1272	1.08643	0.92045	0.928966	1.02802	-0.159419	0.0928002	0.188029
tr|K7J3R7|K7J3R7_NASVI	1	1.00925	0.954993	0.92045	0.946237	0.981748	-0.0574957	0.189155	0.307391
tr|A0A026VVJ0|A0A026VVJ0_CERBI	1	0.831764	1.05682	0.92045	0.895365	0.981748	-0.046191	0.696217	0.782969
tr|W4WTP6|W4WTP6_ATTCE	1	1.09648	1.0666	0.92045	0.981748	0.972747	-0.137793	0.0489152	0.124559
tr|E9IFH9|E9IFH9_SOLIN	1	1.00925	1.03753	0.92045	0.972747	0.972747	-0.0882754	0.044008	0.117409
tr|V9IGY9|V9IGY9_APICE	1	0.937562	0.972747	0.92045	0.847227	0.972747	-0.0867732	0.235944	0.359525
tr|K7IXG4|K7IXG4_NASVI	1	1.36773	1.41906	0.92045	0.83946	0.963829	-0.475386	0.0607951	0.142706
tr|H9K352|H9K352_APIME	1	0.711214	0.751623	0.92045	0.83946	0.954993	0.140579	0.433312	0.552439
tr|W4WW28|W4WW28_ATTCE	1	1.27057	1.1695	0.92045	1.21339	0.937562	-0.163542	0.37587	0.497439
tr|E9IAY8|E9IAY8_SOLIN	1	1.05682	1.11686	0.92045	1.00925	0.928966	-0.150814	0.0755909	0.16482
tr|H9KKD3|H9KKD3_APIME	1	0.963829	0.954993	0.92045	0.937562	0.928966	-0.0666844	0.0397671	0.109215
tr|E1ZVF5|E1ZVF5_CAMFO	1	0.963829	1.04713	0.92045	0.946237	0.912011	-0.115814	0.0418631	0.112955
tr|A0A026WXD5|A0A026WXD5_CERBI	1	1.35519	1.19124	0.92045	1.11686	0.903649	-0.27008	0.177179	0.293509
tr|F4WWZ8|F4WWZ8_ACREC	1	0.963829	0.92045	0.92045	1	0.903649	-0.0304199	0.621715	0.721111
tr|H9K7S7|H9K7S7_APIME	1	0.744732	0.717794	0.92045	0.711214	0.903649	0.0420245	0.839389	0.891597
tr|V9IB85|V9IB85_APICE	1	1.02802	1.14815	0.92045	1.35519	0.887156	-0.00608827	0.978768	0.987075
tr|K7ITS7|K7ITS7_NASVI	1	1.1695	0.972747	0.92045	1.30617	0.862979	-0.0243766	0.913733	0.940103
tr|H9KT93|H9KT93_APIME	1	1.11686	1.19124	0.92045	0.972747	0.855067	-0.267485	0.0459182	0.119925
tr|E2C4R8|E2C4R8_HARSA	1	1.28233	1.24738	0.92045	0.937562	0.83946	-0.387944	0.0417488	0.112955
tr|A0A026W815|A0A026W815_CERBI	1	1.02802	0.981748	0.92045	0.862979	0.824138	-0.206946	0.0124612	0.0542585
tr|K7J4L8|K7J4L8_NASVI	1	1.20226	1.1272	0.92045	0.862979	0.794328	-0.369173	0.0225278	0.0759447
tr|K7JNT8|K7JNT8_NASVI	1	1.21339	1.14815	0.92045	0.879022	0.751623	-0.398007	0.0290011	0.0884921
tr|K7IMU1|K7IMU1_NASVI	1	1.1272	1.05682	0.912011	0.912011	1.20226	-0.0732995	0.638222	0.734289
tr|A0A026WGX1|A0A026WGX1_CERBI	1	1.11686	1.25892	0.912011	1.03753	1.1272	-0.133823	0.364229	0.485865
tr|K7J9Q2|K7J9Q2_NASVI	1	1.35519	1.08643	0.912011	1.00925	1.08643	-0.19443	0.288392	0.415096
tr|K7J2P1|K7J2P1_NASVI	1	1	1.03753	0.912011	0.990832	1.07647	-0.0279206	0.712872	0.796049
tr|K7IXT8|K7IXT8_NASVI	1	1.11686	0.870964	0.912011	0.801678	1.07647	-0.0987517	0.570818	0.675339
tr|E2C511|E2C511_HARSA	1	0.990832	1.08643	0.912011	0.912011	1.0666	-0.0902676	0.357309	0.479776
tr|K7IWZ8|K7IWZ8_NASVI	1	0.887156	0.765597	0.912011	0.887156	1.05682	0.106498	0.474449	0.590113
tr|H9K3U4|H9K3U4_APIME	1	0.912011	0.809096	0.912011	0.862979	1.03753	0.0476685	0.708228	0.792328
tr|E9IDX9|E9IDX9_SOLIN	1	0.912011	0.887156	0.912011	0.981748	1.00925	0.0525529	0.483087	0.598767
tr|W4W480|W4W480_ATTCE	1	0.946237	0.862979	0.912011	0.928966	0.963829	-0.00226628	0.974177	0.983529
tr|E2ALS0|E2ALS0_CAMFO	1	0.954993	0.912011	0.912011	0.903649	0.946237	-0.0538839	0.287027	0.414271
tr|W4WBL9|W4WBL9_ATTCE	1	1.07647	1.1272	0.912011	1.04713	0.937562	-0.145311	0.139204	0.24837
tr|E2ADT1|E2ADT1_CAMFO	1	1.00925	1	0.912011	1.02802	0.92045	-0.07315	0.256226	0.382395
tr|K7IX85|K7IX85_NASVI	1	0.946237	0.954993	0.912011	0.887156	0.887156	-0.111032	0.0182869	0.0677627
tr|H9KRQ1|H9KRQ1_APIME	1	1.09648	1.02802	0.912011	1.01859	0.824138	-0.181706	0.122504	0.225285
tr|W4VZW5|W4VZW5_ATTCE	1	1.03753	1.33045	0.912011	0.879022	0.77983	-0.389632	0.0761936	0.165743
tr|W4W1M7|W4W1M7_ATTCE	1	1.52757	1.40605	0.912011	1.30617	0.737904	-0.412167	0.232409	0.35599
tr|E9J9E8|E9J9E8_SOLIN	1	1.01859	1.20226	0.912011	1.04713	0.731139	-0.259688	0.189476	0.307562
tr|A0A026W549|A0A026W549_CERBI	1	0.77983	0.630957	0.912011	0.801678	0.654636	-0.0256374	0.918895	0.943735
tr|F4X1T9|F4X1T9_ACREC	1	1.19124	1.23595	0.912011	0.937562	0.642688	-0.459571	0.0587073	0.139328
tr|E2BWS6|E2BWS6_HARSA	1	0.787046	0.731139	0.903649	0.855067	1.1272	0.196644	0.354574	0.477625
tr|A0A026WPC3|A0A026WPC3_CERBI	1	0.981748	1.0666	0.903649	0.809096	1.11686	-0.107423	0.483866	0.599472
tr|W4WTQ2|W4WTQ2_ATTCE	1	0.972747	1.01859	0.903649	0.809096	1.08643	-0.0957913	0.480743	0.596121
tr|W4WSH0|W4WSH0_ATTCE	1	0.847227	0.895365	0.903649	0.625173	1.08643	-0.0685923	0.779106	0.843909
tr|K7IMF2|K7IMF2_NASVI	1	0.928966	0.928966	0.903649	0.879022	1.07647	0.000607693	0.995472	0.99617
tr|E2BJI7|E2BJI7_HARSA	1	0.855067	0.83946	0.903649	0.972747	1.0666	0.127252	0.299765	0.424876
tr|A0A026WC71|A0A026WC71_CERBI	1	1.21339	1.24738	0.903649	0.946237	1.0666	-0.246864	0.118452	0.221525
tr|A0A026VUF4|A0A026VUF4_CERBI	1	1	0.954993	0.903649	0.824138	1.04713	-0.0907101	0.420639	0.541608
tr|H9KG85|H9KG85_APIME	1	1.28233	1.38038	0.903649	0.937562	1.01859	-0.356998	0.0877574	0.181712
tr|A0A026W7N4|A0A026W7N4_CERBI	1	1.27057	0.954993	0.903649	0.685488	1.01859	-0.306759	0.21193	0.334121
tr|A0A022T678|A0A022T678_9HYME	1	0.954993	1.11686	0.903649	0.847227	1.00925	-0.154374	0.199557	0.318487
tr|K7IW45|K7IW45_NASVI	1	0.831764	0.831764	0.903649	0.765597	1.00925	0.00808667	0.958493	0.972128
tr|K7J4M8|K7J4M8_NASVI	1	0.895365	0.879022	0.903649	0.816582	0.972747	-0.0429662	0.669297	0.761197
tr|E2BYU5|E2BYU5_HARSA	1	1.0666	1.00925	0.903649	0.801678	0.963829	-0.204601	0.0586845	0.139328
tr|W4WES1|W4WES1_ATTCE	1	1.15878	1.30617	0.903649	1.15878	0.954993	-0.199519	0.274231	0.400465
tr|H9K620|H9K620_APIME	1	1.28233	1.24738	0.903649	0.972747	0.954993	-0.318041	0.0632293	0.146729
tr|E2B534|E2B534_HARSA	1	0.990832	0.83946	0.903649	0.903649	0.946237	-0.0396655	0.660077	0.753317
tr|K7IWN2|K7IWN2_NASVI	1	1.19124	1.2942	0.903649	0.816582	0.937562	-0.391111	0.0418395	0.112955
tr|K7IV55|K7IV55_NASVI	1	1.70608	1.64437	0.903649	1.03753	0.928966	-0.600043	0.0979591	0.195507
tr|E2AM06|E2AM06_CAMFO	1	0.801678	0.765597	0.903649	0.824138	0.928966	0.0494269	0.726311	0.806396
tr|W4W3B4|W4W3B4_ATTCE	1	1.01859	0.972747	0.903649	1	0.903649	-0.0916084	0.15241	0.264079
tr|H9KF50|H9KF50_APIME	1	0.92045	0.972747	0.903649	1.05682	0.895365	-0.0187532	0.838968	0.891597
tr|E2B9B3|E2B9B3_HARSA	1	1.00925	0.972747	0.903649	0.895365	0.862979	-0.163774	0.00298624	0.0290927
tr|W4W7X4|W4W7X4_ATTCE	1	1.21339	1.14815	0.903649	0.794328	0.847227	-0.401342	0.0182215	0.0677544
tr|H9JYZ7|H9JYZ7_APIME	1	1.09648	1.14815	0.903649	1.03753	0.809096	-0.23848	0.10602	0.206254
tr|W4W258|W4W258_ATTCE	1	0.711214	0.744732	0.903649	0.758578	0.801678	0.00466811	0.980267	0.987594
tr|K7IXG2|K7IXG2_NASVI	1	1.80302	1.47231	0.903649	0.981748	0.416869	-0.892981	0.0877492	0.181712
tr|V9I6F6|V9I6F6_APICE	1	1.55597	2.29087	0.895365	1.1272	1.69044	-0.384456	0.440828	0.55952
tr|H9K9P0|H9K9P0_APIME	1	0.855067	0.879022	0.895365	0.903649	1.13763	0.103107	0.500213	0.612278
tr|E2A6G9|E2A6G9_CAMFO	1	1.1272	0.801678	0.895365	0.801678	1.04713	-0.0939763	0.631298	0.728048
tr|E2BPF3|E2BPF3_HARSA	1	0.972747	0.642688	0.895365	1.00925	1.03753	0.169818	0.425189	0.545743
tr|E9IRZ4|E9IRZ4_SOLIN	1	0.879022	0.765597	0.895365	0.765597	0.981748	-0.00104218	0.994829	0.99617
tr|H9KK08|H9KK08_APIME	1	1.15878	1.27057	0.895365	1.10662	0.963829	-0.209506	0.197835	0.316905
tr|E9J840|E9J840_SOLIN	1	0.903649	0.903649	0.895365	0.809096	0.946237	-0.0828104	0.366589	0.487799
tr|A0A026WML1|A0A026WML1_CERBI	1	0.912011	0.765597	0.895365	0.744732	0.895365	-0.078696	0.606222	0.706557
tr|K7J6F4|K7J6F4_NASVI	1	1.2942	1.27057	0.895365	1.14815	0.887156	-0.282576	0.172588	0.287849
tr|E2A0N8|E2A0N8_CAMFO	1	1.28233	1.23595	0.895365	1	0.887156	-0.338477	0.0606252	0.142424
tr|K7IXW0|K7IXW0_NASVI	1	0.954993	0.912011	0.895365	1.07647	0.879022	-0.0081503	0.940851	0.957298
tr|E9J7N1|E9J7N1_SOLIN	1	1.1695	1.04713	0.895365	1.01859	0.870964	-0.207914	0.102165	0.201086
tr|K7ISE4|K7ISE4_NASVI	1	0.963829	0.946237	0.895365	0.946237	0.83946	-0.118247	0.0924032	0.187569
tr|K7JA89|K7JA89_NASVI	1	1.02802	0.887156	0.895365	0.855067	0.794328	-0.196052	0.0768768	0.166859
tr|K7J260|K7J260_NASVI	1	1.2942	1.39316	0.895365	0.903649	0.772681	-0.519866	0.0413543	0.112206
tr|K7IRC0|K7IRC0_NASVI	1	0.912011	0.981748	0.887156	0.870964	1.40605	0.128881	0.638782	0.734599
tr|W4X8J3|W4X8J3_ATTCE	1	1.33045	1.55597	0.887156	0.685488	1.38038	-0.396247	0.300786	0.425728
tr|A0A026X2X2|A0A026X2X2_CERBI	1	1.33045	1.55597	0.887156	0.685488	1.38038	-0.396247	0.300786	0.425728
tr|E2AE58|E2AE58_CAMFO	1	0.559758	0.448745	0.887156	0.855067	1.34276	0.619144	0.194547	0.313363
tr|A0A022T5B5|A0A022T5B5_9HYME	1	0.954993	0.963829	0.887156	0.862979	1.1695	0.000401291	0.997957	0.998307
tr|V9IBY3|V9IBY3_APICE	1	0.731139	0.887156	0.887156	0.847227	1.1272	0.128185	0.526816	0.634761
tr|E2BY65|E2BY65_HARSA	1	1.07647	0.847227	0.887156	0.862979	1.07647	-0.048724	0.751424	0.821596
tr|E2A955|E2A955_CAMFO	1	1.03753	1.04713	0.887156	0.862979	1.04713	-0.141094	0.182905	0.299795
tr|A0A022T303|A0A022T303_9HYME	1	0.879022	0.83946	0.887156	0.787046	1.04713	0.00151081	0.992073	0.994652
tr|A0A022T2V5|A0A022T2V5_9HYME	1	1.0666	1.07647	0.887156	1	0.937562	-0.154063	0.0588696	0.139564
tr|A0A026WU40|A0A026WU40_CERBI	1	0.946237	0.912011	0.887156	0.928966	0.937562	-0.0537678	0.309478	0.435222
tr|E2BMP7|E2BMP7_HARSA	1	0.83946	0.990832	0.887156	0.801678	0.895365	-0.131234	0.243729	0.369153
tr|K7IZZ7|K7IZZ7_NASVI	1	1.0666	1.14815	0.887156	0.809096	0.879022	-0.31998	0.0125752	0.0542748
tr|K7IR53|K7IR53_NASVI	1	1.05682	0.963829	0.887156	0.855067	0.83946	-0.226546	0.00865401	0.0455643
tr|K7IUV8|K7IUV8_NASVI	1	1.20226	1.10662	0.887156	0.963829	0.772681	-0.334763	0.0471692	0.121854
tr|K7IQ83|K7IQ83_NASVI	1	0.717794	0.824138	0.887156	0.954993	0.744732	0.0252878	0.891384	0.92688
tr|B2LLM9|B2LLM9_BOMHP	1	1.43219	1.39316	0.887156	0.937562	0.711214	-0.593074	0.0493846	0.124752
tr|H9K8Q1|H9K8Q1_APIME	1	1.39316	1.21339	0.887156	0.972747	0.685488	-0.50273	0.0674111	0.152584
tr|A0A026VUG6|A0A026VUG6_CERBI	1	1.02802	1.0666	0.887156	1.14815	0.666807	-0.195668	0.404321	0.525341
tr|H9KPH4|H9KPH4_APIME	1	0.831764	0.711214	0.887156	0.879022	0.654636	-0.071026	0.737272	0.81154
tr|K7IPX1|K7IPX1_NASVI	1	1.09648	1.20226	0.887156	1.0666	0.648634	-0.342081	0.159253	0.27197
tr|E2A2X0|E2A2X0_CAMFO	1	1.78649	1.49969	0.887156	0.711214	0.270396	-1.1976	0.0518774	0.128656
tr|A0A026VY86|A0A026VY86_CERBI	1	0.83946	1.09648	0.879022	1.00925	1.58489	0.242431	0.478737	0.59441
tr|A0A022T3N2|A0A022T3N2_9HYME	1	1.04713	1.08643	0.879022	1.10662	1.28233	0.0605977	0.726486	0.806396
tr|V9IJ36|V9IJ36_APICE	1	0.751623	0.855067	0.879022	0.972747	1.21339	0.233743	0.281603	0.408095
tr|W4WNX5|W4WNX5_ATTCE	1	1.70608	1.55597	0.879022	0.77983	1.1695	-0.591585	0.122336	0.225285
tr|E2BFH4|E2BFH4_HARSA	1	0.946237	1.03753	0.879022	1	1.1272	0.0108168	0.926658	0.94827
tr|K7IMF7|K7IMF7_NASVI	1	0.963829	1.21339	0.879022	1.10662	1.05682	-0.0625237	0.688319	0.775617
tr|H9JZ13|H9JZ13_APIME	1	1	1.05682	0.879022	0.895365	1.01859	-0.130226	0.14056	0.249768
tr|W4WFY1|W4WFY1_ATTCE	1	1	1.01859	0.879022	0.870964	1.00925	-0.129605	0.128609	0.233791
tr|A0A026WM75|A0A026WM75_CERBI	1	0.772681	0.824138	0.879022	0.704693	0.981748	-0.0175258	0.926326	0.94827
tr|E2B7R3|E2B7R3_HARSA	1	1.01859	0.937562	0.879022	0.619441	0.972747	-0.258503	0.210427	0.332486
tr|A0A026WNZ1|A0A026WNZ1_CERBI	1	1.02802	1.01859	0.879022	0.679204	0.963829	-0.272604	0.108131	0.20922
tr|H9KU51|H9KU51_APIME	1	1.00925	0.990832	0.879022	0.801678	0.954993	-0.186821	0.0527249	0.130079
tr|A0A026VZ11|A0A026VZ11_CERBI	1	0.937562	0.972747	0.879022	0.77983	0.954993	-0.154999	0.140319	0.249651
tr|E2BTD9|E2BTD9_HARSA	1	0.92045	0.809096	0.879022	0.855067	0.946237	-0.0262521	0.803527	0.863799
tr|K7IZV7|K7IZV7_NASVI	1	1.13763	1.0666	0.879022	0.801678	0.903649	-0.310173	0.0146867	0.0592454
tr|A0A022T750|A0A022T750_9HYME	1	0.912011	0.963829	0.879022	0.954993	0.879022	-0.0840743	0.205793	0.32609
tr|E2B583|E2B583_HARSA	1	0.954993	0.990832	0.879022	0.83946	0.862979	-0.190484	0.00246678	0.027664
tr|F4WKV6|F4WKV6_ACREC	1	1.07647	1.00925	0.879022	0.591562	0.855067	-0.407972	0.0562944	0.135716
tr|G9E6S3|G9E6S3_9HYME	1	0.648634	0.928966	0.879022	0.731139	0.711214	-0.151049	0.514644	0.625379
tr|E2B564|E2B564_HARSA	1	0.963829	0.954993	0.879022	0.679204	0.642688	-0.407283	0.0328341	0.0963405
tr|K7J2L5|K7J2L5_NASVI	1	1.05682	1.07647	0.879022	0.772681	0.625173	-0.46062	0.0207794	0.0726816
tr|E2A5W7|E2A5W7_CAMFO	1	1.31826	1.25892	0.879022	1.1272	0.277971	-0.64714	0.186151	0.303546
tr|E2BB12|E2BB12_HARSA	1	0.946237	0.787046	0.870964	0.963829	1.57036	0.317086	0.38239	0.503964
tr|E2AS76|E2AS76_CAMFO	1	0.660694	0.711214	0.870964	0.816582	1.47231	0.413812	0.326645	0.451134
tr|E2BI31|E2BI31_HARSA	1	1.10662	1.18032	0.870964	1.2942	1.23595	0.0492569	0.802515	0.863362
tr|F4X6B7|F4X6B7_ACREC	1	0.847227	0.711214	0.870964	0.711214	1.1272	0.0826952	0.749538	0.821117
tr|E2ALA5|E2ALA5_CAMFO	1	0.787046	0.847227	0.870964	0.879022	1.0666	0.0965406	0.536599	0.644914
tr|E2BU70|E2BU70_HARSA	1	0.717794	0.787046	0.870964	0.990832	1.05682	0.220565	0.243209	0.368562
tr|A0A026WP25|A0A026WP25_CERBI	1	0.990832	1	0.870964	0.787046	1.05682	-0.139686	0.312982	0.437776
tr|K7JAA9|K7JAA9_NASVI	1	1.04713	1.09648	0.870964	1.00925	1.02802	-0.112278	0.239445	0.363824
tr|K7JAA9|K7JAA9_NASVI	1	1.04713	1.09648	0.870964	1.00925	1.02802	-0.112278	0.239445	0.363824
tr|K7J236|K7J236_NASVI	1	0.92045	1.00925	0.870964	0.824138	1.00925	-0.11547	0.294433	0.420191
tr|V9ILD7|V9ILD7_APICE	1	0.903649	0.92045	0.870964	0.887156	0.990832	-0.0389092	0.628536	0.725838
tr|W4X4N8|W4X4N8_ATTCE	1	1.21339	1.13763	0.870964	0.887156	0.981748	-0.290492	0.0462014	0.120225
tr|A0A026VX42|A0A026VX42_CERBI	1	0.83946	0.870964	0.870964	0.870964	0.870964	-0.0528715	0.544179	0.651826
tr|H9KCY6|H9KCY6_APIME	1	1.41906	1.5417	0.870964	1.13763	0.847227	-0.471872	0.122516	0.225285
tr|W4WD58|W4WD58_ATTCE	1	0.895365	0.862979	0.870964	0.847227	0.809096	-0.126213	0.162896	0.276699
tr|E9JC32|E9JC32_SOLIN	1	0.990832	0.954993	0.870964	0.824138	0.809096	-0.234323	0.00313268	0.0299812
tr|H9KHP1|H9KHP1_APIME	1	0.912011	0.787046	0.870964	0.801678	0.77983	-0.138219	0.29096	0.416994
tr|E2ALZ3|E2ALZ3_CAMFO	1	0.831764	1.00925	0.870964	0.787046	0.765597	-0.229252	0.102844	0.201449
tr|A0A026WLQ3|A0A026WLQ3_CERBI	1	0.831764	1.00925	0.870964	0.787046	0.765597	-0.229252	0.102844	0.201449
tr|K7INI5|K7INI5_NASVI	1	1.02802	1.04713	0.870964	0.597035	0.711214	-0.496848	0.0207493	0.0726816
tr|E2B8S5|E2B8S5_HARSA	1	1.27057	1.40605	0.870964	0.816582	0.698232	-0.623921	0.0295141	0.089452
tr|Q4PP86|Q4PP86_LYSTE	1	2.01372	1.97697	0.870964	0.77983	0.630957	-1.1291	0.0562874	0.135716
tr|F4X640|F4X640_ACREC	1	0.642688	0.539511	0.862979	0.937562	1.31826	0.515208	0.190597	0.30903
tr|H9KNG5|H9KNG5_APIME	1	0.731139	0.963829	0.862979	0.824138	1.22462	0.11161	0.661008	0.753495
tr|E2A6F3|E2A6F3_CAMFO	1	0.847227	0.928966	0.862979	0.787046	1.22462	0.0502732	0.82861	0.885424
tr|F4X805|F4X805_ACREC	1	0.83946	1.13763	0.862979	0.801678	1.18032	-0.0654841	0.777347	0.842643
tr|H9K704|H9K704_APIME	1	0.816582	0.717794	0.862979	0.870964	1.08643	0.154253	0.436633	0.555431
tr|E9INK5|E9INK5_SOLIN	1	1.02802	0.990832	0.862979	0.887156	1.05682	-0.104993	0.318212	0.442487
tr|E2AGN0|E2AGN0_CAMFO	1	0.787046	0.879022	0.862979	0.824138	1.05682	0.0415324	0.797741	0.859848
tr|E1ZUY0|E1ZUY0_CAMFO	1	0.809096	0.928966	0.862979	0.816582	1	-0.0311587	0.815648	0.874509
tr|E1ZUY0|E1ZUY0_CAMFO	1	0.809096	0.928966	0.862979	0.816582	1	-0.0311587	0.815648	0.874509
tr|H9KCB6|H9KCB6_APIME	1	0.912011	0.946237	0.862979	1.00925	0.981748	-0.00215608	0.979352	0.987315
tr|E2BNI7|E2BNI7_HARSA	1	0.92045	0.758578	0.862979	0.731139	0.981748	-0.0566519	0.751593	0.821596
tr|A0A022T6K8|A0A022T6K8_9HYME	1	1.1272	1.08643	0.862979	1.09648	0.954993	-0.140978	0.267979	0.394967
tr|H9KCE9|H9KCE9_APIME	1	0.990832	0.895365	0.862979	0.831764	0.92045	-0.142253	0.0998853	0.197828
tr|F4X0A5|F4X0A5_ACREC	1	0.787046	1	0.862979	0.809096	0.879022	-0.127619	0.348159	0.471934
tr|A0A026WH21|A0A026WH21_CERBI	1	0.954993	0.972747	0.862979	0.855067	0.862979	-0.181844	0.000982039	0.0179547
tr|E9IGT7|E9IGT7_SOLIN	1	1.21339	1.23595	0.862979	1.01859	0.847227	-0.338054	0.0610873	0.143039
tr|E9IPG4|E9IPG4_SOLIN	1	0.912011	0.895365	0.862979	0.794328	0.831764	-0.173615	0.0493781	0.124752
tr|Q56FI0|Q56FI0_LYSTE	1	1.2942	1.22462	0.862979	0.946237	0.801678	-0.430545	0.0368187	0.104201
tr|F4W8E8|F4W8E8_ACREC	1	0.895365	1.05682	0.862979	0.731139	0.801678	-0.301277	0.0378615	0.106281
tr|E2BZ34|E2BZ34_HARSA	1	0.912011	0.801678	0.862979	0.731139	0.724436	-0.22703	0.145427	0.254885
tr|E2A4W1|E2A4W1_CAMFO	1	1.03753	0.855067	0.862979	0.383707	0.724436	-0.553347	0.11491	0.218047
tr|W4W935|W4W935_ATTCE	1	0.717794	1.0666	0.855067	0.648634	1.35519	0.0380937	0.921073	0.944928
tr|K7ILX7|K7ILX7_NASVI	1	1.11686	0.981748	0.855067	1.02802	1.07647	-0.0662449	0.590754	0.692776
tr|V9I6J7|V9I6J7_APICE	1	1.19124	1.25892	0.855067	0.801678	1.0666	-0.341289	0.0966396	0.193326
tr|H9KLL3|H9KLL3_APIME	1	1.04713	1.01859	0.855067	0.847227	1.02802	-0.167161	0.138658	0.248088
tr|E2BD71|E2BD71_HARSA	1	0.92045	0.83946	0.855067	0.809096	1.00925	-0.0459369	0.724502	0.805657
tr|E2BZ72|E2BZ72_HARSA	1	0.586138	0.613762	0.855067	0.787046	1.00925	0.269297	0.369302	0.49034
tr|W4X3A6|W4X3A6_ATTCE	1	1.04713	1.13763	0.855067	1.01859	0.990832	-0.152905	0.174165	0.289631
tr|H9K2A6|H9K2A6_APIME	1	0.92045	1.00925	0.855067	0.928966	0.990832	-0.0783366	0.345603	0.469467
tr|H9KJC5|H9KJC5_APIME	1	0.887156	0.816582	0.855067	0.772681	0.990832	-0.0461713	0.749719	0.821117
tr|W4X1C3|W4X1C3_ATTCE	1	0.794328	0.816582	0.855067	0.824138	0.972747	0.0225016	0.871485	0.913442
tr|A0A026WF88|A0A026WF88_CERBI	1	0.990832	0.990832	0.855067	0.824138	0.963829	-0.173923	0.0565226	0.136036
tr|H9KEV5|H9KEV5_APIME	1	0.870964	1	0.855067	0.608135	0.954993	-0.247605	0.248004	0.373325
tr|K7J7M8|K7J7M8_NASVI	1	0.870964	0.879022	0.855067	0.691831	0.879022	-0.180892	0.208516	0.32965
tr|E2C7V7|E2C7V7_HARSA	1	1.07647	1.00925	0.855067	0.937562	0.831764	-0.233623	0.0185927	0.0683331
tr|E8ZAS5|E8ZAS5_9HYME	1	1.00925	0.937562	0.855067	0.946237	0.758578	-0.20308	0.092828	0.188029
tr|K7IR07|K7IR07_NASVI	1	1	1.1272	0.855067	0.937562	0.737904	-0.305429	0.0502992	0.125979
tr|A0A026WVH9|A0A026WVH9_CERBI	1	0.630957	0.765597	0.855067	1.11686	0.349945	-0.0456712	0.925346	0.947955
tr|E2AWE3|E2AWE3_CAMFO	1	1.11686	0.92045	0.847227	0.870964	1.25892	-0.02888	0.896717	0.929977
tr|H9K0W5|H9K0W5_APIME	1	0.903649	0.717794	0.847227	1.03753	1.15878	0.215385	0.315797	0.440633
tr|K7JHX0|K7JHX0_NASVI	1	0.801678	0.724436	0.847227	0.903649	1.1272	0.188184	0.378209	0.499607
tr|K7ITL2|K7ITL2_NASVI	1	1.23595	0.824138	0.847227	1.03753	1.08643	-0.0425351	0.842534	0.894272
tr|E9IDL2|E9IDL2_SOLIN	1	0.903649	1	0.847227	1.05682	1.0666	0.0329072	0.789982	0.853743
tr|E2A8E1|E2A8E1_CAMFO	1	0.981748	0.92045	0.847227	0.981748	0.990832	-0.0415492	0.627211	0.725094
tr|E2BV22|E2BV22_HARSA	1	1.08643	1.08643	0.847227	0.862979	0.981748	-0.237127	0.0353857	0.101632
tr|E2B6A3|E2B6A3_HARSA	1	1.09648	1.19124	0.847227	0.679204	0.954993	-0.405919	0.0508837	0.126853
tr|E9IFV5|E9IFV5_SOLIN	1	0.608135	0.660694	0.847227	0.625173	0.946237	0.0922468	0.763772	0.831721
tr|A0A026WMV7|A0A026WMV7_CERBI	1	0.862979	1.04713	0.847227	0.816582	0.937562	-0.1618	0.194476	0.313363
tr|V9I8J5|V9I8J5_APICE	1	0.92045	0.83946	0.847227	0.879022	0.928966	-0.0557916	0.539605	0.647163
tr|E2BG17|E2BG17_HARSA	1	0.855067	0.912011	0.847227	0.879022	0.912011	-0.0687759	0.40454	0.525386
tr|E9J3W7|E9J3W7_SOLIN	1	0.990832	0.972747	0.847227	0.570164	0.895365	-0.357727	0.0997377	0.197673
tr|A0A026X5G0|A0A026X5G0_CERBI	1	1.00925	0.946237	0.847227	0.816582	0.83946	-0.239584	0.00225457	0.0267782
tr|E2A8T0|E2A8T0_CAMFO	1	1.05682	1.1272	0.847227	0.92045	0.824138	-0.296885	0.0135628	0.0572079
tr|E2C9G0|E2C9G0_HARSA	1	0.92045	0.972747	0.847227	0.83946	0.824138	-0.204503	0.00632499	0.0391806
tr|A0A022T4F9|A0A022T4F9_9HYME	1	1.22462	1.24738	0.847227	0.862979	0.816582	-0.458462	0.0170592	0.0652183
tr|K7JB35|K7JB35_NASVI	1	0.954993	0.963829	0.847227	0.685488	0.685488	-0.395994	0.013729	0.0572443
tr|K7JB83|K7JB83_NASVI	1	0.887156	0.794328	0.847227	0.816582	0.625173	-0.228325	0.225768	0.348814
tr|E2BGH6|E2BGH6_HARSA	1	1.80302	1.64437	0.847227	0.870964	0.597035	-0.941806	0.0526528	0.130014
tr|E2BJL9|E2BJL9_HARSA	1	1.08643	0.981748	0.83946	0.963829	1.27057	0.00267258	0.989235	0.993415
tr|E1ZX22|E1ZX22_CAMFO	1	0.679204	0.870964	0.83946	0.630957	1.23595	0.0857643	0.807853	0.868123
tr|E9IRC6|E9IRC6_SOLIN	1	0.711214	0.809096	0.83946	0.847227	1.20226	0.196945	0.449252	0.568946
tr|K7J561|K7J561_NASVI	1	1.0666	1.00925	0.83946	0.855067	1.15878	-0.108351	0.522604	0.630752
tr|E2AYV8|E2AYV8_CAMFO	1	0.928966	0.946237	0.83946	0.704693	1.04713	-0.149998	0.405449	0.526088
tr|K7J106|K7J106_NASVI	1	1	0.912011	0.83946	0.847227	1.03753	-0.0961749	0.428338	0.547567
tr|E2A8D1|E2A8D1_CAMFO	1	0.879022	0.862979	0.83946	0.887156	1	-0.00811755	0.940274	0.957052
tr|F4WRT3|F4WRT3_ACREC	1	0.794328	0.698232	0.83946	0.636796	0.963829	-0.0306975	0.899772	0.93179
tr|E2A8P9|E2A8P9_CAMFO	1	0.895365	0.855067	0.83946	0.801678	0.912011	-0.10738	0.290045	0.416101
tr|E2BR95|E2BR95_HARSA	1	1.00925	1.18032	0.83946	0.862979	0.862979	-0.31417	0.0245058	0.0804263
tr|A0A026WBD9|A0A026WBD9_CERBI	1	1.11686	1.08643	0.83946	1	0.847227	-0.253726	0.0520405	0.128836
tr|E9IHK2|E9IHK2_SOLIN	1	0.816582	0.862979	0.83946	0.862979	0.831764	-0.080465	0.434624	0.553456
tr|H9K6D4|H9K6D4_APIME	1	0.862979	0.794328	0.83946	0.816582	0.801678	-0.112644	0.339841	0.464412
tr|K7IPY2|K7IPY2_NASVI	1	0.887156	0.963829	0.83946	0.862979	0.77983	-0.199801	0.0413777	0.112206
tr|K7J4F1|K7J4F1_NASVI	1	0.954993	0.928966	0.83946	0.887156	0.772681	-0.206529	0.0306399	0.0922035
tr|K7IM26|K7IM26_NASVI	1	1.80302	1.6293	0.83946	0.586138	0.328095	-1.33766	0.0351327	0.101108
tr|H9KGX0|H9KGX0_APIME	1	1.05682	1.35519	0.831764	0.731139	1.36773	-0.219409	0.517268	0.626999
tr|D7FB22|D7FB22_9HYME	1	0.636796	0.630957	0.831764	0.586138	1.33045	0.277305	0.557549	0.662677
tr|F4X100|F4X100_ACREC	1	0.928966	0.887156	0.831764	0.711214	1.20226	-0.0367772	0.883528	0.922276
tr|E2BY32|E2BY32_HARSA	1	1.41906	1.41906	0.831764	0.963829	1.09648	-0.408295	0.118726	0.221589
tr|K7J2Q3|K7J2Q3_NASVI	1	0.539511	0.903649	0.831764	1.02802	1.08643	0.27011	0.353738	0.477144
tr|K7IQ87|K7IQ87_NASVI	1	0.679204	0.758578	0.831764	0.60256	1.07647	0.0425718	0.891456	0.92688
tr|E2BLD0|E2BLD0_HARSA	1	0.92045	0.809096	0.831764	0.619441	1.03753	-0.133249	0.578123	0.681539
tr|E2BJI3|E2BJI3_HARSA	1	0.981748	0.946237	0.831764	0.809096	1	-0.148901	0.19898	0.317922
tr|E2ATT0|E2ATT0_CAMFO	1	0.928966	0.928966	0.831764	0.83946	0.990832	-0.102431	0.31547	0.440391
tr|K7ISU8|K7ISU8_NASVI	1	0.698232	0.77983	0.831764	0.359749	0.963829	-0.201296	0.626367	0.724706
tr|E9IZE8|E9IZE8_SOLIN	1	1	1	0.831764	0.356451	0.937562	-0.496972	0.178286	0.294553
tr|H9K7D6|H9K7D6_APIME	1	1.14815	1.22462	0.831764	0.83946	0.928966	-0.375317	0.0242181	0.079759
tr|E2ADV1|E2ADV1_CAMFO	1	0.887156	0.685488	0.831764	0.737904	0.928966	-0.0421121	0.829374	0.885813
tr|K7J2C6|K7J2C6_NASVI	1	0.77983	0.912011	0.831764	0.887156	0.92045	-0.0283999	0.812423	0.872048
tr|A0A026WMA9|A0A026WMA9_CERBI	1	0.887156	0.847227	0.831764	0.704693	0.92045	-0.154373	0.298866	0.424273
tr|W4VZ53|W4VZ53_ATTCE	1	0.903649	1.13763	0.831764	0.990832	0.895365	-0.162152	0.25971	0.38682
tr|H9KE54|H9KE54_APIME	1	1.09648	0.990832	0.831764	0.887156	0.879022	-0.248981	0.0126608	0.0542748
tr|E2AWU3|E2AWU3_CAMFO	1	1.03753	1.09648	0.831764	0.559758	0.824138	-0.500272	0.0309077	0.0922487
tr|E2B3S7|E2B3S7_HARSA	1	0.887156	0.879022	0.831764	0.57544	0.772681	-0.343643	0.0874311	0.18171
tr|F4W883|F4W883_ACREC	1	0.737904	0.77983	0.831764	0.698232	0.765597	-0.133259	0.45669	0.574285
tr|H9K617|H9K617_APIME	1	1.23595	1.30617	0.831764	1.19124	0.731139	-0.363008	0.192063	0.310699
tr|E2BRR7|E2BRR7_HARSA	1	1.19124	1.24738	0.831764	0.758578	0.724436	-0.570958	0.00997162	0.0485542
tr|E2C7G4|E2C7G4_HARSA	1	1	1.1695	0.831764	0.737904	0.717794	-0.470507	0.0115163	0.0524612
tr|K7J3Y9|K7J3Y9_NASVI	1	1.33045	1.22462	0.831764	1.08643	0.660694	-0.463132	0.107635	0.208523
tr|A0JCY7|A0JCY7_GLYIN	1	1.13763	0.937562	0.824138	0.717794	1.61436	0.0375553	0.929948	0.950273
tr|H9K7I6|H9K7I6_APIME	1	1.01859	2.10863	0.824138	1.15878	1.51356	-0.239268	0.64067	0.736474
tr|E2A065|E2A065_CAMFO	1	1.10662	0.870964	0.824138	0.870964	1.19124	-0.0449009	0.831542	0.886232
tr|K7J4E6|K7J4E6_NASVI	1	0.870964	0.887156	0.824138	0.855067	1.15878	0.0411803	0.827149	0.884194
tr|K7IP52|K7IP52_NASVI	1	0.83946	0.855067	0.824138	0.809096	1.03753	-0.0127804	0.933904	0.953153
tr|K7JQF7|K7JQF7_NASVI	1	0.928966	0.912011	0.824138	0.794328	1.01859	-0.107458	0.417747	0.538858
tr|K7J870|K7J870_NASVI	1	0.887156	1.01859	0.824138	0.772681	0.954993	-0.187387	0.158013	0.270826
tr|E2ABD3|E2ABD3_CAMFO	1	0.847227	0.855067	0.824138	0.809096	0.92045	-0.0816049	0.460218	0.577195
tr|A0SMB9|A0SMB9_9HYME	1	1.58489	1.45881	0.824138	0.731139	0.92045	-0.707826	0.0482666	0.123681
tr|E2BHD1|E2BHD1_HARSA	1	0.912011	0.847227	0.824138	0.794328	0.912011	-0.124861	0.249416	0.374584
tr|E9J2A7|E9J2A7_SOLIN	1	1.33045	1.27057	0.824138	0.937562	0.887156	-0.443039	0.0410885	0.112031
tr|K7IN84|K7IN84_NASVI	1	1.07647	1.04713	0.824138	0.77983	0.887156	-0.32641	0.00530559	0.0368721
tr|A0A026VVL9|A0A026VVL9_CERBI	1	0.92045	1.05682	0.824138	0.758578	0.847227	-0.293066	0.0186186	0.0683401
tr|E2AP22|E2AP22_CAMFO	1	0.772681	0.831764	0.824138	1.0666	0.831764	0.0639553	0.726206	0.806396
tr|E9IF79|E9IF79_SOLIN	1	0.870964	0.816582	0.824138	1.1272	0.794328	0.0308658	0.879014	0.91897
tr|W4VWD2|W4VWD2_ATTCE	1	1.21339	1.35519	0.824138	0.912011	0.765597	-0.512414	0.0333753	0.0976271
tr|E9IGE7|E9IGE7_SOLIN	1	0.855067	0.870964	0.824138	0.77983	0.758578	-0.206459	0.0717118	0.15896
tr|F4WN51|F4WN51_ACREC	1	0.954993	1.19124	0.824138	0.685488	0.744732	-0.480909	0.0229666	0.0770598
tr|Q4PP79|Q4PP79_LYSTE	1	1.15878	1.20226	0.824138	0.946237	0.679204	-0.456374	0.0369591	0.104276
tr|E2B4N2|E2B4N2_HARSA	1	1.03753	0.963829	0.824138	0.887156	0.642688	-0.350512	0.0474439	0.122231
tr|F4WK96|F4WK96_ACREC	1	0.903649	0.946237	0.816582	0.711214	1.09648	-0.118986	0.559483	0.664299
tr|E2ABC3|E2ABC3_CAMFO	1	0.765597	0.685488	0.816582	0.855067	1.08643	0.170241	0.463968	0.581131
tr|F4WX45|F4WX45_ACREC	1	1.04713	1.03753	0.816582	0.765597	1.04713	-0.230427	0.158888	0.271672
tr|V9IBG2|V9IBG2_APICE	1	0.772681	0.737904	0.816582	0.501187	1.02802	-0.0979524	0.76767	0.83501
tr|A0A022T6I4|A0A022T6I4_9HYME	1	0.903649	0.981748	0.816582	0.787046	1.00925	-0.143128	0.296231	0.422004
tr|E2A6V0|E2A6V0_CAMFO	1	0.937562	0.847227	0.816582	0.717794	1.00925	-0.13068	0.45119	0.570388
tr|E9J7N1|E9J7N1_SOLIN	1	1.40605	1.49969	0.816582	0.972747	1	-0.485675	0.0853616	0.178877
tr|W4WQ20|W4WQ20_ATTCE	1	0.625173	0.619441	0.816582	0.660694	0.990832	0.136938	0.661729	0.753996
tr|F4X2P1|F4X2P1_ACREC	1	0.679204	0.648634	0.816582	0.731139	0.981748	0.119844	0.643055	0.73862
tr|V9IF95|V9IF95_APICE	1	0.990832	0.972747	0.816582	0.963829	0.928966	-0.129379	0.133739	0.241255
tr|F4WWD0|F4WWD0_ACREC	1	1.09648	1.22462	0.816582	0.912011	0.92045	-0.326187	0.0374704	0.105438
tr|A0A026W7C0|A0A026W7C0_CERBI	1	1.14815	1.15878	0.816582	0.724436	0.912011	-0.430929	0.0188158	0.0687983
tr|K7J9V1|K7J9V1_NASVI	1	0.816582	0.937562	0.816582	0.946237	0.903649	-0.0466737	0.680749	0.770269
tr|F4WZJ9|F4WZJ9_ACREC	1	1	0.946237	0.816582	0.787046	0.895365	-0.237527	0.0156924	0.0617306
tr|E2C2J9|E2C2J9_HARSA	1	1.27057	1.38038	0.816582	1	0.831764	-0.463183	0.0585942	0.139328
tr|A0A026WE14|A0A026WE14_CERBI	1	0.937562	0.903649	0.816582	0.92045	0.787046	-0.17075	0.0987273	0.19649
tr|K7IUG8|K7IUG8_NASVI	1	0.870964	0.928966	0.816582	0.654636	0.772681	-0.319383	0.0386086	0.107944
tr|K7JUV4|K7JUV4_NASVI	1	0.895365	0.666807	0.816582	0.679204	0.731139	-0.202314	0.352118	0.475944
tr|W4X8L6|W4X8L6_ATTCE	1	1.38038	1.5417	0.816582	0.912011	0.685488	-0.700146	0.0442321	0.117677
tr|K7IX27|K7IX27_NASVI	1	0.92045	1.7378	0.816582	0.717794	0.666807	-0.732874	0.139524	0.248547
tr|E2CAF9|E2CAF9_HARSA	1	1.28233	1.22462	0.816582	0.990832	0.654636	-0.510355	0.0549985	0.13395
tr|H9KRQ7|H9KRQ7_APIME	1	1.27057	1.19124	0.816582	0.937562	0.625173	-0.540982	0.0409741	0.11183
tr|E2AIW6|E2AIW6_CAMFO	1	1.02802	0.831764	0.809096	0.731139	1.38038	0.0303702	0.92894	0.949583
tr|E2BWL5|E2BWL5_HARSA	1	0.619441	0.465586	0.809096	0.787046	1.30617	0.477137	0.305932	0.431806
tr|A0A026WR02|A0A026WR02_CERBI	1	1.24738	1.36773	0.809096	0.510505	1.11686	-0.569251	0.128904	0.233998
tr|E2BYW4|E2BYW4_HARSA	1	0.895365	0.954993	0.809096	0.912011	1.09648	-0.0166839	0.908598	0.936171
tr|K7J553|K7J553_NASVI	1	0.990832	0.912011	0.809096	0.870964	1.07647	-0.074616	0.598893	0.700304
tr|E9J7P5|E9J7P5_SOLIN	1	0.809096	0.83946	0.809096	0.870964	1.05682	0.0473249	0.772397	0.839007
tr|H9KQW3|H9KQW3_APIME	1	0.744732	0.772681	0.809096	0.77983	1.00925	0.0455592	0.815942	0.874509
tr|K7IZQ3|K7IZQ3_NASVI	1	1.02802	1.10662	0.809096	1.02802	0.972747	-0.157802	0.212552	0.334525
tr|K7JW01|K7JW01_NASVI	1	0.928966	0.895365	0.809096	0.666807	0.954993	-0.216422	0.213462	0.335079
tr|E2AQ61|E2AQ61_CAMFO	1	0.724436	0.787046	0.809096	0.487529	0.92045	-0.179882	0.559289	0.664299
tr|E9IKH1|E9IKH1_SOLIN	1	0.751623	0.824138	0.809096	0.824138	0.912011	-0.0171943	0.905451	0.934458
tr|A0A026W0C0|A0A026W0C0_CERBI	1	0.972747	1.07647	0.809096	0.717794	0.879022	-0.341852	0.0186968	0.0685058
tr|E2B8X9|E2B8X9_HARSA	1	1.14815	1.11686	0.809096	0.77983	0.870964	-0.408497	0.0069168	0.0409268
tr|F4WT60|F4WT60_ACREC	1	0.903649	1	0.809096	0.831764	0.847227	-0.22283	0.0151305	0.0602684
tr|E2AL16|E2AL16_CAMFO	1	0.862979	0.787046	0.809096	0.717794	0.801678	-0.186562	0.194603	0.313363
tr|E2AI20|E2AI20_CAMFO	1	1.01859	0.744732	0.809096	0.691831	0.77983	-0.276891	0.16608	0.280107
tr|K7IXB3|K7IXB3_NASVI	1	1.10662	1.1272	0.809096	1.08643	0.751623	-0.288803	0.151833	0.2634
tr|H9KBJ2|H9KBJ2_APIME	1	0.895365	0.801678	0.809096	0.954993	0.724436	-0.116088	0.475682	0.591261
tr|F4W4N9|F4W4N9_ACREC	1	1.44544	1.47231	0.809096	0.824138	0.717794	-0.736734	0.0290423	0.0884921
tr|A4H275|A4H275_APHER	1	1.30617	1.25892	0.809096	0.691831	0.717794	-0.684212	0.0115334	0.0524612
tr|W4VZQ0|W4VZQ0_ATTCE	1	1.49969	1.65959	0.809096	1.07647	0.483059	-0.812284	0.0853575	0.178877
tr|A0A026W6E0|A0A026W6E0_CERBI	1	0.636796	0.613762	0.801678	0.737904	1.30617	0.338528	0.416169	0.537308
tr|W4W5W0|W4W5W0_ATTCE	1	1.00925	0.928966	0.801678	0.928966	1.27057	0.0306062	0.889797	0.926168
tr|A0A026W0R1|A0A026W0R1_CERBI	1	1.03753	0.963829	0.801678	0.928966	1.13763	-0.0654333	0.680872	0.770269
tr|K7IQ34|K7IQ34_NASVI	1	0.862979	0.937562	0.801678	0.870964	1.07647	-0.0267424	0.860523	0.906952
tr|E9IL42|E9IL42_SOLIN	1	0.937562	0.879022	0.801678	0.801678	1.02802	-0.0981314	0.498978	0.611291
tr|E2AHN0|E2AHN0_CAMFO	1	0.912011	0.816582	0.801678	0.672977	1.00925	-0.135546	0.504524	0.616496
tr|A0A026X1X4|A0A026X1X4_CERBI	1	0.870964	0.879022	0.801678	0.672977	1	-0.152197	0.426822	0.546117
tr|F4WIS7|F4WIS7_ACREC	1	1.04713	1.01859	0.801678	0.816582	0.981748	-0.23771	0.0589485	0.139636
tr|W4WAP8|W4WAP8_ATTCE	1	0.862979	0.92045	0.801678	0.787046	0.981748	-0.11483	0.392587	0.514403
tr|W4WK81|W4WK81_ATTCE	1	1	0.831764	0.801678	0.487529	0.963829	-0.329831	0.269543	0.396255
tr|E2ADS1|E2ADS1_CAMFO	1	1.20226	1.19124	0.801678	0.794328	0.954993	-0.411714	0.0287381	0.0884921
tr|W4WNS6|W4WNS6_ATTCE	1	1.00925	1.13763	0.801678	1.00925	0.946237	-0.190735	0.161789	0.274984
tr|K7JAG4|K7JAG4_NASVI	1	1.07647	1.03753	0.801678	0.772681	0.928966	-0.31492	0.0182571	0.0677627
tr|K7IRC4|K7IRC4_NASVI	1	0.831764	0.895365	0.801678	0.660694	0.912011	-0.19983	0.251178	0.376833
tr|E2BIS3|E2BIS3_HARSA	1	1.00925	1.01859	0.801678	0.654636	0.879022	-0.37466	0.024985	0.0813438
tr|E2B0R2|E2B0R2_CAMFO	1	1.5417	1.55597	0.801678	0.691831	0.870964	-0.793284	0.0385437	0.107877
tr|V9I8H4|V9I8H4_APICE	1	0.831764	0.887156	0.801678	0.801678	0.862979	-0.140665	0.191005	0.30934
tr|E2BHE4|E2BHE4_HARSA	1	1.09648	1.03753	0.801678	0.772681	0.824138	-0.385877	0.00152234	0.0219408
tr|E2A943|E2A943_CAMFO	1	0.870964	0.887156	0.801678	0.625173	0.772681	-0.326489	0.0521516	0.128999
tr|E2BNF7|E2BNF7_HARSA	1	1.07647	0.92045	0.801678	0.83946	0.751623	-0.324802	0.0176445	0.0663882
tr|H9KBK6|H9KBK6_APIME	1	1.05682	1.22462	0.801678	1.03753	0.744732	-0.344755	0.106875	0.207415
tr|E2ANA7|E2ANA7_CAMFO	1	0.698232	0.758578	0.801678	0.855067	0.737904	-0.036972	0.843225	0.894339
tr|H9KQS4|H9KQS4_APIME	1	0.972747	0.946237	0.801678	0.981748	0.698232	-0.234162	0.158731	0.271566
tr|H9B0B8|H9B0B8_9HYME	1	0.895365	0.77983	0.801678	0.619441	0.685488	-0.344723	0.0843267	0.17772
tr|A0A026W0V1|A0A026W0V1_CERBI	1	0.83946	1.20226	0.801678	0.704693	0.57544	-0.54705	0.0609511	0.142837
tr|W4WCV2|W4WCV2_ATTCE	1	0.92045	0.529663	0.794328	0.529663	3.40408	0.948404	0.459463	0.576755
tr|H9KA12|H9KA12_APIME	1	0.483059	0.398107	0.794328	0.92045	1.61436	0.823521	0.202303	0.322149
tr|E1ZXP0|E1ZXP0_CAMFO	1	0.895365	0.870964	0.794328	0.625173	1.27057	-0.0403261	0.903675	0.933798
tr|E2C5H5|E2C5H5_HARSA	1	0.691831	0.704693	0.794328	0.879022	1.23595	0.279728	0.368135	0.489018
tr|K7J4W0|K7J4W0_NASVI	1	1.01859	0.928966	0.794328	1	1.0666	-0.0430386	0.754924	0.824921
tr|W4VSV9|W4VSV9_ATTCE	1	0.809096	0.724436	0.794328	0.704693	1.04713	0.0071676	0.975919	0.984897
tr|K7J1R9|K7J1R9_NASVI	1	0.92045	0.928966	0.794328	0.751623	1.02802	-0.146673	0.363066	0.485047
tr|V9I9F5|V9I9F5_APICE	1	0.801678	0.731139	0.794328	0.679204	1.00925	-0.0287837	0.900953	0.932336
tr|V9IF73|V9IF73_APICE	1	0.711214	0.855067	0.794328	1.22462	1	0.234365	0.370303	0.49144
tr|F4WUA7|F4WUA7_ACREC	1	0.912011	0.972747	0.794328	0.831764	0.981748	-0.145595	0.216094	0.337645
tr|A0A022T1X0|A0A022T1X0_9HYME	1	0.963829	0.937562	0.794328	0.570164	0.954993	-0.32294	0.161351	0.274566
tr|E2A9B6|E2A9B6_CAMFO	1	0.92045	0.887156	0.794328	0.630957	0.937562	-0.248814	0.192475	0.311013
tr|W4X7N4|W4X7N4_ATTCE	1	0.787046	0.717794	0.794328	0.630957	0.912011	-0.0998778	0.659864	0.753317
tr|E2A1K6|E2A1K6_CAMFO	1	1.04713	0.990832	0.794328	0.946237	0.895365	-0.204791	0.0490072	0.124604
tr|K7IZ05|K7IZ05_NASVI	1	1.05682	0.981748	0.794328	0.660694	0.887156	-0.37554	0.0288434	0.0884921
tr|H9K346|H9K346_APIME	1	1.00925	0.92045	0.794328	0.711214	0.870964	-0.301913	0.0270002	0.0857032
tr|E9ILZ2|E9ILZ2_SOLIN	1	0.903649	0.912011	0.794328	0.801678	0.855067	-0.20006	0.0285699	0.0884921
tr|A0A026X1F4|A0A026X1F4_CERBI	1	1.01859	0.855067	0.794328	0.691831	0.855067	-0.295624	0.065015	0.149174
tr|F4WB83|F4WB83_ACREC	1	1.38038	1.21339	0.794328	1.09648	0.816582	-0.408597	0.114564	0.217825
tr|K7INW1|K7INW1_NASVI	1	0.831764	0.77983	0.794328	0.772681	0.758578	-0.167336	0.229306	0.352741
tr|E2A9P6|E2A9P6_CAMFO	1	1.04713	1.00925	0.794328	0.717794	0.724436	-0.450544	0.000655471	0.0167631
tr|K7ISI4|K7ISI4_NASVI	1	1.10662	1.09648	0.794328	0.972747	0.691831	-0.381453	0.0491822	0.124682
tr|K7IT15|K7IT15_NASVI	1	1.20226	1.18032	0.794328	0.660694	0.679204	-0.664414	0.00554827	0.037176
tr|A0A022T4U1|A0A022T4U1_9HYME	1	1.13763	1.10662	0.794328	0.630957	0.461318	-0.782094	0.0124595	0.0542585
tr|E2BHJ7|E2BHJ7_HARSA	1	0.801678	0.698232	0.787046	0.954993	1.1695	0.219905	0.387823	0.509945
tr|A0A026X0U6|A0A026X0U6_CERBI	1	0.870964	0.83946	0.787046	0.591562	1.13763	-0.107252	0.718242	0.800344
tr|K7J6P6|K7J6P6_NASVI	1	0.954993	1.08643	0.787046	1	1.0666	-0.0919401	0.536589	0.644914
tr|A0A026VW65|A0A026VW65_CERBI	1	0.809096	0.794328	0.787046	0.534564	1.05682	-0.130402	0.672459	0.762869
tr|E1ZZZ1|E1ZZZ1_CAMFO	1	0.981748	0.895365	0.787046	0.737904	1.03753	-0.167082	0.345806	0.469467
tr|A0A026WJL2|A0A026WJL2_CERBI	1	0.903649	0.862979	0.787046	0.862979	1.00925	-0.0570944	0.665624	0.75813
tr|V9ICH8|V9ICH8_APICE	1	1.10662	0.937562	0.787046	0.77983	1	-0.246043	0.14306	0.25248
tr|H9K3X3|H9K3X3_APIME	1	1.08643	1.38038	0.787046	0.60256	0.990832	-0.542382	0.0873266	0.18171
tr|K7IMK7|K7IMK7_NASVI	1	0.895365	0.963829	0.787046	0.870964	0.937562	-0.139556	0.174365	0.289795
tr|E9IXM2|E9IXM2_SOLIN	1	0.92045	0.972747	0.787046	0.758578	0.912011	-0.235394	0.0507994	0.126754
tr|H9KGC2|H9KGC2_APIME	1	0.862979	0.855067	0.787046	0.83946	0.895365	-0.108075	0.311482	0.436813
tr|F4WE91|F4WE91_ACREC	1	0.887156	0.895365	0.787046	0.679204	0.870964	-0.251603	0.0888345	0.182796
tr|A0A026WT54|A0A026WT54_CERBI	1	1.05682	1.1272	0.787046	0.870964	0.847227	-0.345901	0.00704	0.041387
tr|A0A022T4Y2|A0A022T4Y2_9HYME	1	1.02802	1.1695	0.787046	1.1272	0.816582	-0.227614	0.267219	0.39467
tr|A0A026VWQ8|A0A026VWQ8_CERBI	1	1.0666	0.981748	0.787046	0.744732	0.816582	-0.376372	0.00215157	0.0262235
tr|A0A022T2C8|A0A022T2C8_9HYME	1	0.787046	0.731139	0.787046	0.751623	0.801678	-0.105662	0.515731	0.626161
tr|H9KTS1|H9KTS1_APIME	1	2.07014	1.70608	0.787046	0.912011	0.654636	-1.02094	0.0666585	0.151724
tr|E2B4U8|E2B4U8_HARSA	1	0.619441	0.77983	0.77983	4.2462	1.87068	1.52331	0.218957	0.340493
tr|H9KEE8|H9KEE8_APIME	1	1.2942	1.41906	0.77983	0.972747	1.0666	-0.397411	0.118209	0.221482
tr|A0A026W3X2|A0A026W3X2_CERBI	1	1.19124	1.44544	0.77983	1.00925	1	-0.382832	0.131236	0.23734
tr|F4WLA6|F4WLA6_ACREC	1	1.00925	0.937562	0.77983	0.772681	0.946237	-0.237951	0.070577	0.157254
tr|K7IRG1|K7IRG1_NASVI	1	0.794328	0.816582	0.77983	0.794328	0.928966	-0.0608229	0.678936	0.769299
tr|K7IQ82|K7IQ82_NASVI	1	0.963829	0.903649	0.77983	0.912011	0.92045	-0.134467	0.187083	0.304718
tr|E2AWS8|E2AWS8_CAMFO	1	0.831764	0.862979	0.77983	0.824138	0.92045	-0.0941966	0.439932	0.558631
tr|E2B9H0|E2B9H0_HARSA	1	0.954993	0.801678	0.77983	0.816582	0.895365	-0.145752	0.270008	0.39653
tr|K7IR00|K7IR00_NASVI	1	0.809096	0.679204	0.77983	0.698232	0.895365	-0.0681883	0.743796	0.817459
tr|K7IXB0|K7IXB0_NASVI	1	0.887156	1.00925	0.77983	0.691831	0.887156	-0.296202	0.0597001	0.140834
tr|E9I907|E9I907_SOLIN	1	1.10662	0.963829	0.77983	0.765597	0.879022	-0.340794	0.0181251	0.0676609
tr|H9KBI1|H9KBI1_APIME	1	0.824138	1	0.77983	0.724436	0.879022	-0.244857	0.11814	0.221482
tr|E2BIL0|E2BIL0_HARSA	1	0.824138	0.77983	0.77983	0.698232	0.847227	-0.163301	0.309353	0.435222
tr|E2C021|E2C021_HARSA	1	1.24738	1.23595	0.77983	0.809096	0.83946	-0.520469	0.0129975	0.0555077
tr|K7IYE9|K7IYE9_NASVI	1	1.40605	1.49969	0.77983	0.765597	0.824138	-0.720971	0.0294576	0.089452
tr|K7IP99|K7IP99_NASVI	1	1.21339	1.09648	0.77983	0.751623	0.794328	-0.509058	0.00647059	0.0395624
tr|A0A026WDI8|A0A026WDI8_CERBI	1	1.02802	0.928966	0.77983	0.862979	0.77983	-0.287546	0.0116736	0.0528704
tr|H9K594|H9K594_APIME	1	0.912011	0.862979	0.77983	0.559758	0.751623	-0.408144	0.046301	0.120264
tr|E2A649|E2A649_CAMFO	1	0.912011	0.879022	0.77983	0.903649	0.724436	-0.213015	0.117188	0.220753
tr|K7JYC6|K7JYC6_NASVI	1	0.580764	0.591562	0.77983	0.672977	0.711214	-0.00552661	0.985324	0.991233
tr|K7IWY6|K7IWY6_NASVI	1	0.711214	0.801678	0.77983	0.862979	0.608135	-0.158819	0.484949	0.599772
tr|H9K4S3|H9K4S3_APIME	1	1.19124	1.03753	0.77983	0.731139	0.474242	-0.701692	0.0204547	0.0722716
tr|E2AGK0|E2AGK0_CAMFO	1	0.691831	0.613762	0.772681	0.630957	1.22462	0.188967	0.642188	0.737921
tr|K7INV9|K7INV9_NASVI	1	1.00925	0.824138	0.772681	0.401791	1.19124	-0.260254	0.544756	0.652243
tr|A0A026WYE6|A0A026WYE6_CERBI	1	1.22462	1.09648	0.772681	0.758578	1.11686	-0.326689	0.169432	0.283913
tr|A0A026X361|A0A026X361_CERBI	1	1.04713	1.01859	0.772681	0.731139	1.0666	-0.254224	0.195898	0.315116
tr|E1ZWS2|E1ZWS2_CAMFO	1	1.22462	1.01859	0.772681	0.809096	0.981748	-0.339293	0.0789881	0.170018
tr|W4X3Y9|W4X3Y9_ATTCE	1	0.597035	0.711214	0.772681	0.737904	0.981748	0.110698	0.688024	0.77559
tr|E2B3F8|E2B3F8_HARSA	1	0.963829	0.92045	0.772681	0.672977	0.981748	-0.248796	0.179937	0.296308
tr|H9KE45|H9KE45_APIME	1	0.92045	0.946237	0.772681	0.666807	0.928966	-0.275439	0.105471	0.205606
tr|E9IUF7|E9IUF7_SOLIN	1	0.711214	0.928966	0.772681	0.809096	0.887156	-0.0967489	0.573369	0.677683
[truncated: 853 more rows]

## Sheet: Sheet2
	Apis mellifera	4649		4649	24431	Apis mellifera	0.190291
	Nasonia vitripennis	4486		4486	24431	Nasonia vitripennis	0.183619			Apis mellifera	0.190291
	Cerapachys biroi	2589		2589	24431	Cerapachys biroi	0.105972			Nasonia vitripennis	0.183619
	Harpegnathos saltator	2314		2314	24431	Harpegnathos saltator	0.0947157			Cerapachys biroi	0.105972
	Camponotus floridanus	2044		2044	24431	Camponotus floridanus	0.0836642			Harpegnathos saltator	0.0947157
	Octospinosus echinatior	1318		1318	24431	Octospinosus echinatior	0.0539479			Camponotus floridanus	0.0836642
	Solenopsis invicta	1313		1313	24431	Solenopsis invicta	0.0537432			Octospinosus echinatior	0.0539479
	Atta cephalotes	1185		1185	24431	Atta cephalotes	0.0485039			Solenopsis invicta	0.0537432
	Apis cerana	1063		1063	24431	Apis cerana	0.0435103			Atta cephalotes	0.0485039
	Microplitis demolitor	815		815	24431	Microplitis demolitor	0.0333593			other hymenoptera species	0.0907044
	Zootermopsis nevadensis	151		151	24431	Zootermopsis nevadensis	0.00618067			non-hymenoptera species	0.0948385
	Glyptapanteles flavicoxis.	107		107	24431	Glyptapanteles flavicoxis.	0.00437968
	Lysiphlebus testaceipes	80		80	24431	Lysiphlebus testaceipes	0.00327453
	Other species	2317		2317	24431	Other species	0.0948385
			2317
					Apis mellifera	0.190291
					Nasonia vitripennis	0.183619		0.0907044
					Cerapachys biroi	0.105972
					Harpegnathos saltator	0.0947157
					Camponotus floridanus	0.0836642
					Octospinosus echinatior	0.0539479
					Solenopsis invicta	0.0537432
					Atta cephalotes	0.0485039
					Other species	0.0948385
					Apis cerana	0.0435103
					Microplitis demolitor	0.0333593
					Zootermopsis nevadensis	0.00618067
					Glyptapanteles flavicoxis.	0.00437968
					Lysiphlebus testaceipes	0.00327453
			Apis cerana	0.0435103
			Microplitis demolitor	0.0333593
			Zootermopsis nevadensis	0.00618067
			Glyptapanteles flavicoxis.	0.00437968
			Lysiphlebus testaceipes	0.00327453						2852
			Other species	0.0948385
	9HYME	151				Nasonia vitripennis	602	2852	Nasonia vitripennis	0.21108
						Apis mellifera	333	2852	Apis mellifera	0.11676
	APHER	7				Harpegnathos saltator	309	2852	Harpegnathos saltator	0.108345
	ADP	1				Camponotus floridanus	305	2852	Camponotus floridanus	0.106942
						Cerapachys biroi	302	2852	Cerapachys biroi	0.105891
						Atta cephalotes	229	2852	Atta cephalotes	0.0802945
						Solenopsis invicta	205	2852	Solenopsis invicta	0.0718794
	ASOTA	1				Acromyrmex echinatior	194	2852	Acromyrmex echinatior	0.0680224
						Microplitis demolitor	119	2852	Microplitis demolitor	0.0417251
	BOMHP	1				other hymenoptera species	238	2852	other hymenoptera species	0.0834502
						non-hymenoptera species	16	2852	non-hymenoptera species	0.0056101				238
								2852
					Apis cerana	108		2852
					Lysiphlebus testaceipes	79		2852
								2852
	GDP	1						2852
					Bombus ignitus	4		2852
	GTP	1			Apis cerana cerana	3		2852
					Cotesia congregata	3		2852
					Bombus terrestris	3		2852
					Glyptapanteles indiensis	2		2852
	NAD	1			Cotesia vestalis	1		2852
	NAD+	1			Microctonus hyperodae	1
	Ndp	1			Spathius agrili	1					32
					Vespa analis	1
	udp	1								Leptocybe invasa	1
										Chelonus inanitus	1
										Polyrhachis vicina	1
										Diprion pini	1
										Ceratina nanula	1
										Pteromalus puparum	1
										Notiospathius sp.	1
										Stizoides foxi	1
										Macrocentrus cingulum	1
										Ametastegia equiseti	1
										Anochetus mayri	1
										Chelonus sp.	1
										Tranosema rostrale	1
			-0.38835
			-0.32641
			0.764003
			0.797519
