# Supplementary material for: Comparative Transcriptome and iTRAQ Proteome Analyses Reveal the Mechanisms of Diapause in Aphidius gifuensis Ashmead (Hymenoptera: Aphidiidae)
Source: Front Physiol. 2018 Nov 30;9:1697. doi: 10.3389/fphys.2018.01697 (PMC6284037; doi:10.3389/fphys.2018.01697)
Supplement: Table S5 — KEGG enrichment of differentially expressed proteins. [file Table_5.xls]

## Sheet: Sheet2
Category	GO-ID	GO-Name	Number-of-diff-proteins-in-GO	up	down	Total-diff-proteins	Number-of-total-proteins-in-GO	Total-proteins	Fold-Enrichment	Pvalue	FDR	UniProtKB-ID	UniProtKB Name
molecular_function	GO:0005524	ATP binding	14	3	11	181	1462	13188	0.69772	0.0349938	0.0328174	E2AQI9_CAMFO;W4W9I7_ATTCE;W4WKK9_ATTCE;W4WZF6_ATTCE;E2B9B3_HARSA;E2BDB8_HARSA;E2BX49_HARSA;E2BUY9_HARSA;K7ITP5_NASVI;K7ISN4_NASVI;K7IZU5_NASVI;K7ILU8_NASVI;F4WNX6_ACREC;E9IWG9_SOLIN	Calcium/calmodulin-dependent protein kinase type II alpha chain OS=Camponotus floridanus GN=EAG_12081 PE=4 SV=1;REVERSED Uncharacterized protein OS=Atta cephalotes PE=4 SV=1;Uncharacterized protein OS=Atta cephalotes PE=3 SV=1;REVERSED Uncharacterized protein OS=Atta cephalotes PE=4 SV=1;Acetyl-CoA carboxylase OS=Harpegnathos saltator GN=EAI_14182 PE=3 SV=1;REVERSED G protein-coupled receptor kin…
molecular_function	GO:0016491	oxidoreductase activity	8	3	5	181	102	13188	5.71466	6.79978e-05	0.00567782	E2BNZ3_HARSA;Q4PP85_LYSTE;E2B5S7_HARSA;E2B583_HARSA;F4WVG1_ACREC;F4WIA6_ACREC;E9IK26_SOLIN;E9J4R9_SOLIN	Laccase-4 OS=Harpegnathos saltator GN=EAI_00877 PE=4 SV=1;Succinate dehydrogenase iron sulfur subunit B OS=Lysiphlebus testaceipes GN=SdhB PE=2 SV=1;L-xylulose reductase OS=Harpegnathos saltator GN=EAI_10841 PE=3 SV=1;Fatty acid synthase OS=Harpegnathos saltator GN=EAI_09048 PE=4 SV=1;Sorbitol dehydrogenase OS=Acromyrmex echinatior GN=G5I_09899 PE=3 SV=1;Phenoloxidase subunit A3 OS=Acromyrmex ech…
molecular_function	GO:0008270	zinc ion binding	8	2	6	181	296	13188	1.96924	0.0305607	0.12178	E2B583_HARSA;K7IZR5_NASVI;K7J307_NASVI;K7J0F6_NASVI;K7JMU4_NASVI;K7INE5_NASVI;F4WVG1_ACREC;E9J4R9_SOLIN	Fatty acid synthase OS=Harpegnathos saltator GN=EAI_09048 PE=4 SV=1;Uncharacterized protein OS=Nasonia vitripennis GN=LOC100120714 PE=4 SV=1;Uncharacterized protein OS=Nasonia vitripennis GN=LOC100115469 PE=4 SV=1;REVERSED Uncharacterized protein OS=Nasonia vitripennis GN=Cc2d1 PE=4 SV=1;REVERSED Uncharacterized protein OS=Nasonia vitripennis PE=4 SV=1;Uncharacterized protein OS=Nasonia vitripenn…
molecular_function	GO:0003676	nucleic acid binding	8	4	4	181	398	13188	1.46456	0.0838959	0.179623	E2BX49_HARSA;E2BUY9_HARSA;E2B398_HARSA;K7IVZ4_NASVI;K7J9T4_NASVI;K7J8D7_NASVI;E9I9B4_SOLIN;E9IX93_SOLIN	DEAD-box helicase Dbp80 OS=Harpegnathos saltator GN=EAI_16346 PE=4 SV=1;Lysine--tRNA ligase OS=Harpegnathos saltator GN=EAI_05667 PE=3 SV=1;Myelin expression factor 2 OS=Harpegnathos saltator GN=EAI_13962 PE=4 SV=1;Uncharacterized protein OS=Nasonia vitripennis GN=LOC100116523 PE=4 SV=1;Uncharacterized protein OS=Nasonia vitripennis PE=4 SV=1;REVERSED Uncharacterized protein OS=Nasonia vitripenni…
molecular_function	GO:0046872	metal ion binding	7	4	3	181	759	13188	0.67198	0.0776251	0.176809	E2A735_CAMFO;E2B9B3_HARSA;E2B8X9_HARSA;K7J5D5_NASVI;K7IQ47_NASVI;F4WIA6_ACREC;F4WLE6_ACREC	Zinc finger CCCH domain-containing protein 15-like protein OS=Camponotus floridanus GN=EAG_04742 PE=4 SV=1;Acetyl-CoA carboxylase OS=Harpegnathos saltator GN=EAI_14182 PE=3 SV=1;Putative uncharacterized protein OS=Harpegnathos saltator GN=EAI_05106 PE=4 SV=1;Aminoacylase-1 OS=Nasonia vitripennis GN=LOC100114283 PE=3 SV=1;Amidophosphoribosyltransferase OS=Nasonia vitripennis GN=Prat PE=3 SV=1;Phen…
molecular_function	GO:0030246	carbohydrate binding	3	3	0	181	36	13188	6.07182	0.0115885	0.0902792	W4WNR8_ATTCE;E2BII6_HARSA;K7J8I6_NASVI	Galectin OS=Atta cephalotes PE=4 SV=1;Neutral alpha-glucosidase AB (Fragment) OS=Harpegnathos saltator GN=EAI_04255 PE=4 SV=1;Uncharacterized protein OS=Nasonia vitripennis GN=LOC100119498 PE=4 SV=1
molecular_function	GO:0000166	nucleotide binding	3	3	0	181	289	13188	0.756352	0.198833	0.257404	E2B398_HARSA;K7IVZ4_NASVI;E9I9B4_SOLIN	Myelin expression factor 2 OS=Harpegnathos saltator GN=EAI_13962 PE=4 SV=1;Uncharacterized protein OS=Nasonia vitripennis GN=LOC100116523 PE=4 SV=1;Putative uncharacterized protein (Fragment) OS=Solenopsis invicta GN=SINV_09391 PE=4 SV=1
molecular_function	GO:0005509	calcium ion binding	3	1	2	181	191	13188	1.14443	0.221667	0.264417	E1ZX09_CAMFO;E2BQQ8_HARSA;K7ITU3_NASVI	Glycerol-3-phosphate dehydrogenase, mitochondrial OS=Camponotus floridanus GN=EAG_02260 PE=4 SV=1;Sorting nexin-8 OS=Harpegnathos saltator GN=EAI_01007 PE=4 SV=1;Uncharacterized protein OS=Nasonia vitripennis GN=LOC100122016 PE=3 SV=1
molecular_function	GO:0004197	cysteine-type endopeptidase activity	2	2	0	181	10	13188	14.5724	0.00755681	0.0902792	K7J270_NASVI;E9INF5_SOLIN	Uncharacterized protein OS=Nasonia vitripennis GN=LOC100117484 PE=4 SV=1;REVERSED Putative uncharacterized protein (Fragment) OS=Solenopsis invicta GN=SINV_09550 PE=4 SV=1
molecular_function	GO:0005543	phospholipid binding	2	1	1	181	6	13188	24.2873	0.00266055	0.0902792	E2C4R5_HARSA;K7INW9_NASVI	Spectrin beta chain, brain 4 OS=Harpegnathos saltator GN=EAI_04222 PE=4 SV=1;Uncharacterized protein OS=Nasonia vitripennis GN=LOC100114310 PE=4 SV=1
molecular_function	GO:0016746	transferase activity, transferring acyl groups	2	0	2	181	12	13188	12.1436	0.0107843	0.0902792	E2A6C2_CAMFO;E2AV98_CAMFO	Carnitine O-palmitoyltransferase I, liver isoform OS=Camponotus floridanus GN=EAG_09896 PE=3 SV=1;Acyl-coenzyme A:6-aminopenicillanic-acid-acyltransferase 40 kDa form OS=Camponotus floridanus GN=EAG_16394 PE=4 SV=1
molecular_function	GO:0050662	coenzyme binding	2	0	2	181	12	13188	12.1436	0.0107843	0.0902792	E1ZXM8_CAMFO;E9J2C2_SOLIN	Trifunctional enzyme subunit alpha, mitochondrial OS=Camponotus floridanus GN=EAG_07860 PE=3 SV=1;Putative uncharacterized protein (Fragment) OS=Solenopsis invicta GN=SINV_10925 PE=3 SV=1
molecular_function	GO:0016747	transferase activity, transferring acyl groups other than amino-acyl groups	2	0	2	181	16	13188	9.10773	0.0185636	0.113036	E2B583_HARSA;E9J4R9_SOLIN	Fatty acid synthase OS=Harpegnathos saltator GN=EAI_09048 PE=4 SV=1;REVERSED Putative uncharacterized protein (Fragment) OS=Solenopsis invicta GN=SINV_08502 PE=4 SV=1
molecular_function	GO:0009055	electron carrier activity	2	0	2	181	25	13188	5.82895	0.0410304	0.145789	Q4PP85_LYSTE;K7IR93_NASVI	Succinate dehydrogenase iron sulfur subunit B OS=Lysiphlebus testaceipes GN=SdhB PE=2 SV=1;Uncharacterized protein OS=Nasonia vitripennis GN=LOC100114751 PE=4 SV=1
molecular_function	GO:0004222	metalloendopeptidase activity	2	2	0	181	38	13188	3.83484	0.080464	0.176809	K7JA76_NASVI;K7J0F6_NASVI	Uncharacterized protein OS=Nasonia vitripennis GN=LOC100114510 PE=4 SV=1;REVERSED Uncharacterized protein OS=Nasonia vitripennis GN=Cc2d1 PE=4 SV=1
molecular_function	GO:0004497	monooxygenase activity	2	0	2	181	35	13188	4.16354	0.0709607	0.176809	E2B1W9_CAMFO;E2BVH7_HARSA	Cytochrome P450 4g15 OS=Camponotus floridanus GN=EAG_04053 PE=3 SV=1;Cytochrome P450 9e2 (Fragment) OS=Harpegnathos saltator GN=EAI_02911 PE=3 SV=1
molecular_function	GO:0016705	oxidoreductase activity, acting on paired donors, with incorporation or reduction of molecular oxygen	2	0	2	181	37	13188	3.93848	0.077281	0.176809	E2B1W9_CAMFO;E2BVH7_HARSA	Cytochrome P450 4g15 OS=Camponotus floridanus GN=EAG_04053 PE=3 SV=1;Cytochrome P450 9e2 (Fragment) OS=Harpegnathos saltator GN=EAI_02911 PE=3 SV=1
molecular_function	GO:0004298	threonine-type endopeptidase activity	2	2	0	181	41	13188	3.55424	0.0900746	0.185709	K7J976_NASVI;E9IPA8_SOLIN	Proteasome subunit alpha type OS=Nasonia vitripennis GN=LOC100114544 PE=3 SV=1;Putative uncharacterized protein (Fragment) OS=Solenopsis invicta GN=SINV_07917 PE=4 SV=1
molecular_function	GO:0030170	pyridoxal phosphate binding	2	1	1	181	42	13188	3.46961	0.0932906	0.187705	V9IJN5_APICE;K7IT15_NASVI	Kynurenine--oxoglutarate transaminase 3 OS=Apis cerana GN=ACCB09071 PE=2 SV=1;Uncharacterized protein OS=Nasonia vitripennis GN=LOC100121289 PE=3 SV=1
molecular_function	GO:0003735	structural constituent of ribosome	2	1	1	181	307	13188	0.47467	0.129614	0.213335	Q56FE0_LYSTE;E2BAS1_HARSA	40S ribosomal protein S8 OS=Lysiphlebus testaceipes GN=RpS8 PE=2 SV=1;60S ribosomal protein L18 (Fragment) OS=Harpegnathos saltator GN=EAI_12896 PE=4 SV=1
molecular_function	GO:0016887	ATPase activity	2	0	2	181	55	13188	2.64952	0.134624	0.214942	W4WKK9_ATTCE;K7ILU8_NASVI	Uncharacterized protein OS=Atta cephalotes PE=3 SV=1;Uncharacterized protein OS=Nasonia vitripennis GN=LOC100118468 PE=3 SV=1
molecular_function	GO:0051287	NAD binding	2	2	0	181	57	13188	2.55656	0.140769	0.214942	E2BKV7_HARSA;E9INY0_SOLIN	3-hydroxyisobutyrate dehydrogenase, mitochondrial (Fragment) OS=Harpegnathos saltator GN=EAI_10242 PE=4 SV=1;Glyceraldehyde-3-phosphate dehydrogenase (Fragment) OS=Solenopsis invicta GN=SINV_01281 PE=3 SV=1
molecular_function	GO:0005506	iron ion binding	2	0	2	181	75	13188	1.94298	0.191148	0.253347	E2B1W9_CAMFO;E2BVH7_HARSA	Cytochrome P450 4g15 OS=Camponotus floridanus GN=EAG_04053 PE=3 SV=1;Cytochrome P450 9e2 (Fragment) OS=Harpegnathos saltator GN=EAI_02911 PE=3 SV=1
molecular_function	GO:0020037	heme binding	2	0	2	181	80	13188	1.82155	0.20321	0.261046	E2B1W9_CAMFO;E2BVH7_HARSA	Cytochrome P450 4g15 OS=Camponotus floridanus GN=EAG_04053 PE=3 SV=1;Cytochrome P450 9e2 (Fragment) OS=Harpegnathos saltator GN=EAI_02911 PE=3 SV=1
molecular_function	GO:0003743	translation initiation factor activity	2	1	1	181	97	13188	1.50231	0.236969	0.27674	V9IDL6_APICE;V9IM01_APICE	Eukaryotic translation initiation factor 3 subunit E OS=Apis cerana GN=ACCB01153.1 PE=2 SV=1;Eukaryotic translation initiation factor 3 subunit I OS=Apis cerana GN=ACCB13758 PE=2 SV=1
molecular_function	GO:0003689	DNA clamp loader activity	1	0	1	181	1	13188	72.8619	0.0137246	0.0902792	W4WZF6_ATTCE	REVERSED Uncharacterized protein OS=Atta cephalotes PE=4 SV=1
molecular_function	GO:0004044	amidophosphoribosyltransferase activity	1	1	0	181	1	13188	72.8619	0.0137246	0.0902792	K7IQ47_NASVI	Amidophosphoribosyltransferase OS=Nasonia vitripennis GN=Prat PE=3 SV=1
molecular_function	GO:0004046	aminoacylase activity	1	1	0	181	1	13188	72.8619	0.0137246	0.0902792	K7J5D5_NASVI	Aminoacylase-1 OS=Nasonia vitripennis GN=LOC100114283 PE=3 SV=1
molecular_function	GO:0004334	fumarylacetoacetase activity	1	1	0	181	1	13188	72.8619	0.0137246	0.0902792	E2BY33_HARSA	Fumarylacetoacetase OS=Harpegnathos saltator GN=EAI_09477 PE=4 SV=1
molecular_function	GO:0004368	glycerol-3-phosphate dehydrogenase activity	1	0	1	181	1	13188	72.8619	0.0137246	0.0902792	E1ZX09_CAMFO	Glycerol-3-phosphate dehydrogenase, mitochondrial OS=Camponotus floridanus GN=EAG_02260 PE=4 SV=1
molecular_function	GO:0004824	lysine-tRNA ligase activity	1	1	0	181	1	13188	72.8619	0.0137246	0.0902792	E2BUY9_HARSA	Lysine--tRNA ligase OS=Harpegnathos saltator GN=EAI_05667 PE=3 SV=1
molecular_function	GO:0005272	sodium channel activity	1	0	1	181	1	13188	72.8619	0.0137246	0.0902792	E9IWN6_SOLIN	Putative uncharacterized protein (Fragment) OS=Solenopsis invicta GN=SINV_02112 PE=4 SV=1
molecular_function	GO:0008442	3-hydroxyisobutyrate dehydrogenase activity	1	1	0	181	1	13188	72.8619	0.0137246	0.0902792	E2BKV7_HARSA	3-hydroxyisobutyrate dehydrogenase, mitochondrial (Fragment) OS=Harpegnathos saltator GN=EAI_10242 PE=4 SV=1
molecular_function	GO:0008446	GDP-mannose 4,6-dehydratase activity	1	0	1	181	1	13188	72.8619	0.0137246	0.0902792	E9J2C2_SOLIN	Putative uncharacterized protein (Fragment) OS=Solenopsis invicta GN=SINV_10925 PE=3 SV=1
molecular_function	GO:0003867	4-aminobutyrate transaminase activity	1	0	1	181	2	13188	36.4309	0.0270745	0.113036	K7IT15_NASVI	Uncharacterized protein OS=Nasonia vitripennis GN=LOC100121289 PE=3 SV=1
molecular_function	GO:0004300	enoyl-CoA hydratase activity	1	0	1	181	2	13188	36.4309	0.0270745	0.113036	E1ZXM8_CAMFO	Trifunctional enzyme subunit alpha, mitochondrial OS=Camponotus floridanus GN=EAG_07860 PE=3 SV=1
molecular_function	GO:0004365	glyceraldehyde-3-phosphate dehydrogenase (NAD+) (phosphorylating) activity	1	1	0	181	2	13188	36.4309	0.0270745	0.113036	E9INY0_SOLIN	Glyceraldehyde-3-phosphate dehydrogenase (Fragment) OS=Solenopsis invicta GN=SINV_01281 PE=3 SV=1
molecular_function	GO:0004459	L-lactate dehydrogenase activity	1	1	0	181	2	13188	36.4309	0.0270745	0.113036	K7J616_NASVI	L-lactate dehydrogenase OS=Nasonia vitripennis GN=LOC100118743 PE=3 SV=1
molecular_function	GO:0003677	DNA binding	1	0	1	181	361	13188	0.201833	0.0328257	0.127486	K7JMU4_NASVI	REVERSED Uncharacterized protein OS=Nasonia vitripennis PE=4 SV=1
molecular_function	GO:0005507	copper ion binding	1	1	0	181	3	13188	24.2873	0.0400574	0.145426	E2BNZ3_HARSA	Laccase-4 OS=Harpegnathos saltator GN=EAI_00877 PE=4 SV=1
molecular_function	GO:0004616	phosphogluconate dehydrogenase (decarboxylating) activity	1	1	0	181	4	13188	18.2155	0.0526807	0.165994	E2BKV7_HARSA	3-hydroxyisobutyrate dehydrogenase, mitochondrial (Fragment) OS=Harpegnathos saltator GN=EAI_10242 PE=4 SV=1
molecular_function	GO:0008603	cAMP-dependent protein kinase regulator activity	1	0	1	181	4	13188	18.2155	0.0526807	0.165994	E2BQT5_HARSA	cAMP-dependent protein kinase type II regulatory subunit OS=Harpegnathos saltator GN=EAI_11667 PE=4 SV=1
molecular_function	GO:0003980	UDP-glucose:glycoprotein glucosyltransferase activity	1	0	1	181	5	13188	14.5724	0.0649518	0.174951	W4X998_ATTCE	Uncharacterized protein OS=Atta cephalotes PE=4 SV=1
molecular_function	GO:0003989	acetyl-CoA carboxylase activity	1	0	1	181	5	13188	14.5724	0.0649518	0.174951	E2B9B3_HARSA	Acetyl-CoA carboxylase OS=Harpegnathos saltator GN=EAI_14182 PE=3 SV=1
molecular_function	GO:0004134	4-alpha-glucanotransferase activity	1	0	1	181	5	13188	14.5724	0.0649518	0.174951	E9IFN1_SOLIN	Putative uncharacterized protein (Fragment) OS=Solenopsis invicta GN=SINV_08425 PE=4 SV=1
molecular_function	GO:0004135	amylo-alpha-1,6-glucosidase activity	1	0	1	181	5	13188	14.5724	0.0649518	0.174951	E9IFN1_SOLIN	Putative uncharacterized protein (Fragment) OS=Solenopsis invicta GN=SINV_08425 PE=4 SV=1
molecular_function	GO:0016868	intramolecular transferase activity, phosphotransferases	1	0	1	181	5	13188	14.5724	0.0649518	0.174951	K7IN84_NASVI	Uncharacterized protein OS=Nasonia vitripennis GN=LOC100124235 PE=3 SV=1
molecular_function	GO:0004703	G-protein coupled receptor kinase activity	1	0	1	181	6	13188	12.1436	0.076878	0.176809	E2BDB8_HARSA	REVERSED G protein-coupled receptor kinase 1 OS=Harpegnathos saltator GN=EAI_15614 PE=3 SV=1
molecular_function	GO:0032266	phosphatidylinositol-3-phosphate binding	1	0	1	181	6	13188	12.1436	0.076878	0.176809	E2AQK8_CAMFO	Sorting nexin-27 OS=Camponotus floridanus GN=EAG_08929 PE=4 SV=1
molecular_function	GO:0052689	carboxylic ester hydrolase activity	1	1	0	181	6	13188	12.1436	0.076878	0.176809	E1ZWV0_CAMFO	Protein phosphatase methylesterase 1 OS=Camponotus floridanus GN=EAG_13305 PE=3 SV=1
molecular_function	GO:0003824	catalytic activity	1	1	0	181	258	13188	0.28241	0.0999838	0.191923	V9IJN5_APICE	Kynurenine--oxoglutarate transaminase 3 OS=Apis cerana GN=ACCB09071 PE=2 SV=1
molecular_function	GO:0003857	3-hydroxyacyl-CoA dehydrogenase activity	1	0	1	181	8	13188	9.10773	0.0997236	0.191923	E1ZXM8_CAMFO	Trifunctional enzyme subunit alpha, mitochondrial OS=Camponotus floridanus GN=EAG_07860 PE=3 SV=1
molecular_function	GO:0004114	3',5'-cyclic-nucleotide phosphodiesterase activity	1	1	0	181	8	13188	9.10773	0.0997236	0.191923	F4WLE6_ACREC	cGMP-specific 3',5'-cyclic phosphodiesterase OS=Acromyrmex echinatior GN=G5I_06571 PE=4 SV=1
molecular_function	GO:0004591	oxoglutarate dehydrogenase (succinyl-transferring) activity	1	0	1	181	8	13188	9.10773	0.0997236	0.191923	Q4PP84_LYSTE	Putative oxoglutarate dehydrogenase (Fragment) OS=Lysiphlebus testaceipes GN=Ogdh PE=2 SV=1
molecular_function	GO:0003872	6-phosphofructokinase activity	1	0	1	181	9	13188	8.09576	0.110657	0.194523	K7ISN4_NASVI	6-phosphofructokinase OS=Nasonia vitripennis GN=LOC100115310 PE=3 SV=1
molecular_function	GO:0004872	receptor activity	1	1	0	181	9	13188	8.09576	0.110657	0.194523	E9ISL7_SOLIN	REVERSED Putative uncharacterized protein (Fragment) OS=Solenopsis invicta GN=SINV_13179 PE=4 SV=1
molecular_function	GO:0004075	biotin carboxylase activity	1	0	1	181	10	13188	7.28619	0.121273	0.206659	E2B9B3_HARSA	Acetyl-CoA carboxylase OS=Harpegnathos saltator GN=EAI_14182 PE=3 SV=1
molecular_function	GO:0016627	oxidoreductase activity, acting on the CH-CH group of donors	1	0	1	181	10	13188	7.28619	0.121273	0.206659	E2BC93_HARSA	Synaptic glycoprotein SC2 OS=Harpegnathos saltator GN=EAI_03661 PE=4 SV=1
molecular_function	GO:0030976	thiamine pyrophosphate binding	1	0	1	181	11	13188	6.62381	0.131578	0.213335	Q4PP84_LYSTE	Putative oxoglutarate dehydrogenase (Fragment) OS=Lysiphlebus testaceipes GN=Ogdh PE=2 SV=1
molecular_function	GO:0050661	NADP binding	1	1	0	181	12	13188	6.07182	0.141579	0.214942	E9INY0_SOLIN	Glyceraldehyde-3-phosphate dehydrogenase (Fragment) OS=Solenopsis invicta GN=SINV_01281 PE=3 SV=1
molecular_function	GO:0004553	hydrolase activity, hydrolyzing O-glycosyl compounds	1	1	0	181	13	13188	5.60476	0.151282	0.215932	E2BII6_HARSA	Neutral alpha-glucosidase AB (Fragment) OS=Harpegnathos saltator GN=EAI_04255 PE=4 SV=1
molecular_function	GO:0005096	GTPase activator activity	1	1	0	181	13	13188	5.60476	0.151282	0.215932	E9ISL7_SOLIN	REVERSED Putative uncharacterized protein (Fragment) OS=Solenopsis invicta GN=SINV_13179 PE=4 SV=1
molecular_function	GO:0016620	oxidoreductase activity, acting on the aldehyde or oxo group of donors, NAD or NADP as acceptor	1	1	0	181	13	13188	5.60476	0.151282	0.215932	K7J4M2_NASVI	Uncharacterized protein OS=Nasonia vitripennis GN=LOC100120559 PE=3 SV=1
molecular_function	GO:0051537	2 iron, 2 sulfur cluster binding	1	0	1	181	13	13188	5.60476	0.151282	0.215932	Q4PP85_LYSTE	Succinate dehydrogenase iron sulfur subunit B OS=Lysiphlebus testaceipes GN=SdhB PE=2 SV=1
molecular_function	GO:0004568	chitinase activity	1	1	0	181	14	13188	5.20442	0.160693	0.223631	D8KY59_BOMIG	Imaginal disc growth factor OS=Bombus ignitus GN=IDGF PE=2 SV=1
molecular_function	GO:0003995	acyl-CoA dehydrogenase activity	1	0	1	181	15	13188	4.85746	0.169819	0.230567	K7J7J5_NASVI	Uncharacterized protein OS=Nasonia vitripennis GN=LOC100679050 PE=3 SV=1
molecular_function	GO:0016788	hydrolase activity, acting on ester bonds	1	0	1	181	15	13188	4.85746	0.169819	0.230567	E2B583_HARSA	Fatty acid synthase OS=Harpegnathos saltator GN=EAI_09048 PE=4 SV=1
molecular_function	GO:0003755	peptidyl-prolyl cis-trans isomerase activity	1	1	0	181	18	13188	4.04788	0.195542	0.255121	E9IM86_SOLIN	Peptidyl-prolyl cis-trans isomerase (Fragment) OS=Solenopsis invicta GN=SINV_04316 PE=3 SV=1
molecular_function	GO:0035091	phosphatidylinositol binding	1	1	0	181	18	13188	4.04788	0.195542	0.255121	E2BQQ8_HARSA	Sorting nexin-8 OS=Harpegnathos saltator GN=EAI_01007 PE=4 SV=1
molecular_function	GO:0051536	iron-sulfur cluster binding	1	1	0	181	20	13188	3.64309	0.21137	0.262469	K7IQ47_NASVI	Amidophosphoribosyltransferase OS=Nasonia vitripennis GN=Prat PE=3 SV=1
molecular_function	GO:0008168	methyltransferase activity	1	0	1	181	21	13188	3.46961	0.218905	0.264144	E2BZ08_HARSA	Protein arginine N-methyltransferase 8 OS=Harpegnathos saltator GN=EAI_15047 PE=4 SV=1
molecular_function	GO:0016301	kinase activity	1	1	0	181	173	13188	0.421167	0.219857	0.264144	E2BQT5_HARSA	cAMP-dependent protein kinase type II regulatory subunit OS=Harpegnathos saltator GN=EAI_11667 PE=4 SV=1
molecular_function	GO:0016740	transferase activity	1	1	0	181	21	13188	3.46961	0.218905	0.264144	E2AX16_CAMFO	Glutathione S-transferase OS=Camponotus floridanus GN=EAG_01199 PE=3 SV=1
molecular_function	GO:0005200	structural constituent of cytoskeleton	1	0	1	181	25	13188	2.91448	0.246639	0.28406	K7INW9_NASVI	Uncharacterized protein OS=Nasonia vitripennis GN=LOC100114310 PE=4 SV=1
molecular_function	GO:0003774	motor activity	1	0	1	181	27	13188	2.69859	0.259134	0.288503	W4W9I7_ATTCE	REVERSED Uncharacterized protein OS=Atta cephalotes PE=4 SV=1
molecular_function	GO:0008237	metallopeptidase activity	1	1	0	181	27	13188	2.69859	0.259134	0.288503	K7INE5_NASVI	Uncharacterized protein OS=Nasonia vitripennis GN=LOC100124286 PE=4 SV=1
molecular_function	GO:0015078	hydrogen ion transmembrane transporter activity	1	0	1	181	27	13188	2.69859	0.259134	0.288503	F4X7W1_ACREC	V-type proton ATPase subunit C OS=Acromyrmex echinatior GN=G5I_14516 PE=4 SV=1
molecular_function	GO:0005215	transporter activity	1	1	0	181	28	13188	2.60221	0.265056	0.292446	F4WQ28_ACREC	Alpha-tocopherol transfer protein-like protein OS=Acromyrmex echinatior GN=G5I_07887 PE=4 SV=1
molecular_function	GO:0004252	serine-type endopeptidase activity	1	1	0	181	30	13188	2.42873	0.276273	0.301553	K7J9P4_NASVI	Uncharacterized protein OS=Nasonia vitripennis GN=SPH21 PE=3 SV=1
molecular_function	GO:0042626	ATPase activity, coupled to transmembrane movement of substances	1	0	1	181	32	13188	2.27693	0.286683	0.310884	F4WNX6_ACREC	ATP-binding cassette sub-family D member 2 OS=Acromyrmex echinatior GN=G5I_07485 PE=4 SV=1
molecular_function	GO:0003723	RNA binding	1	1	0	181	128	13188	0.569233	0.304084	0.325526	Q56FC3_LYSTE	Hoip-prov protein isoform B OS=Lysiphlebus testaceipes GN=hoip-prov PE=2 SV=1
molecular_function	GO:0004386	helicase activity	1	0	1	181	44	13188	1.65595	0.334102	0.355179	E2BX49_HARSA	DEAD-box helicase Dbp80 OS=Harpegnathos saltator GN=EAI_16346 PE=4 SV=1
molecular_function	GO:0004674	protein serine/threonine kinase activity	1	0	1	181	106	13188	0.687376	0.341643	0.355179	E2AQI9_CAMFO	Calcium/calmodulin-dependent protein kinase type II alpha chain OS=Camponotus floridanus GN=EAG_12081 PE=4 SV=1
molecular_function	GO:0016881	acid-amino acid ligase activity	1	1	0	181	47	13188	1.55025	0.342418	0.355179	E2BU33_HARSA	Ubiquitin-conjugating enzyme E2 L3 OS=Harpegnathos saltator GN=EAI_04468 PE=3 SV=1
molecular_function	GO:0050660	flavin adenine dinucleotide binding	1	0	1	181	52	13188	1.40119	0.353597	0.36451	K7J7J5_NASVI	Uncharacterized protein OS=Nasonia vitripennis GN=LOC100679050 PE=3 SV=1
molecular_function	GO:0000287	magnesium ion binding	1	0	1	181	68	13188	1.0715	0.370752	0.370752	K7IN84_NASVI	Uncharacterized protein OS=Nasonia vitripennis GN=LOC100124235 PE=3 SV=1
cellular_component	GO:0016021	integral component of membrane	7	0	7	181	2491	13188	0.20475	1.21614e-09	2.03095e-07	E2BC93_HARSA;V9IK22_APICE;K7ITU3_NASVI;K7J6E0_NASVI;F4WNX6_ACREC;F4WFF2_ACREC;E9IWN6_SOLIN	Synaptic glycoprotein SC2 OS=Harpegnathos saltator GN=EAI_03661 PE=4 SV=1;Mitochondrial glutamate carrier 1 OS=Apis cerana GN=ACCB10762 PE=2 SV=1;Uncharacterized protein OS=Nasonia vitripennis GN=LOC100122016 PE=3 SV=1;Uncharacterized protein OS=Nasonia vitripennis GN=LOC100121081 PE=4 SV=1;ATP-binding cassette sub-family D member 2 OS=Acromyrmex echinatior GN=G5I_07485 PE=4 SV=1;Transmembrane an…
cellular_component	GO:0005737	cytoplasm	7	5	2	181	539	13188	0.946258	0.151219	0.215932	E2AGE1_CAMFO;E2BC93_HARSA;E2BUY9_HARSA;K7J5D5_NASVI;K7J976_NASVI;K7ISN4_NASVI;K7J616_NASVI	Amphiphysin (Fragment) OS=Camponotus floridanus GN=EAG_02861 PE=4 SV=1;Synaptic glycoprotein SC2 OS=Harpegnathos saltator GN=EAI_03661 PE=4 SV=1;Lysine--tRNA ligase OS=Harpegnathos saltator GN=EAI_05667 PE=3 SV=1;Aminoacylase-1 OS=Nasonia vitripennis GN=LOC100114283 PE=3 SV=1;Proteasome subunit alpha type OS=Nasonia vitripennis GN=LOC100114544 PE=3 SV=1;6-phosphofructokinase OS=Nasonia vitripenni…
cellular_component	GO:0005840	ribosome	3	2	1	181	331	13188	0.66038	0.16672	0.230101	Q56FE0_LYSTE;E2BAS1_HARSA;F4WZU5_ACREC	40S ribosomal protein S8 OS=Lysiphlebus testaceipes GN=RpS8 PE=2 SV=1;60S ribosomal protein L18 (Fragment) OS=Harpegnathos saltator GN=EAI_12896 PE=4 SV=1;40S ribosomal protein S10 OS=Acromyrmex echinatior GN=G5I_11554 PE=4 SV=1
cellular_component	GO:0016020	membrane	3	2	1	181	172	13188	1.27085	0.209956	0.262469	W4WKK9_ATTCE;K7ILU8_NASVI;E9ISL7_SOLIN	Uncharacterized protein OS=Atta cephalotes PE=3 SV=1;Uncharacterized protein OS=Nasonia vitripennis GN=LOC100118468 PE=3 SV=1;REVERSED Putative uncharacterized protein (Fragment) OS=Solenopsis invicta GN=SINV_13179 PE=4 SV=1
cellular_component	GO:0005634	nucleus	2	2	0	181	470	13188	0.310051	0.0306273	0.12178	E2BDL7_HARSA;K7J976_NASVI	Cyclin-L2 OS=Harpegnathos saltator GN=EAI_11267 PE=3 SV=1;Proteasome subunit alpha type OS=Nasonia vitripennis GN=LOC100114544 PE=3 SV=1
cellular_component	GO:0016282	eukaryotic 43S preinitiation complex	2	1	1	181	38	13188	3.83484	0.080464	0.176809	V9IDL6_APICE;V9IM01_APICE	Eukaryotic translation initiation factor 3 subunit E OS=Apis cerana GN=ACCB01153.1 PE=2 SV=1;Eukaryotic translation initiation factor 3 subunit I OS=Apis cerana GN=ACCB13758 PE=2 SV=1
cellular_component	GO:0030529	ribonucleoprotein complex	2	2	0	181	34	13188	4.28599	0.0678288	0.176809	Q56FI6_LYSTE;Q56FC3_LYSTE	Small nuclear ribonucleoprotein G OS=Lysiphlebus testaceipes GN=snRNP-G PE=2 SV=1;Hoip-prov protein isoform B OS=Lysiphlebus testaceipes GN=hoip-prov PE=2 SV=1
cellular_component	GO:0033290	eukaryotic 48S preinitiation complex	2	1	1	181	38	13188	3.83484	0.080464	0.176809	V9IDL6_APICE;V9IM01_APICE	Eukaryotic translation initiation factor 3 subunit E OS=Apis cerana GN=ACCB01153.1 PE=2 SV=1;Eukaryotic translation initiation factor 3 subunit I OS=Apis cerana GN=ACCB13758 PE=2 SV=1
cellular_component	GO:0005852	eukaryotic translation initiation factor 3 complex	2	1	1	181	47	13188	3.10051	0.109367	0.194523	V9IDL6_APICE;V9IM01_APICE	Eukaryotic translation initiation factor 3 subunit E OS=Apis cerana GN=ACCB01153.1 PE=2 SV=1;Eukaryotic translation initiation factor 3 subunit I OS=Apis cerana GN=ACCB13758 PE=2 SV=1
cellular_component	GO:0005622	intracellular	2	2	0	181	84	13188	1.73481	0.212176	0.262469	F4WQ28_ACREC;E9ISL7_SOLIN	Alpha-tocopherol transfer protein-like protein OS=Acromyrmex echinatior GN=G5I_07887 PE=4 SV=1;REVERSED Putative uncharacterized protein (Fragment) OS=Solenopsis invicta GN=SINV_13179 PE=4 SV=1
cellular_component	GO:0005663	DNA replication factor C complex	1	0	1	181	1	13188	72.8619	0.0137246	0.0902792	W4WZF6_ATTCE	REVERSED Uncharacterized protein OS=Atta cephalotes PE=4 SV=1
cellular_component	GO:0005838	proteasome regulatory particle	1	1	0	181	1	13188	72.8619	0.0137246	0.0902792	K7J594_NASVI	Uncharacterized protein OS=Nasonia vitripennis GN=LOC100122786 PE=4 SV=1
cellular_component	GO:0005694	chromosome	1	1	0	181	2	13188	36.4309	0.0270745	0.113036	E9IWG9_SOLIN	Putative uncharacterized protein (Fragment) OS=Solenopsis invicta GN=SINV_01798 PE=4 SV=1
cellular_component	GO:0016507	mitochondrial fatty acid beta-oxidation multienzyme complex	1	0	1	181	2	13188	36.4309	0.0270745	0.113036	E1ZXM8_CAMFO	Trifunctional enzyme subunit alpha, mitochondrial OS=Camponotus floridanus GN=EAG_07860 PE=3 SV=1
cellular_component	GO:0031901	early endosome membrane	1	1	0	181	2	13188	36.4309	0.0270745	0.113036	E2BQQ8_HARSA	Sorting nexin-8 OS=Harpegnathos saltator GN=EAI_01007 PE=4 SV=1
cellular_component	GO:0005861	troponin complex	1	1	0	181	4	13188	18.2155	0.0526807	0.165994	K7J2G5_NASVI	Uncharacterized protein OS=Nasonia vitripennis GN=LOC100118848 PE=4 SV=1
cellular_component	GO:0005952	cAMP-dependent protein kinase complex	1	0	1	181	4	13188	18.2155	0.0526807	0.165994	E2BQT5_HARSA	cAMP-dependent protein kinase type II regulatory subunit OS=Harpegnathos saltator GN=EAI_11667 PE=4 SV=1
cellular_component	GO:0008091	spectrin	1	0	1	181	4	13188	18.2155	0.0526807	0.165994	K7INW9_NASVI	Uncharacterized protein OS=Nasonia vitripennis GN=LOC100114310 PE=4 SV=1
cellular_component	GO:0005730	nucleolus	1	1	0	181	9	13188	8.09576	0.110657	0.194523	Q56FC3_LYSTE	Hoip-prov protein isoform B OS=Lysiphlebus testaceipes GN=hoip-prov PE=2 SV=1
cellular_component	GO:0005578	proteinaceous extracellular matrix	1	1	0	181	12	13188	6.07182	0.141579	0.214942	K7J0F6_NASVI	REVERSED Uncharacterized protein OS=Nasonia vitripennis GN=Cc2d1 PE=4 SV=1
cellular_component	GO:0033180	proton-transporting V-type ATPase, V1 domain	1	0	1	181	12	13188	6.07182	0.141579	0.214942	F4X7W1_ACREC	V-type proton ATPase subunit C OS=Acromyrmex echinatior GN=G5I_14516 PE=4 SV=1
cellular_component	GO:0009331	glycerol-3-phosphate dehydrogenase complex	1	0	1	181	13	13188	5.60476	0.151282	0.215932	E1ZX09_CAMFO	Glycerol-3-phosphate dehydrogenase, mitochondrial OS=Camponotus floridanus GN=EAG_02260 PE=4 SV=1
cellular_component	GO:0005839	proteasome core complex	1	1	0	181	17	13188	4.28599	0.187237	0.250149	E9IPA8_SOLIN	Putative uncharacterized protein (Fragment) OS=Solenopsis invicta GN=SINV_07917 PE=4 SV=1
cellular_component	GO:0005739	mitochondrion	1	0	1	181	20	13188	3.64309	0.21137	0.262469	K7INX6_NASVI	Uncharacterized protein OS=Nasonia vitripennis PE=4 SV=1
cellular_component	GO:0019773	proteasome core complex, alpha-subunit complex	1	1	0	181	24	13188	3.03591	0.240055	0.278398	K7J976_NASVI	Proteasome subunit alpha type OS=Nasonia vitripennis GN=LOC100114544 PE=3 SV=1
cellular_component	GO:0016459	myosin complex	1	0	1	181	27	13188	2.69859	0.259134	0.288503	W4W9I7_ATTCE	REVERSED Uncharacterized protein OS=Atta cephalotes PE=4 SV=1
cellular_component	GO:0019013	viral nucleocapsid	1	1	0	181	45	13188	1.61915	0.337016	0.355179	Q56FI6_LYSTE	Small nuclear ribonucleoprotein G OS=Lysiphlebus testaceipes GN=snRNP-G PE=2 SV=1
cellular_component	GO:0005856	cytoskeleton	1	1	0	181	81	13188	0.899529	0.369003	0.370752	W4W6U9_ATTCE	Uncharacterized protein OS=Atta cephalotes PE=4 SV=1
biological_process	GO:0007165	signal transduction	4	2	2	181	72	13188	4.04788	0.0140554	0.0902792	E2AQK8_CAMFO;E2BDB8_HARSA;F4WLE6_ACREC;E9ISL7_SOLIN	Sorting nexin-27 OS=Camponotus floridanus GN=EAG_08929 PE=4 SV=1;REVERSED G protein-coupled receptor kinase 1 OS=Harpegnathos saltator GN=EAI_15614 PE=3 SV=1;cGMP-specific 3',5'-cyclic phosphodiesterase OS=Acromyrmex echinatior GN=G5I_06571 PE=4 SV=1;REVERSED Putative uncharacterized protein (Fragment) OS=Solenopsis invicta GN=SINV_13179 PE=4 SV=1
biological_process	GO:0005975	carbohydrate metabolic process	3	2	1	181	82	13188	2.66568	0.0767137	0.176809	D8KY59_BOMIG;E2BII6_HARSA;K7IN84_NASVI	Imaginal disc growth factor OS=Bombus ignitus GN=IDGF PE=2 SV=1;Neutral alpha-glucosidase AB (Fragment) OS=Harpegnathos saltator GN=EAI_04255 PE=4 SV=1;Uncharacterized protein OS=Nasonia vitripennis GN=LOC100124235 PE=3 SV=1
biological_process	GO:0055085	transmembrane transport	2	0	2	181	29	13188	5.02496	0.0525682	0.165994	V9IK22_APICE;K7ITU3_NASVI	Mitochondrial glutamate carrier 1 OS=Apis cerana GN=ACCB10762 PE=2 SV=1;Uncharacterized protein OS=Nasonia vitripennis GN=LOC100122016 PE=3 SV=1
biological_process	GO:0001731	formation of translation preinitiation complex	2	1	1	181	38	13188	3.83484	0.080464	0.176809	V9IDL6_APICE;V9IM01_APICE	Eukaryotic translation initiation factor 3 subunit E OS=Apis cerana GN=ACCB01153.1 PE=2 SV=1;Eukaryotic translation initiation factor 3 subunit I OS=Apis cerana GN=ACCB13758 PE=2 SV=1
biological_process	GO:0009058	biosynthetic process	2	1	1	181	35	13188	4.16354	0.0709607	0.176809	E2B583_HARSA;V9IJN5_APICE	Fatty acid synthase OS=Harpegnathos saltator GN=EAI_09048 PE=4 SV=1;Kynurenine--oxoglutarate transaminase 3 OS=Apis cerana GN=ACCB09071 PE=2 SV=1
biological_process	GO:0006446	regulation of translational initiation	2	1	1	181	39	13188	3.73651	0.083659	0.179623	V9IDL6_APICE;V9IM01_APICE	Eukaryotic translation initiation factor 3 subunit E OS=Apis cerana GN=ACCB01153.1 PE=2 SV=1;Eukaryotic translation initiation factor 3 subunit I OS=Apis cerana GN=ACCB13758 PE=2 SV=1
biological_process	GO:0006099	tricarboxylic acid cycle	2	0	2	181	42	13188	3.46961	0.0932906	0.187705	Q4PP85_LYSTE;Q4PP84_LYSTE	Succinate dehydrogenase iron sulfur subunit B OS=Lysiphlebus testaceipes GN=SdhB PE=2 SV=1;Putative oxoglutarate dehydrogenase (Fragment) OS=Lysiphlebus testaceipes GN=Ogdh PE=2 SV=1
biological_process	GO:0006096	glycolytic process	2	1	1	181	50	13188	2.91448	0.118939	0.206659	K7ISN4_NASVI;K7J616_NASVI	6-phosphofructokinase OS=Nasonia vitripennis GN=LOC100115310 PE=3 SV=1;L-lactate dehydrogenase OS=Nasonia vitripennis GN=LOC100118743 PE=3 SV=1
biological_process	GO:0006412	translation	2	1	1	181	305	13188	0.477783	0.131559	0.213335	Q56FE0_LYSTE;E2BAS1_HARSA	40S ribosomal protein S8 OS=Lysiphlebus testaceipes GN=RpS8 PE=2 SV=1;60S ribosomal protein L18 (Fragment) OS=Harpegnathos saltator GN=EAI_12896 PE=4 SV=1
biological_process	GO:0006457	protein folding	2	1	1	181	92	13188	1.58395	0.228227	0.268408	K7IZU5_NASVI;E9IM86_SOLIN	Uncharacterized protein OS=Nasonia vitripennis GN=LOC100121647 PE=4 SV=1;Peptidyl-prolyl cis-trans isomerase (Fragment) OS=Solenopsis invicta GN=SINV_04316 PE=3 SV=1
biological_process	GO:0006886	intracellular protein transport	2	1	1	181	122	13188	1.19446	0.266179	0.292446	E2AQK8_CAMFO;E2BQQ8_HARSA	Sorting nexin-27 OS=Camponotus floridanus GN=EAG_08929 PE=4 SV=1;Sorting nexin-8 OS=Harpegnathos saltator GN=EAI_01007 PE=4 SV=1
biological_process	GO:0000079	regulation of cyclin-dependent protein serine/threonine kinase activity	1	1	0	181	1	13188	72.8619	0.0137246	0.0902792	E2BDL7_HARSA	Cyclin-L2 OS=Harpegnathos saltator GN=EAI_11267 PE=3 SV=1
biological_process	GO:0006430	lysyl-tRNA aminoacylation	1	1	0	181	1	13188	72.8619	0.0137246	0.0902792	E2BUY9_HARSA	Lysine--tRNA ligase OS=Harpegnathos saltator GN=EAI_05667 PE=3 SV=1
biological_process	GO:0006461	protein complex assembly	1	0	1	181	1	13188	72.8619	0.0137246	0.0902792	K7INX6_NASVI	Uncharacterized protein OS=Nasonia vitripennis PE=4 SV=1
biological_process	GO:0006574	valine catabolic process	1	1	0	181	1	13188	72.8619	0.0137246	0.0902792	E2BKV7_HARSA	3-hydroxyisobutyrate dehydrogenase, mitochondrial (Fragment) OS=Harpegnathos saltator GN=EAI_10242 PE=4 SV=1
biological_process	GO:0009405	pathogenesis	1	1	0	181	1	13188	72.8619	0.0137246	0.0902792	K7J594_NASVI	Uncharacterized protein OS=Nasonia vitripennis GN=LOC100122786 PE=4 SV=1
biological_process	GO:0019673	GDP-mannose metabolic process	1	0	1	181	1	13188	72.8619	0.0137246	0.0902792	E9J2C2_SOLIN	Putative uncharacterized protein (Fragment) OS=Solenopsis invicta GN=SINV_10925 PE=3 SV=1
biological_process	GO:0051276	chromosome organization	1	1	0	181	1	13188	72.8619	0.0137246	0.0902792	E9IWG9_SOLIN	Putative uncharacterized protein (Fragment) OS=Solenopsis invicta GN=SINV_01798 PE=4 SV=1
biological_process	GO:0006006	glucose metabolic process	1	1	0	181	2	13188	36.4309	0.0270745	0.113036	E9INY0_SOLIN	Glyceraldehyde-3-phosphate dehydrogenase (Fragment) OS=Solenopsis invicta GN=SINV_01281 PE=3 SV=1
biological_process	GO:0006635	fatty acid beta-oxidation	1	0	1	181	2	13188	36.4309	0.0270745	0.113036	E1ZXM8_CAMFO	Trifunctional enzyme subunit alpha, mitochondrial OS=Camponotus floridanus GN=EAG_07860 PE=3 SV=1
biological_process	GO:0006937	regulation of muscle contraction	1	1	0	181	2	13188	36.4309	0.0270745	0.113036	K7J2G5_NASVI	Uncharacterized protein OS=Nasonia vitripennis GN=LOC100118848 PE=4 SV=1
biological_process	GO:0009113	purine nucleobase biosynthetic process	1	1	0	181	2	13188	36.4309	0.0270745	0.113036	K7IQ47_NASVI	Amidophosphoribosyltransferase OS=Nasonia vitripennis GN=Prat PE=3 SV=1
biological_process	GO:0009448	gamma-aminobutyric acid metabolic process	1	0	1	181	2	13188	36.4309	0.0270745	0.113036	K7IT15_NASVI	Uncharacterized protein OS=Nasonia vitripennis GN=LOC100121289 PE=3 SV=1
biological_process	GO:0034498	early endosome to Golgi transport	1	1	0	181	2	13188	36.4309	0.0270745	0.113036	E2BQQ8_HARSA	Sorting nexin-8 OS=Harpegnathos saltator GN=EAI_01007 PE=4 SV=1
biological_process	GO:0006508	proteolysis	1	1	0	181	3	13188	24.2873	0.0400574	0.145426	K7J594_NASVI	Uncharacterized protein OS=Nasonia vitripennis GN=LOC100122786 PE=4 SV=1
biological_process	GO:0005980	glycogen catabolic process	1	0	1	181	5	13188	14.5724	0.0649518	0.174951	E9IFN1_SOLIN	Putative uncharacterized protein (Fragment) OS=Solenopsis invicta GN=SINV_08425 PE=4 SV=1
biological_process	GO:0006479	protein methylation	1	0	1	181	5	13188	14.5724	0.0649518	0.174951	E2BZ08_HARSA	Protein arginine N-methyltransferase 8 OS=Harpegnathos saltator GN=EAI_15047 PE=4 SV=1
biological_process	GO:0016197	endosomal transport	1	0	1	181	5	13188	14.5724	0.0649518	0.174951	E2AQK8_CAMFO	Sorting nexin-27 OS=Camponotus floridanus GN=EAG_08929 PE=4 SV=1
biological_process	GO:0038032	termination of G-protein coupled receptor signaling pathway	1	0	1	181	5	13188	14.5724	0.0649518	0.174951	E2BDB8_HARSA	REVERSED G protein-coupled receptor kinase 1 OS=Harpegnathos saltator GN=EAI_15614 PE=3 SV=1
biological_process	GO:0006482	protein demethylation	1	1	0	181	6	13188	12.1436	0.076878	0.176809	E1ZWV0_CAMFO	Protein phosphatase methylesterase 1 OS=Camponotus floridanus GN=EAG_13305 PE=3 SV=1
biological_process	GO:0006189	'de novo' IMP biosynthetic process	1	1	0	181	7	13188	10.4088	0.0884663	0.184673	K7IQ47_NASVI	Amidophosphoribosyltransferase OS=Nasonia vitripennis GN=Prat PE=3 SV=1
biological_process	GO:0006633	fatty acid biosynthetic process	1	0	1	181	7	13188	10.4088	0.0884663	0.184673	E2B9B3_HARSA	Acetyl-CoA carboxylase OS=Harpegnathos saltator GN=EAI_14182 PE=3 SV=1
biological_process	GO:0006002	fructose 6-phosphate metabolic process	1	0	1	181	9	13188	8.09576	0.110657	0.194523	K7ISN4_NASVI	6-phosphofructokinase OS=Nasonia vitripennis GN=LOC100115310 PE=3 SV=1
biological_process	GO:0006072	glycerol-3-phosphate metabolic process	1	0	1	181	9	13188	8.09576	0.110657	0.194523	E1ZX09_CAMFO	Glycerol-3-phosphate dehydrogenase, mitochondrial OS=Camponotus floridanus GN=EAG_02260 PE=4 SV=1
biological_process	GO:0006520	cellular amino acid metabolic process	1	1	0	181	9	13188	8.09576	0.110657	0.194523	K7J5D5_NASVI	Aminoacylase-1 OS=Nasonia vitripennis GN=LOC100114283 PE=3 SV=1
biological_process	GO:0009072	aromatic amino acid family metabolic process	1	1	0	181	9	13188	8.09576	0.110657	0.194523	E2BY33_HARSA	Fumarylacetoacetase OS=Harpegnathos saltator GN=EAI_09477 PE=4 SV=1
biological_process	GO:0006098	pentose-phosphate shunt	1	1	0	181	11	13188	6.62381	0.131578	0.213335	E2BKV7_HARSA	3-hydroxyisobutyrate dehydrogenase, mitochondrial (Fragment) OS=Harpegnathos saltator GN=EAI_10242 PE=4 SV=1
biological_process	GO:0009116	nucleoside metabolic process	1	1	0	181	11	13188	6.62381	0.131578	0.213335	K7IQ47_NASVI	Amidophosphoribosyltransferase OS=Nasonia vitripennis GN=Prat PE=3 SV=1
biological_process	GO:0007275	multicellular organismal development	1	1	0	181	12	13188	6.07182	0.141579	0.214942	E9ISL7_SOLIN	REVERSED Putative uncharacterized protein (Fragment) OS=Solenopsis invicta GN=SINV_13179 PE=4 SV=1
biological_process	GO:0051056	regulation of small GTPase mediated signal transduction	1	1	0	181	12	13188	6.07182	0.141579	0.214942	E9ISL7_SOLIN	REVERSED Putative uncharacterized protein (Fragment) OS=Solenopsis invicta GN=SINV_13179 PE=4 SV=1
biological_process	GO:0044262	cellular carbohydrate metabolic process	1	1	0	181	13	13188	5.60476	0.151282	0.215932	K7J616_NASVI	L-lactate dehydrogenase OS=Nasonia vitripennis GN=LOC100118743 PE=3 SV=1
biological_process	GO:0006032	chitin catabolic process	1	1	0	181	14	13188	5.20442	0.160693	0.223631	D8KY59_BOMIG	Imaginal disc growth factor OS=Bombus ignitus GN=IDGF PE=2 SV=1
biological_process	GO:0042254	ribosome biogenesis	1	1	0	181	14	13188	5.20442	0.160693	0.223631	Q56FC3_LYSTE	Hoip-prov protein isoform B OS=Lysiphlebus testaceipes GN=hoip-prov PE=2 SV=1
biological_process	GO:0051603	proteolysis involved in cellular protein catabolic process	1	1	0	181	17	13188	4.28599	0.187237	0.250149	E9IPA8_SOLIN	Putative uncharacterized protein (Fragment) OS=Solenopsis invicta GN=SINV_07917 PE=4 SV=1
biological_process	GO:0006396	RNA processing	1	1	0	181	20	13188	3.64309	0.21137	0.262469	E2BDL7_HARSA	Cyclin-L2 OS=Harpegnathos saltator GN=EAI_11267 PE=3 SV=1
biological_process	GO:0006260	DNA replication	1	0	1	181	21	13188	3.46961	0.218905	0.264144	W4WZF6_ATTCE	REVERSED Uncharacterized protein OS=Atta cephalotes PE=4 SV=1
biological_process	GO:0015074	DNA integration	1	0	1	181	22	13188	3.3119	0.226194	0.267903	K7JMU4_NASVI	REVERSED Uncharacterized protein OS=Nasonia vitripennis PE=4 SV=1
biological_process	GO:0006629	lipid metabolic process	1	0	1	181	26	13188	2.80238	0.252996	0.288503	E2BC93_HARSA	Synaptic glycoprotein SC2 OS=Harpegnathos saltator GN=EAI_03661 PE=4 SV=1
biological_process	GO:0006486	protein glycosylation	1	0	1	181	33	13188	2.20794	0.291597	0.314173	W4X998_ATTCE	Uncharacterized protein OS=Atta cephalotes PE=4 SV=1
biological_process	GO:0015991	ATP hydrolysis coupled proton transport	1	0	1	181	47	13188	1.55025	0.342418	0.355179	F4X7W1_ACREC	V-type proton ATPase subunit C OS=Acromyrmex echinatior GN=G5I_14516 PE=4 SV=1
biological_process	GO:0006355	regulation of transcription, DNA-templated	1	1	0	181	58	13188	1.25624	0.363055	0.370752	E2BDL7_HARSA	Cyclin-L2 OS=Harpegnathos saltator GN=EAI_11267 PE=3 SV=1
biological_process	GO:0006511	ubiquitin-dependent protein catabolic process	1	1	0	181	83	13188	0.877854	0.367799	0.370752	K7J976_NASVI	Proteasome subunit alpha type OS=Nasonia vitripennis GN=LOC100114544 PE=3 SV=1
biological_process	GO:0016192	vesicle-mediated transport	1	0	1	181	82	13188	0.888559	0.368428	0.370752	K7J6E0_NASVI	Uncharacterized protein OS=Nasonia vitripennis GN=LOC100121081 PE=4 SV=1

## Sheet: Sheet3
1
E2BDL7_HARSA			62
W4WZF6_ATTCE
K7IQ47_NASVI
K7J5D5_NASVI
E2BY33_HARSA
E1ZX09_CAMFO
E2BUY9_HARSA
E9IWN6_SOLIN
W4WZF6_ATTCE
K7J594_NASVI
E2BUY9_HARSA
K7INX6_NASVI
E2BKV7_HARSA
E2BKV7_HARSA
E9J2C2_SOLIN
K7J594_NASVI
E9J2C2_SOLIN
E9IWG9_SOLIN
K7IT15_NASVI
E1ZXM8_CAMFO
E9INY0_SOLIN
K7J616_NASVI
E9IWG9_SOLIN
E9INY0_SOLIN
E1ZXM8_CAMFO
K7J2G5_NASVI
K7IQ47_NASVI
K7IT15_NASVI
E1ZXM8_CAMFO
E2BQQ8_HARSA
E2BQQ8_HARSA
K7JMU4_NASVI
E2BNZ3_HARSA
K7J594_NASVI
K7J270_NASVI
E9INF5_SOLIN
E2C4R5_HARSA
K7INW9_NASVI
E2A6C2_CAMFO
E2AV98_CAMFO
E1ZXM8_CAMFO
E9J2C2_SOLIN
E2B583_HARSA
E9J4R9_SOLIN
E2BDL7_HARSA
K7J976_NASVI
Q4PP85_LYSTE
K7IR93_NASVI
W4WNR8_ATTCE
E2BII6_HARSA
K7J8I6_NASVI
E2AQK8_CAMFO
E2BDB8_HARSA
F4WLE6_ACREC
E9ISL7_SOLIN
E2BC93_HARSA
V9IK22_APICE
K7ITU3_NASVI
K7J6E0_NASVI
F4WNX6_ACREC
F4WFF2_ACREC
E9IWN6_SOLIN
E2BNZ3_HARSA
Q4PP85_LYSTE
E2B5S7_HARSA
E2B583_HARSA
F4WVG1_ACREC
F4WIA6_ACREC
E9IK26_SOLIN
E9J4R9_SOLIN
E2B583_HARSA
K7IZR5_NASVI
K7J307_NASVI
K7J0F6_NASVI
K7JMU4_NASVI
K7INE5_NASVI
F4WVG1_ACREC
E9J4R9_SOLIN
E2AQI9_CAMFO
W4W9I7_ATTCE
W4WKK9_ATTCE
W4WZF6_ATTCE
E2B9B3_HARSA
E2BDB8_HARSA
E2BX49_HARSA
E2BUY9_HARSA
K7ITP5_NASVI
K7ISN4_NASVI
K7IZU5_NASVI
K7ILU8_NASVI
F4WNX6_ACREC
E9IWG9_SOLIN
