# Supplementary material for: Comparative Transcriptome and iTRAQ Proteome Analyses Reveal the Mechanisms of Diapause in Aphidius gifuensis Ashmead (Hymenoptera: Aphidiidae)
Source: Front Physiol. 2018 Nov 30;9:1697. doi: 10.3389/fphys.2018.01697 (PMC6284037; doi:10.3389/fphys.2018.01697)
Supplement: Table S7 — Expression of the quantified proteins. [file Table_7.xls]

## Sheet: Sheet1
Pathway-ID	Pathway-Name	Number-of-diff-proteins-in-pathway	up	down	Total-diff-proteins	Number-of-total-proteins-in-pathway	Total-proteins	Fold-Enrichment	Pvalue	FDR	UniProtKB-ID	UniProtKB Name
ko00010	Glycolysis / Gluconeogenesis	4	2	2	181	7	13188	41.6354	1.15388e-06	4.26936e-05	K7IN84_NASVI;K7ISN4_NASVI;K7J4M2_NASVI;K7J616_NASVI	Uncharacterized protein OS=Nasonia vitripennis GN=LOC100124235 PE=3 SV=1;6-phosphofructokinase OS=Nasonia vitripennis GN=LOC100115310 PE=3 SV=1;Uncharacterized protein OS=Nasonia vitripennis GN=LOC100120559 PE=3 SV=1;L-lactate dehydrogenase OS=Nasonia vitripennis GN=LOC100118743 PE=3 SV=1
ko01110	Biosynthesis of secondary metabolites	6	4	2	181	41	13188	10.6627	1.73214e-05	0.000320446	K7ITP5_NASVI;K7IN84_NASVI;K7ISN4_NASVI;K7J4M2_NASVI;K7J5D5_NASVI;K7J616_NASVI	Uncharacterized protein OS=Nasonia vitripennis GN=LOC100118379 PE=3 SV=1;Uncharacterized protein OS=Nasonia vitripennis GN=LOC100124235 PE=3 SV=1;6-phosphofructokinase OS=Nasonia vitripennis GN=LOC100115310 PE=3 SV=1;Uncharacterized protein OS=Nasonia vitripennis GN=LOC100120559 PE=3 SV=1;Aminoacylase-1 OS=Nasonia vitripennis GN=LOC100114283 PE=3 SV=1;L-lactate dehydrogenase OS=Nasonia vitripenni…
ko01100	Metabolic pathways	7	4	3	181	87	13188	5.86245	0.000164344	0.00182109	K7ITP5_NASVI;K7IN84_NASVI;K7IT15_NASVI;K7ISN4_NASVI;K7J4M2_NASVI;K7J5D5_NASVI;K7J616_NASVI	Uncharacterized protein OS=Nasonia vitripennis GN=LOC100118379 PE=3 SV=1;Uncharacterized protein OS=Nasonia vitripennis GN=LOC100124235 PE=3 SV=1;Uncharacterized protein OS=Nasonia vitripennis GN=LOC100121289 PE=3 SV=1;6-phosphofructokinase OS=Nasonia vitripennis GN=LOC100115310 PE=3 SV=1;Uncharacterized protein OS=Nasonia vitripennis GN=LOC100120559 PE=3 SV=1;Aminoacylase-1 OS=Nasonia vitripenni…
ko01120	Microbial metabolism in diverse environments	4	2	2	181	22	13188	13.2476	0.000196875	0.00182109	K7IN84_NASVI;K7ISN4_NASVI;K7J4M2_NASVI;K7J616_NASVI	Uncharacterized protein OS=Nasonia vitripennis GN=LOC100124235 PE=3 SV=1;6-phosphofructokinase OS=Nasonia vitripennis GN=LOC100115310 PE=3 SV=1;Uncharacterized protein OS=Nasonia vitripennis GN=LOC100120559 PE=3 SV=1;L-lactate dehydrogenase OS=Nasonia vitripennis GN=LOC100118743 PE=3 SV=1
ko00330	Arginine and proline metabolism	2	2	0	181	3	13188	48.5746	0.000554385	0.00410245	K7J4M2_NASVI;K7J5D5_NASVI	Uncharacterized protein OS=Nasonia vitripennis GN=LOC100120559 PE=3 SV=1;Aminoacylase-1 OS=Nasonia vitripennis GN=LOC100114283 PE=3 SV=1
ko00410	beta-Alanine metabolism	2	1	1	181	4	13188	36.4309	0.00109372	0.00578108	K7IT15_NASVI;K7J4M2_NASVI	Uncharacterized protein OS=Nasonia vitripennis GN=LOC100121289 PE=3 SV=1;Uncharacterized protein OS=Nasonia vitripennis GN=LOC100120559 PE=3 SV=1
ko00640	Propanoate metabolism	2	1	1	181	4	13188	36.4309	0.00109372	0.00578108	K7IT15_NASVI;K7J616_NASVI	Uncharacterized protein OS=Nasonia vitripennis GN=LOC100121289 PE=3 SV=1;L-lactate dehydrogenase OS=Nasonia vitripennis GN=LOC100118743 PE=3 SV=1
ko00280	Valine, leucine and isoleucine degradation	2	1	1	181	5	13188	29.1448	0.00179811	0.00739224	K7IT15_NASVI;K7J4M2_NASVI	Uncharacterized protein OS=Nasonia vitripennis GN=LOC100121289 PE=3 SV=1;Uncharacterized protein OS=Nasonia vitripennis GN=LOC100120559 PE=3 SV=1
ko00620	Pyruvate metabolism	2	2	0	181	5	13188	29.1448	0.00179811	0.00739224	K7J4M2_NASVI;K7J616_NASVI	Uncharacterized protein OS=Nasonia vitripennis GN=LOC100120559 PE=3 SV=1;L-lactate dehydrogenase OS=Nasonia vitripennis GN=LOC100118743 PE=3 SV=1
ko00052	Galactose metabolism	2	0	2	181	6	13188	24.2873	0.00266055	0.00894911	K7IN84_NASVI;K7ISN4_NASVI	Uncharacterized protein OS=Nasonia vitripennis GN=LOC100124235 PE=3 SV=1;6-phosphofructokinase OS=Nasonia vitripennis GN=LOC100115310 PE=3 SV=1
ko03018	RNA degradation	2	1	1	181	6	13188	24.2873	0.00266055	0.00894911	K7ISN4_NASVI;K7J8B2_NASVI	6-phosphofructokinase OS=Nasonia vitripennis GN=LOC100115310 PE=3 SV=1;Uncharacterized protein OS=Nasonia vitripennis GN=LOC100115104 PE=4 SV=1
ko00030	Pentose phosphate pathway	2	0	2	181	7	13188	20.8177	0.00367419	0.0113287	K7IN84_NASVI;K7ISN4_NASVI	Uncharacterized protein OS=Nasonia vitripennis GN=LOC100124235 PE=3 SV=1;6-phosphofructokinase OS=Nasonia vitripennis GN=LOC100115310 PE=3 SV=1
ko01230	Biosynthesis of amino acids	2	1	1	181	9	13188	16.1915	0.00612869	0.0174432	K7ISN4_NASVI;K7J5D5_NASVI	6-phosphofructokinase OS=Nasonia vitripennis GN=LOC100115310 PE=3 SV=1;Aminoacylase-1 OS=Nasonia vitripennis GN=LOC100114283 PE=3 SV=1
ko00053	Ascorbate and aldarate metabolism	1	1	0	181	1	13188	72.8619	0.0137246	0.0282117	K7J4M2_NASVI	Uncharacterized protein OS=Nasonia vitripennis GN=LOC100120559 PE=3 SV=1
ko00340	Histidine metabolism	1	1	0	181	1	13188	72.8619	0.0137246	0.0282117	K7J4M2_NASVI	Uncharacterized protein OS=Nasonia vitripennis GN=LOC100120559 PE=3 SV=1
ko00521	Streptomycin biosynthesis	1	0	1	181	1	13188	72.8619	0.0137246	0.0282117	K7IN84_NASVI	Uncharacterized protein OS=Nasonia vitripennis GN=LOC100124235 PE=3 SV=1
ko00625	Chloroalkane and chloroalkene degradation	1	1	0	181	1	13188	72.8619	0.0137246	0.0282117	K7J4M2_NASVI	Uncharacterized protein OS=Nasonia vitripennis GN=LOC100120559 PE=3 SV=1
ko00903	Limonene and pinene degradation	1	1	0	181	1	13188	72.8619	0.0137246	0.0282117	K7J4M2_NASVI	Uncharacterized protein OS=Nasonia vitripennis GN=LOC100120559 PE=3 SV=1
ko00040	Pentose and glucuronate interconversions	1	1	0	181	2	13188	36.4309	0.0270745	0.0435547	K7J4M2_NASVI	Uncharacterized protein OS=Nasonia vitripennis GN=LOC100120559 PE=3 SV=1
ko00380	Tryptophan metabolism	1	1	0	181	2	13188	36.4309	0.0270745	0.0435547	K7J4M2_NASVI	Uncharacterized protein OS=Nasonia vitripennis GN=LOC100120559 PE=3 SV=1
ko00680	Methane metabolism	1	0	1	181	2	13188	36.4309	0.0270745	0.0435547	K7ISN4_NASVI	6-phosphofructokinase OS=Nasonia vitripennis GN=LOC100115310 PE=3 SV=1
ko04727	GABAergic synapse	1	0	1	181	2	13188	36.4309	0.0270745	0.0435547	K7IT15_NASVI	Uncharacterized protein OS=Nasonia vitripennis GN=LOC100121289 PE=3 SV=1
ko05230	Central carbon metabolism in cancer	1	0	1	181	2	13188	36.4309	0.0270745	0.0435547	K7ISN4_NASVI	6-phosphofructokinase OS=Nasonia vitripennis GN=LOC100115310 PE=3 SV=1
ko00051	Fructose and mannose metabolism	1	0	1	181	3	13188	24.2873	0.0400574	0.0511077	K7ISN4_NASVI	6-phosphofructokinase OS=Nasonia vitripennis GN=LOC100115310 PE=3 SV=1
ko00071	Fatty acid degradation	1	1	0	181	3	13188	24.2873	0.0400574	0.0511077	K7J4M2_NASVI	Uncharacterized protein OS=Nasonia vitripennis GN=LOC100120559 PE=3 SV=1
ko00250	Alanine, aspartate and glutamate metabolism	1	0	1	181	3	13188	24.2873	0.0400574	0.0511077	K7IT15_NASVI	Uncharacterized protein OS=Nasonia vitripennis GN=LOC100121289 PE=3 SV=1
ko00561	Glycerolipid metabolism	1	1	0	181	3	13188	24.2873	0.0400574	0.0511077	K7J4M2_NASVI	Uncharacterized protein OS=Nasonia vitripennis GN=LOC100120559 PE=3 SV=1
ko00650	Butanoate metabolism	1	0	1	181	3	13188	24.2873	0.0400574	0.0511077	K7IT15_NASVI	Uncharacterized protein OS=Nasonia vitripennis GN=LOC100121289 PE=3 SV=1
ko01210	2-Oxocarboxylic acid metabolism	1	1	0	181	3	13188	24.2873	0.0400574	0.0511077	K7J5D5_NASVI	Aminoacylase-1 OS=Nasonia vitripennis GN=LOC100114283 PE=3 SV=1
ko00270	Cysteine and methionine metabolism	1	1	0	181	4	13188	18.2155	0.0526807	0.0590663	K7J616_NASVI	L-lactate dehydrogenase OS=Nasonia vitripennis GN=LOC100118743 PE=3 SV=1
ko00310	Lysine degradation	1	1	0	181	4	13188	18.2155	0.0526807	0.0590663	K7J4M2_NASVI	Uncharacterized protein OS=Nasonia vitripennis GN=LOC100120559 PE=3 SV=1
ko00500	Starch and sucrose metabolism	1	0	1	181	4	13188	18.2155	0.0526807	0.0590663	K7IN84_NASVI	Uncharacterized protein OS=Nasonia vitripennis GN=LOC100124235 PE=3 SV=1
ko00860	Porphyrin and chlorophyll metabolism	1	1	0	181	4	13188	18.2155	0.0526807	0.0590663	K7ITP5_NASVI	Uncharacterized protein OS=Nasonia vitripennis GN=LOC100118379 PE=3 SV=1
ko04152	AMPK signaling pathway	1	0	1	181	7	13188	10.4088	0.0884663	0.0962721	K7ISN4_NASVI	6-phosphofructokinase OS=Nasonia vitripennis GN=LOC100115310 PE=3 SV=1
ko00520	Amino sugar and nucleotide sugar metabolism	1	0	1	181	11	13188	6.62381	0.131578	0.139097	K7IN84_NASVI	Uncharacterized protein OS=Nasonia vitripennis GN=LOC100124235 PE=3 SV=1
ko00230	Purine metabolism	1	0	1	181	14	13188	5.20442	0.160693	0.165157	K7IN84_NASVI	Uncharacterized protein OS=Nasonia vitripennis GN=LOC100124235 PE=3 SV=1
ko01200	Carbon metabolism	1	0	1	181	15	13188	4.85746	0.169819	0.169819	K7ISN4_NASVI	6-phosphofructokinase OS=Nasonia vitripennis GN=LOC100115310 PE=3 SV=1

## Sheet: Sheet2
K7JBG8_NASVI	K00111	green		Pathway-ID	Pathway-Name	Number-of-diff-proteins-in-pathway	Total-diff-proteins	Number-of-total-proteins-in-pathway	Total-proteins	UniProtKB-ID	Name	Fold-Enrichment	Pvalue(HYPGEOMDIST)
K7IY66_NASVI	K00602	green		ko00010	Glycolysis / Gluconeogenesis	4	181	7	13188	K7IN84_NASVI;K7ISN4_NASVI;K7J4M2_NASVI;K7J616_NASVI	Uncharacterized protein OS=Nasonia vitripennis GN=LOC100124235 PE=3 SV=1;6-phosphofructokinase OS=Nasonia vitripennis GN=LOC100115310 PE=3 SV=1;Uncharacterized protein OS=Nasonia vitripennis GN=LOC100120559 PE=3 SV=1;L-lactate dehydrogenase OS=Nasonia vitripennis GN=LOC100118743 PE=3 SV=1	41.6354
K7JCI5_NASVI	K00030	green		ko00030	Pentose phosphate pathway	2	181	7	13188	K7IN84_NASVI;K7ISN4_NASVI	Uncharacterized protein OS=Nasonia vitripennis GN=LOC100124235 PE=3 SV=1;6-phosphofructokinase OS=Nasonia vitripennis GN=LOC100115310 PE=3 SV=1	20.8177
K7J7Y2_NASVI	K07955	green		ko00040	Pentose and glucuronate interconversions	1	181	2	13188	K7J4M2_NASVI	Uncharacterized protein OS=Nasonia vitripennis GN=LOC100120559 PE=3 SV=1	36.4309
K7IWB2_NASVI	K00364	green		ko00051	Fructose and mannose metabolism	1	181	3	13188	K7ISN4_NASVI	6-phosphofructokinase OS=Nasonia vitripennis GN=LOC100115310 PE=3 SV=1	24.2873
K7J497_NASVI	K14012	green		ko00052	Galactose metabolism	2	181	6	13188	K7IN84_NASVI;K7ISN4_NASVI	Uncharacterized protein OS=Nasonia vitripennis GN=LOC100124235 PE=3 SV=1;6-phosphofructokinase OS=Nasonia vitripennis GN=LOC100115310 PE=3 SV=1	24.2873
K7J4F5_NASVI	K15001	green		ko00053	Ascorbate and aldarate metabolism	1	181	1	13188	K7J4M2_NASVI	Uncharacterized protein OS=Nasonia vitripennis GN=LOC100120559 PE=3 SV=1	72.8619
K7J003_NASVI	K09532	green		ko00071	Fatty acid degradation	1	181	3	13188	K7J4M2_NASVI	Uncharacterized protein OS=Nasonia vitripennis GN=LOC100120559 PE=3 SV=1	24.2873
K7IXB4_NASVI	K14753	green		ko00230	Purine metabolism	1	181	14	13188	K7IN84_NASVI	Uncharacterized protein OS=Nasonia vitripennis GN=LOC100124235 PE=3 SV=1	5.20442
K7JEM2_NASVI	K12623	green		ko00250	Alanine, aspartate and glutamate metabolism	1	181	3	13188	K7IT15_NASVI	Uncharacterized protein OS=Nasonia vitripennis GN=LOC100121289 PE=3 SV=1	24.2873
K7J360_NASVI	K11128	green		ko00270	Cysteine and methionine metabolism	1	181	4	13188	K7J616_NASVI	L-lactate dehydrogenase OS=Nasonia vitripennis GN=LOC100118743 PE=3 SV=1	18.2155
K7J9X7_NASVI	K08516	green		ko00280	Valine, leucine and isoleucine degradation	2	181	5	13188	K7IT15_NASVI;K7J4M2_NASVI	Uncharacterized protein OS=Nasonia vitripennis GN=LOC100121289 PE=3 SV=1;Uncharacterized protein OS=Nasonia vitripennis GN=LOC100120559 PE=3 SV=1	29.1448
K7J4M2_NASVI	K00128	green		ko00310	Lysine degradation	1	181	4	13188	K7J4M2_NASVI	Uncharacterized protein OS=Nasonia vitripennis GN=LOC100120559 PE=3 SV=1	18.2155
K7J8B2_NASVI	K12615	green		ko00330	Arginine and proline metabolism	2	181	3	13188	K7J4M2_NASVI;K7J5D5_NASVI	Uncharacterized protein OS=Nasonia vitripennis GN=LOC100120559 PE=3 SV=1;Aminoacylase-1 OS=Nasonia vitripennis GN=LOC100114283 PE=3 SV=1	48.5746
K7J4Z8_NASVI	K13165	green		ko00340	Histidine metabolism	1	181	1	13188	K7J4M2_NASVI	Uncharacterized protein OS=Nasonia vitripennis GN=LOC100120559 PE=3 SV=1	72.8619
K7IR93_NASVI	K03521	green		ko00380	Tryptophan metabolism	1	181	2	13188	K7J4M2_NASVI	Uncharacterized protein OS=Nasonia vitripennis GN=LOC100120559 PE=3 SV=1	36.4309
K7JAZ0_NASVI	K00849	green		ko00410	beta-Alanine metabolism	2	181	4	13188	K7IT15_NASVI;K7J4M2_NASVI	Uncharacterized protein OS=Nasonia vitripennis GN=LOC100121289 PE=3 SV=1;Uncharacterized protein OS=Nasonia vitripennis GN=LOC100120559 PE=3 SV=1	36.4309
K7ISN4_NASVI	K00850	green		ko00500	Starch and sucrose metabolism	1	181	4	13188	K7IN84_NASVI	Uncharacterized protein OS=Nasonia vitripennis GN=LOC100124235 PE=3 SV=1	18.2155
K7IXL7_NASVI	K08738	green		ko00520	Amino sugar and nucleotide sugar metabolism	1	181	11	13188	K7IN84_NASVI	Uncharacterized protein OS=Nasonia vitripennis GN=LOC100124235 PE=3 SV=1	6.62381
K7IM38_NASVI	K09580	green		ko00521	Streptomycin biosynthesis	1	181	1	13188	K7IN84_NASVI	Uncharacterized protein OS=Nasonia vitripennis GN=LOC100124235 PE=3 SV=1	72.8619
K7J616_NASVI	K00016	green		ko00561	Glycerolipid metabolism	1	181	3	13188	K7J4M2_NASVI	Uncharacterized protein OS=Nasonia vitripennis GN=LOC100120559 PE=3 SV=1	24.2873
K7IM71_NASVI	K09565	green		ko00620	Pyruvate metabolism	2	181	5	13188	K7J4M2_NASVI;K7J616_NASVI	Uncharacterized protein OS=Nasonia vitripennis GN=LOC100120559 PE=3 SV=1;L-lactate dehydrogenase OS=Nasonia vitripennis GN=LOC100118743 PE=3 SV=1	29.1448
K7IV72_NASVI	K00254	green		ko00625	Chloroalkane and chloroalkene degradation	1	181	1	13188	K7J4M2_NASVI	Uncharacterized protein OS=Nasonia vitripennis GN=LOC100120559 PE=3 SV=1	72.8619
K7IYC9_NASVI	K00430	green		ko00640	Propanoate metabolism	2	181	4	13188	K7IT15_NASVI;K7J616_NASVI	Uncharacterized protein OS=Nasonia vitripennis GN=LOC100121289 PE=3 SV=1;L-lactate dehydrogenase OS=Nasonia vitripennis GN=LOC100118743 PE=3 SV=1	36.4309
K7IN84_NASVI	K01835	green		ko00650	Butanoate metabolism	1	181	3	13188	K7IT15_NASVI	Uncharacterized protein OS=Nasonia vitripennis GN=LOC100121289 PE=3 SV=1	24.2873
K7IT15_NASVI	K13524	green		ko00680	Methane metabolism	1	181	2	13188	K7ISN4_NASVI	6-phosphofructokinase OS=Nasonia vitripennis GN=LOC100115310 PE=3 SV=1	36.4309
K7IP99_NASVI	K03355	green		ko00860	Porphyrin and chlorophyll metabolism	1	181	4	13188	K7ITP5_NASVI	Uncharacterized protein OS=Nasonia vitripennis GN=LOC100118379 PE=3 SV=1	18.2155
K7IQZ0_NASVI	K01280	green		ko00903	Limonene and pinene degradation	1	181	1	13188	K7J4M2_NASVI	Uncharacterized protein OS=Nasonia vitripennis GN=LOC100120559 PE=3 SV=1	72.8619
K7JBS6_NASVI	K01958	green		ko01100	Metabolic pathways	7	181	87	13188	K7ITP5_NASVI;K7IN84_NASVI;K7IT15_NASVI;K7ISN4_NASVI;K7J4M2_NASVI;K7J5D5_NASVI;K7J616_NASVI	Uncharacterized protein OS=Nasonia vitripennis GN=LOC100118379 PE=3 SV=1;Uncharacterized protein OS=Nasonia vitripennis GN=LOC100124235 PE=3 SV=1;Uncharacterized protein OS=Nasonia vitripennis GN=LOC100121289 PE=3 SV=1;6-phosphofructokinase OS=Nasonia vitripennis GN=LOC100115310 PE=3 SV=1;Uncharacterized protein OS=Nasonia vitripennis GN=LOC100120559 PE=3 SV=1;Aminoacylase-1 OS=Nasonia vitripenni…	5.86245
K7J908_NASVI	K10752	green		ko01110	Biosynthesis of secondary metabolites	6	181	41	13188	K7ITP5_NASVI;K7IN84_NASVI;K7ISN4_NASVI;K7J4M2_NASVI;K7J5D5_NASVI;K7J616_NASVI	Uncharacterized protein OS=Nasonia vitripennis GN=LOC100118379 PE=3 SV=1;Uncharacterized protein OS=Nasonia vitripennis GN=LOC100124235 PE=3 SV=1;6-phosphofructokinase OS=Nasonia vitripennis GN=LOC100115310 PE=3 SV=1;Uncharacterized protein OS=Nasonia vitripennis GN=LOC100120559 PE=3 SV=1;Aminoacylase-1 OS=Nasonia vitripennis GN=LOC100114283 PE=3 SV=1;L-lactate dehydrogenase OS=Nasonia vitripenni…	10.6627
K7J2M9_NASVI	K14403	green		ko01120	Microbial metabolism in diverse environments	4	181	22	13188	K7IN84_NASVI;K7ISN4_NASVI;K7J4M2_NASVI;K7J616_NASVI	Uncharacterized protein OS=Nasonia vitripennis GN=LOC100124235 PE=3 SV=1;6-phosphofructokinase OS=Nasonia vitripennis GN=LOC100115310 PE=3 SV=1;Uncharacterized protein OS=Nasonia vitripennis GN=LOC100120559 PE=3 SV=1;L-lactate dehydrogenase OS=Nasonia vitripennis GN=LOC100118743 PE=3 SV=1	13.2476
K7J011_NASVI	K11650	green		ko01200	Carbon metabolism	1	181	15	13188	K7ISN4_NASVI	6-phosphofructokinase OS=Nasonia vitripennis GN=LOC100115310 PE=3 SV=1	4.85746
K7IQ05_NASVI	K05759	green		ko01210	2-Oxocarboxylic acid metabolism	1	181	3	13188	K7J5D5_NASVI	Aminoacylase-1 OS=Nasonia vitripennis GN=LOC100114283 PE=3 SV=1	24.2873
K7ITP5_NASVI	K01698	green		ko01230	Biosynthesis of amino acids	2	181	9	13188	K7ISN4_NASVI;K7J5D5_NASVI	6-phosphofructokinase OS=Nasonia vitripennis GN=LOC100115310 PE=3 SV=1;Aminoacylase-1 OS=Nasonia vitripennis GN=LOC100114283 PE=3 SV=1	16.1915
K7IQV8_NASVI	K11204	green		ko03018	RNA degradation	2	181	6	13188	K7ISN4_NASVI;K7J8B2_NASVI	6-phosphofructokinase OS=Nasonia vitripennis GN=LOC100115310 PE=3 SV=1;Uncharacterized protein OS=Nasonia vitripennis GN=LOC100115104 PE=4 SV=1	24.2873
K7ISA0_NASVI	K14563	green		ko04152	AMPK signaling pathway	1	181	7	13188	K7ISN4_NASVI	6-phosphofructokinase OS=Nasonia vitripennis GN=LOC100115310 PE=3 SV=1	10.4088
K7J5D5_NASVI	K14677	green		ko04727	GABAergic synapse	1	181	2	13188	K7IT15_NASVI	Uncharacterized protein OS=Nasonia vitripennis GN=LOC100121289 PE=3 SV=1	36.4309
K7IQ02_NASVI	K00411	green		ko05230	Central carbon metabolism in cancer	1	181	2	13188	K7ISN4_NASVI	6-phosphofructokinase OS=Nasonia vitripennis GN=LOC100115310 PE=3 SV=1	36.4309
K7IPL0_NASVI	K15003	green

## Sheet: Sheet3
Arginine and proline metabolism	2											1
beta-Alanine metabolism	2											K7IN84_NASVI
Propanoate metabolism	2											K7ITP5_NASVI
Valine, leucine and isoleucine degradation	2											K7ITP5_NASVI
Pyruvate metabolism	2											K7IN84_NASVI
Galactose metabolism	2											K7J4M2_NASVI
RNA degradation	2											K7IT15_NASVI
Pentose phosphate pathway	2											K7IT15_NASVI
Biosynthesis of amino acids	2											K7IT15_NASVI
Glycolysis / Gluconeogenesis	4											K7J4M2_NASVI
Microbial metabolism in diverse environments	4											K7IN84_NASVI
Biosynthesis of secondary metabolites	6											K7ISN4_NASVI
Metabolic pathways	7											K7IN84_NASVI
												K7ISN4_NASVI
												K7J4M2_NASVI
												K7J4M2_NASVI
												K7IN84_NASVI
												K7J4M2_NASVI
												K7J4M2_NASVI
												K7J4M2_NASVI
												K7J4M2_NASVI
												K7ISN4_NASVI
												K7IT15_NASVI
												K7ISN4_NASVI
												K7ISN4_NASVI
												K7J4M2_NASVI
												K7IT15_NASVI
												K7J4M2_NASVI
												K7IT15_NASVI
												K7J5D5_NASVI
												K7J616_NASVI
												K7J4M2_NASVI
												K7IN84_NASVI
												K7ITP5_NASVI
												K7ISN4_NASVI
												K7IN84_NASVI
												K7IN84_NASVI
												K7ISN4_NASVI
												K7ISN4_NASVI
												K7J4M2_NASVI
												K7J616_NASVI
												K7IN84_NASVI
												K7ISN4_NASVI
												K7J4M2_NASVI
												K7J5D5_NASVI
												K7J616_NASVI
												K7IN84_NASVI
												K7IT15_NASVI
												K7ISN4_NASVI
												K7J4M2_NASVI
												K7J5D5_NASVI
												K7J616_NASVI
												K7ISN4_NASVI
												K7J4M2_NASVI
												K7J616_NASVI
												K7J5D5_NASVI
												K7J4M2_NASVI
												K7J616_NASVI
												K7J4M2_NASVI
												K7J616_NASVI
												K7ISN4_NASVI
												K7J8B2_NASVI
												K7ISN4_NASVI
												K7J5D5_NASVI
